# Supplementary material for: Genome-wide identification of SNPs associated with body weight in yak
Source: BMC Genomics. 2022 Dec 15;23:833. doi: 10.1186/s12864-022-09077-4 (PMC9756674; doi:10.1186/s12864-022-09077-4)
Supplement: Supplementary file 1 — Additional file 1. [file 12864_2022_9077_MOESM1_ESM.xlsx]

## Sheet: JL-SB
Table S1. Fst value of JL, SB and YD yak populations
CHR	BP	snp_no	Fst
scaffold1000_1	0	26	0.0160213
scaffold1001_1	200000	4	0.00298982
scaffold1001_1	250000	5	0.00421356
scaffold1001_1	300000	1	0.00910852
scaffold1001_1	400000	9	0.00672317
scaffold1001_1	450000	31	0.00557834
scaffold1001_1	500000	32	0.00552039
scaffold1001_1	550000	31	0.0048929
scaffold1001_1	600000	25	0.00501731
scaffold1001_1	650000	4	0.0094964
scaffold1001_1	700000	2	0.0085812
scaffold1001_1	750000	8	0.0130338
scaffold1001_1	800000	6	0.014518
scaffold1001_1	1150000	19	0.0128256
scaffold1001_1	1200000	49	0.013268
scaffold1001_1	1250000	61	0.00977618
scaffold1001_1	1300000	40	0.00734829
scaffold1001_1	1350000	9	0.0115587
scaffold1001_1	1450000	2	0.0292438
scaffold1001_1	1500000	2	0.0292438
scaffold1001_1	1550000	18	0.01728
scaffold1001_1	1600000	53	0.0214975
scaffold1001_1	1650000	35	0.0236665
scaffold1001_1	2450000	15	0.0164555
scaffold1001_1	2500000	37	0.011512
scaffold1001_1	2550000	36	0.00795289
scaffold1001_1	2600000	23	0.0132506
scaffold1001_1	2650000	13	0.0238756
scaffold1002_1	0	89	0.0127647
scaffold1002_1	50000	74	0.0141454
scaffold1002_1	100000	58	0.00794308
scaffold1002_1	150000	68	0.00562355
scaffold1002_1	200000	73	0.00803042
scaffold1002_1	250000	35	0.00922353
scaffold1002_1	600000	1	0.00155082
scaffold1002_1	650000	1	0.00155082
scaffold1002_1	800000	2	0.016456
scaffold1002_1	850000	21	0.0108149
scaffold1002_1	900000	61	0.0122497
scaffold1002_1	950000	46	0.012782
scaffold1002_1	1000000	45	0.00769492
scaffold1002_1	1050000	68	0.00802149
scaffold1002_1	1100000	65	0.005845
scaffold1002_1	1150000	45	0.00387361
scaffold1002_1	1200000	15	0.0034187
scaffold1002_1	1250000	30	0.00407004
scaffold1002_1	1300000	26	0.00462451
scaffold1003_1	400000	14	0.00562124
scaffold1003_1	450000	26	0.00757484
scaffold1004_1	150000	8	0.00549914
scaffold1004_1	200000	23	0.00832455
scaffold1004_1	250000	34	0.013926
scaffold1004_1	300000	27	0.0171602
scaffold1004_1	350000	8	0.017164
scaffold1004_1	400000	2	0.0148183
scaffold1004_1	450000	2	0.0148183
scaffold1004_1	750000	5	0.00385609
scaffold1004_1	800000	5	0.00385609
scaffold1004_1	1100000	5	0.0194502
scaffold1005_1	100000	10	0.018321
scaffold1005_1	150000	30	0.0133976
scaffold1005_1	200000	52	0.00976019
scaffold1005_1	250000	50	0.00841958
scaffold1005_1	300000	38	0.0119216
scaffold1005_1	350000	49	0.0118403
scaffold1005_1	400000	30	0.00873045
scaffold1006_1	150000	26	0.00836874
scaffold1006_1	200000	47	0.00855673
scaffold1006_1	250000	31	0.00698466
scaffold1006_1	300000	10	0.00319455
scaffold1006_1	400000	17	0.0156051
scaffold1006_1	450000	41	0.0116768
scaffold1006_1	500000	38	0.00727716
scaffold1006_1	550000	46	0.0042494
scaffold1006_1	600000	58	0.00371842
scaffold1006_1	650000	39	0.00351999
scaffold1006_1	700000	35	0.00379359
scaffold1006_1	750000	49	0.00447982
scaffold1006_1	800000	38	0.00486736
scaffold1006_1	850000	32	0.003889
scaffold1006_1	900000	36	0.00493814
scaffold1006_1	950000	31	0.0062635
scaffold1007_1	0	52	0.0324559
scaffold1007_1	50000	55	0.0298295
scaffold1007_1	100000	55	0.0183348
scaffold1007_1	150000	50	0.0110039
scaffold1007_1	200000	38	0.00551598
scaffold1008_1	400000	8	0.00656285
scaffold1008_1	450000	56	0.0039574
scaffold1008_1	500000	87	0.00424747
scaffold1008_1	550000	82	0.00523384
scaffold1008_1	600000	56	0.0056141
scaffold1008_1	650000	45	0.0109674
scaffold1008_1	700000	61	0.0133899
scaffold1008_1	750000	43	0.0139896
scaffold1008_1	800000	42	0.0164321
scaffold1008_1	850000	56	0.0139919
scaffold1008_1	900000	45	0.00873682
scaffold1008_1	950000	61	0.00637522
scaffold1008_1	1000000	82	0.00816381
scaffold1008_1	1050000	79	0.00767011
scaffold1008_1	1100000	78	0.0050882
scaffold1008_1	1150000	72	0.00626155
scaffold1008_1	1200000	77	0.00667024
scaffold1008_1	1250000	67	0.00549877
scaffold1008_1	1300000	25	0.00508253
scaffold1008_1	1950000	1	0.0321942
scaffold1009_1	0	55	0.00517724
scaffold1009_1	50000	95	0.00488688
scaffold1009_1	100000	69	0.00492157
scaffold100_1	1100000	5	0.00937673
scaffold100_1	1150000	6	0.00886132
scaffold1010_1	0	3	0.00555782
scaffold1010_1	50000	3	0.00555782
scaffold1010_1	150000	21	0.0145866
scaffold1010_1	200000	30	0.0208662
scaffold1010_1	250000	27	0.0189684
scaffold1010_1	300000	35	0.011924
scaffold1010_1	350000	34	0.0110765
scaffold1010_1	400000	17	0.00892596
scaffold1010_1	450000	7	0.00486787
scaffold1010_1	500000	11	0.00433876
scaffold1010_1	550000	7	0.014347
scaffold1013_1	700000	4	0.00247572
scaffold1013_1	750000	15	0.00330892
scaffold1013_1	800000	25	0.0060989
scaffold1013_1	850000	46	0.00831241
scaffold1013_1	900000	63	0.00790803
scaffold1013_1	950000	57	0.00802068
scaffold1015_1	0	5	0.00597105
scaffold1015_1	50000	19	0.00813059
scaffold1016_1	500000	13	0.00994234
scaffold1016_1	550000	49	0.00695038
scaffold1016_1	600000	60	0.00656552
scaffold1016_1	650000	49	0.00895401
scaffold1016_1	700000	55	0.00873787
scaffold1016_1	750000	52	0.00530612
scaffold1016_1	800000	40	0.00476549
scaffold1016_1	850000	35	0.0085797
scaffold1016_1	900000	59	0.0121376
scaffold1016_1	950000	64	0.0134442
scaffold1016_1	1000000	45	0.0100902
scaffold1016_1	1050000	42	0.00620628
scaffold1016_1	1100000	24	0.00700666
scaffold1016_1	1150000	5	0.0112221
scaffold1016_1	1200000	17	0.0080021
scaffold1016_1	1250000	17	0.0080021
scaffold1016_1	1350000	15	0.00856019
scaffold1016_1	1400000	37	0.00690029
scaffold1016_1	1450000	51	0.00766834
scaffold1016_1	1500000	75	0.0104025
scaffold1017_1	550000	5	0.032979
scaffold1017_1	600000	37	0.0147165
scaffold1017_1	650000	64	0.0123103
scaffold1017_1	700000	89	0.0108624
scaffold1017_1	750000	86	0.00855094
scaffold1017_1	800000	75	0.00579529
scaffold1017_1	850000	88	0.00791364
scaffold1018_1	250000	14	0.00583772
scaffold1018_1	300000	42	0.0127623
scaffold1018_1	350000	60	0.0143154
scaffold1018_1	400000	63	0.00891394
scaffold1018_1	450000	33	0.00524979
scaffold1018_1	500000	2	0.00814991
scaffold1018_1	950000	6	0.00604894
scaffold1018_1	1000000	16	0.0059862
scaffold1018_1	1050000	18	0.00536602
scaffold1018_1	1100000	33	0.00534142
scaffold1018_1	1150000	41	0.00648212
scaffold1018_1	1200000	16	0.0079127
scaffold1018_1	1350000	1	0.0140478
scaffold1020_1	150000	6	0.0127621
scaffold1020_1	200000	24	0.0132885
scaffold1020_1	250000	47	0.0115465
scaffold1020_1	300000	41	0.00832915
scaffold1021_1	0	36	0.00670716
scaffold1021_1	50000	41	0.00959
scaffold1021_1	100000	37	0.00745986
scaffold1021_1	150000	29	0.00513376
scaffold1021_1	200000	26	0.00585689
scaffold1021_1	250000	31	0.00458888
scaffold1021_1	300000	28	0.0034873
scaffold1021_1	350000	32	0.00541268
scaffold1021_1	400000	68	0.00805643
scaffold1021_1	450000	80	0.00844229
scaffold1021_1	500000	62	0.00964063
scaffold1021_1	550000	73	0.0184014
scaffold1021_1	600000	55	0.0208147
scaffold1021_1	650000	56	0.0194698
scaffold1021_1	700000	61	0.0210062
scaffold1021_1	750000	53	0.0180079
scaffold1021_1	800000	45	0.0169753
scaffold1021_1	850000	21	0.0190504
scaffold1021_1	900000	18	0.0205646
scaffold1021_1	950000	14	0.0274935
scaffold1021_1	1000000	22	0.0194522
scaffold1021_1	1050000	18	0.0107671
scaffold1021_1	1100000	5	0.00939299
scaffold1021_1	1150000	15	0.00404809
scaffold1021_1	1200000	18	0.00459218
scaffold1021_1	1250000	3	0.00731263
scaffold1021_1	1800000	10	0.00659482
scaffold1021_1	1850000	10	0.00659482
scaffold1021_1	2050000	4	0.00331028
scaffold1021_1	2100000	17	0.00405695
scaffold1021_1	2150000	19	0.00507044
scaffold1021_1	2200000	14	0.00592331
scaffold1021_1	2250000	19	0.00630579
scaffold1021_1	2300000	24	0.00612771
scaffold1021_1	2350000	32	0.00904758
scaffold1021_1	2400000	29	0.0127838
scaffold1021_1	2450000	10	0.0150777
scaffold1021_1	2600000	2	0.00401895
scaffold1021_1	2650000	10	0.0064291
scaffold1021_1	2700000	19	0.00966154
scaffold1021_1	2750000	32	0.00854786
scaffold1021_1	2800000	41	0.0108447
scaffold1021_1	2850000	37	0.0130578
scaffold1021_1	2900000	30	0.0100651
scaffold1021_1	2950000	28	0.00520643
scaffold1021_1	3000000	37	0.00830494
scaffold1021_1	3050000	28	0.0114727
scaffold1021_1	3100000	10	0.00702643
scaffold1021_1	3150000	14	0.00948113
scaffold1021_1	3200000	40	0.0242932
scaffold1021_1	3250000	40	0.0264608
scaffold1022_1	400000	6	0.00607702
scaffold10232_1	0	13	0.00269242
scaffold1023_1	350000	20	0.00822126
scaffold1023_1	400000	38	0.0112693
scaffold1023_1	450000	39	0.0129639
scaffold1023_1	500000	35	0.0147679
scaffold1023_1	550000	50	0.017161
scaffold1023_1	600000	43	0.0145825
scaffold1023_1	650000	7	0.00629838
scaffold1023_1	700000	2	0.00358678
scaffold1023_1	750000	33	0.00425994
scaffold1023_1	800000	68	0.00408932
scaffold1024_1	0	2	0.00369349
scaffold1024_1	50000	2	0.00369349
scaffold1024_1	200000	1	0.00257024
scaffold1024_1	250000	1	0.00257024
scaffold1024_1	350000	3	0.00483397
scaffold1025_1	0	36	0.00303426
scaffold1025_1	50000	34	0.00306221
scaffold1025_1	100000	20	0.00391199
scaffold1025_1	150000	21	0.00631428
scaffold1025_1	200000	32	0.00744057
scaffold1025_1	250000	35	0.00589696
scaffold1025_1	300000	37	0.00517738
scaffold1025_1	350000	33	0.00624201
scaffold1025_1	400000	23	0.0120288
scaffold1025_1	450000	20	0.0125424
scaffold1025_1	500000	12	0.00785948
scaffold1025_1	550000	15	0.00831155
scaffold1025_1	600000	11	0.006762
scaffold1025_1	700000	3	0.0176617
scaffold1025_1	750000	15	0.0150515
scaffold1025_1	800000	14	0.0126124
scaffold1027_1	0	23	0.00879849
scaffold1027_1	50000	48	0.0138726
scaffold1027_1	100000	58	0.0150893
scaffold1027_1	150000	51	0.00920687
scaffold1027_1	200000	53	0.00994444
scaffold1027_1	250000	37	0.0114746
scaffold1027_1	300000	25	0.00555036
scaffold1027_1	350000	23	0.00533613
scaffold1027_1	400000	10	0.00966223
scaffold1027_1	450000	10	0.0227214
scaffold1027_1	500000	15	0.0171817
scaffold1027_1	550000	28	0.00598307
scaffold1027_1	600000	31	0.00617637
scaffold1028_1	250000	3	0.00269084
scaffold1028_1	300000	7	0.00749708
scaffold1028_1	350000	4	0.0111018
scaffold1028_1	400000	19	0.00260535
scaffold1028_1	450000	38	0.00564575
scaffold1028_1	500000	33	0.00667845
scaffold1028_1	550000	27	0.00334438
scaffold1028_1	600000	48	0.00696537
scaffold1028_1	650000	53	0.00841387
scaffold1028_1	700000	35	0.00913277
scaffold1028_1	750000	41	0.00653255
scaffold1028_1	800000	51	0.00391581
scaffold1028_1	850000	31	0.0036619
scaffold1028_1	900000	16	0.011819
scaffold1028_1	950000	23	0.00999494
scaffold1028_1	1000000	27	0.0129938
scaffold1028_1	1050000	25	0.0155434
scaffold1028_1	1100000	48	0.0152045
scaffold1028_1	1150000	58	0.0127897
scaffold1028_1	1200000	38	0.00454719
scaffold1028_1	1250000	20	0.00377042
scaffold1028_1	1300000	1	0.00167579
scaffold1028_1	1450000	1	0.00666221
scaffold1028_1	1500000	14	0.0067692
scaffold1028_1	1550000	36	0.0045797
scaffold1028_1	1600000	35	0.00553481
scaffold1028_1	1650000	26	0.00819715
scaffold1028_1	1700000	49	0.00662894
scaffold1028_1	1750000	60	0.00699004
scaffold1028_1	1800000	45	0.00758367
scaffold1028_1	1850000	33	0.00761359
scaffold1028_1	1900000	29	0.00881709
scaffold1028_1	1950000	39	0.0110854
scaffold1029_1	0	33	0.00862966
scaffold1029_1	50000	12	0.0046053
scaffold1029_1	100000	5	0.00526051
scaffold1029_1	150000	5	0.00352397
scaffold1029_1	200000	5	0.00359626
scaffold1029_1	250000	5	0.00549212
scaffold1029_1	300000	9	0.00925169
scaffold1029_1	350000	9	0.00835472
scaffold1029_1	400000	11	0.00333165
scaffold1029_1	450000	8	0.00445854
scaffold102_1	0	17	0.00420904
scaffold102_1	200000	5	0.0152923
scaffold1030_1	1100000	20	0.010826
scaffold1030_1	1150000	49	0.0120809
scaffold1030_1	1200000	43	0.0104569
scaffold1030_1	1250000	32	0.00468607
scaffold1030_1	1300000	18	0.00420858
scaffold1030_1	1900000	31	0.00371687
scaffold1030_1	1950000	31	0.00371687
scaffold1030_1	3100000	10	0.0219844
scaffold1030_1	3150000	10	0.0219844
scaffold1030_1	3200000	44	0.0174688
scaffold1030_1	3250000	84	0.0183677
scaffold1030_1	3300000	63	0.0190775
scaffold1030_1	3350000	57	0.0196861
scaffold1030_1	3400000	60	0.020114
scaffold1030_1	3450000	52	0.0187885
scaffold1030_1	3500000	77	0.0190155
scaffold1030_1	3550000	74	0.019066
scaffold1030_1	3600000	76	0.0179482
scaffold1030_1	3650000	65	0.0183459
scaffold1030_1	3700000	56	0.0100979
scaffold1030_1	3750000	44	0.00740273
scaffold1030_1	3850000	18	0.00888071
scaffold1031_1	200000	5	0.0141801
scaffold1031_1	250000	26	0.011557
scaffold1031_1	300000	38	0.0106959
scaffold1031_1	350000	37	0.0224321
scaffold1031_1	400000	37	0.0278196
scaffold1031_1	450000	31	0.0216929
scaffold1031_1	500000	39	0.0299853
scaffold1031_1	550000	48	0.0250063
scaffold1031_1	600000	25	0.0143318
scaffold1031_1	650000	2	0.0155705
scaffold1031_1	750000	10	0.0101056
scaffold1032_1	50000	6	0.00846326
scaffold1032_1	100000	16	0.00813877
scaffold1032_1	150000	30	0.00534111
scaffold1032_1	200000	29	0.00356197
scaffold1032_1	250000	9	0.00250051
scaffold1032_1	350000	12	0.0108475
scaffold1032_1	400000	15	0.011886
scaffold1032_1	450000	3	0.01604
scaffold1032_1	500000	2	0.00281617
scaffold1032_1	550000	8	0.00899186
scaffold1033_1	0	42	0.0121011
scaffold1033_1	50000	28	0.011208
scaffold1033_1	100000	1	0.00158359
scaffold1033_1	400000	6	0.00889657
scaffold1033_1	450000	21	0.00723776
scaffold1033_1	500000	21	0.00663848
scaffold1034_1	0	27	0.00439289
scaffold1034_1	50000	20	0.00682404
scaffold1034_1	100000	45	0.00819526
scaffold1034_1	150000	55	0.00684627
scaffold1034_1	200000	26	0.00463677
scaffold1034_1	250000	8	0.00404769
scaffold1034_1	300000	18	0.00545758
scaffold1034_1	350000	30	0.00964228
scaffold1034_1	400000	16	0.0163474
scaffold1034_1	450000	17	0.00678011
scaffold1034_1	500000	57	0.00458978
scaffold1034_1	550000	54	0.00654414
scaffold1034_1	600000	30	0.0109088
scaffold1034_1	650000	26	0.00924782
scaffold1034_1	700000	6	0.00828019
scaffold1034_1	750000	3	0.00463677
scaffold1034_1	800000	14	0.00774911
scaffold1034_1	850000	22	0.00995598
scaffold1034_1	900000	18	0.0163059
scaffold1034_1	950000	7	0.0241504
scaffold1034_1	1100000	17	0.00585927
scaffold1034_1	1150000	33	0.00918587
scaffold1034_1	1200000	16	0.0127204
scaffold1034_1	1500000	2	0.0268784
scaffold1034_1	1550000	14	0.0124285
scaffold1034_1	1600000	21	0.00715042
scaffold1038_1	200000	13	0.0185311
scaffold1038_1	250000	13	0.0185311
scaffold1038_1	350000	15	0.00519061
scaffold1038_1	400000	28	0.00450854
scaffold1038_1	450000	35	0.0037629
scaffold1038_1	500000	23	0.0038007
scaffold1038_1	550000	1	0.00409468
scaffold1038_1	600000	4	0.0101581
scaffold1038_1	650000	7	0.0100283
scaffold1038_1	700000	8	0.00637184
scaffold1038_1	750000	18	0.0104686
scaffold1038_1	800000	35	0.0122238
scaffold1038_1	850000	43	0.0117775
scaffold1038_1	900000	40	0.014525
scaffold1038_1	950000	27	0.0152421
scaffold1038_1	1000000	8	0.00952008
scaffold1038_1	1100000	8	0.00491037
scaffold103_1	750000	26	0.0139061
scaffold103_1	800000	26	0.0139061
scaffold103_1	1150000	15	0.0173173
scaffold103_1	1200000	20	0.0163866
scaffold103_1	1250000	6	0.0117024
scaffold103_1	1300000	16	0.00949724
scaffold103_1	1350000	43	0.0136668
scaffold103_1	1400000	39	0.0142483
scaffold103_1	1450000	32	0.00789917
scaffold103_1	1500000	25	0.00763112
scaffold103_1	1550000	14	0.0111107
scaffold103_1	1600000	37	0.00723563
scaffold103_1	1650000	76	0.018695
scaffold103_1	1700000	52	0.0257853
scaffold1041_1	0	16	0.00613718
scaffold1041_1	50000	31	0.0047801
scaffold1041_1	100000	22	0.00373425
scaffold1041_1	150000	16	0.00531781
scaffold1041_1	200000	28	0.00677531
scaffold1041_1	250000	30	0.00794391
scaffold1041_1	300000	22	0.00732471
scaffold1041_1	350000	38	0.00821861
scaffold1041_1	400000	59	0.00823826
scaffold1041_1	450000	35	0.00694829
scaffold1041_1	500000	4	0.00434451
scaffold1041_1	550000	1	0.00857774
scaffold1041_1	600000	30	0.00562369
scaffold1041_1	650000	52	0.00465156
scaffold1041_1	700000	27	0.00346287
scaffold1041_1	750000	4	0.00293731
scaffold1041_1	850000	18	0.00612125
scaffold1041_1	900000	34	0.0063934
scaffold1041_1	950000	37	0.00586177
scaffold1041_1	1000000	48	0.00558315
scaffold1041_1	1050000	71	0.00704137
scaffold1041_1	1100000	62	0.00644924
scaffold1042_1	150000	12	0.00802169
scaffold1042_1	200000	52	0.010985
scaffold1042_1	250000	58	0.0121673
scaffold1042_1	300000	36	0.0136208
scaffold1042_1	350000	60	0.0103406
scaffold1042_1	400000	70	0.0111333
scaffold1042_1	450000	85	0.0102054
scaffold1042_1	500000	97	0.00719981
scaffold1042_1	550000	83	0.00787588
scaffold1043_1	50000	4	0.0127225
scaffold1043_1	100000	13	0.0163584
scaffold1043_1	150000	11	0.0165895
scaffold1043_1	200000	21	0.0109511
scaffold1043_1	250000	44	0.00894978
scaffold1043_1	300000	51	0.00795279
scaffold1043_1	350000	46	0.00836598
scaffold1043_1	400000	49	0.00514677
scaffold1043_1	450000	33	0.00311233
scaffold1044_1	0	40	0.012095
scaffold1044_1	50000	6	0.00723445
scaffold1044_1	100000	26	0.00690397
scaffold1044_1	150000	25	0.0066877
scaffold1046_1	0	10	0.00888421
scaffold1046_1	50000	20	0.00521894
scaffold1046_1	100000	46	0.00520882
scaffold1046_1	150000	42	0.00592854
scaffold1046_1	200000	21	0.0114108
scaffold1046_1	250000	9	0.0163158
scaffold1046_1	300000	18	0.0061417
scaffold1046_1	350000	46	0.00769918
scaffold1046_1	400000	47	0.0109799
scaffold1046_1	450000	39	0.0112082
scaffold1046_1	500000	26	0.00817149
scaffold1046_1	550000	17	0.00981784
scaffold1046_1	600000	18	0.0106729
scaffold1046_1	650000	21	0.00789263
scaffold1046_1	700000	16	0.00669084
scaffold1046_1	750000	13	0.00829208
scaffold1046_1	800000	24	0.00715086
scaffold1046_1	850000	39	0.00869296
scaffold1046_1	900000	32	0.00893348
scaffold1046_1	950000	8	0.00351121
scaffold1046_1	1000000	7	0.00422019
scaffold1046_1	1050000	8	0.00551171
scaffold1046_1	1100000	10	0.00626244
scaffold1046_1	1150000	44	0.0326407
scaffold1046_1	1200000	71	0.0268974
scaffold1046_1	1250000	55	0.0114058
scaffold1046_1	1300000	29	0.00536257
scaffold1046_1	1350000	26	0.00915968
scaffold1046_1	1400000	33	0.0206457
scaffold1046_1	1450000	23	0.0296647
scaffold1046_1	1500000	12	0.030826
scaffold1046_1	1550000	14	0.0298908
scaffold1046_1	1600000	27	0.0230772
scaffold1046_1	1650000	39	0.0223379
scaffold1046_1	1700000	36	0.0197924
scaffold1046_1	1750000	14	0.0159578
scaffold1046_1	1800000	3	0.00288361
scaffold1046_1	1850000	17	0.00602993
scaffold1046_1	1900000	41	0.0117744
scaffold1046_1	1950000	53	0.0119121
scaffold1046_1	2000000	35	0.00916273
scaffold1046_1	2050000	16	0.0075624
scaffold1046_1	2100000	24	0.00471762
scaffold1046_1	2150000	28	0.00413716
scaffold1046_1	2200000	27	0.00439087
scaffold1046_1	2250000	43	0.00529652
scaffold1046_1	2300000	54	0.00965138
scaffold1046_1	2350000	41	0.0119345
scaffold1046_1	2400000	21	0.0129376
scaffold1047_1	0	3	0.00541234
scaffold1048_1	0	33	0.0157234
scaffold1048_1	50000	21	0.00936972
scaffold1048_1	100000	74	0.0186091
scaffold1048_1	150000	83	0.0185521
scaffold1048_2	0	48	0.0128041
scaffold1049_1	0	27	0.00677925
scaffold1049_1	50000	32	0.00981905
scaffold1049_1	100000	23	0.00948012
scaffold1049_1	150000	4	0.00923124
scaffold1049_1	200000	25	0.00923523
scaffold1049_1	250000	39	0.00811336
scaffold1049_1	300000	22	0.00738896
scaffold1049_1	350000	36	0.00567225
scaffold1049_1	400000	51	0.0056299
scaffold104_1	100000	3	0.00412413
scaffold104_1	150000	11	0.0124712
scaffold104_1	200000	27	0.00777969
scaffold104_1	250000	37	0.00456695
scaffold104_1	300000	24	0.0043944
scaffold104_1	350000	6	0.00362151
scaffold104_1	750000	11	0.0210132
scaffold104_1	800000	34	0.0157509
scaffold1050_1	0	28	0.00950572
scaffold1050_1	50000	9	0.0130564
scaffold1050_1	100000	28	0.0062238
scaffold1050_1	150000	65	0.00552176
scaffold1050_1	200000	65	0.00463867
scaffold1050_1	250000	50	0.0048053
scaffold1050_1	300000	58	0.00778888
scaffold1050_1	350000	64	0.0119173
scaffold1050_1	400000	46	0.01242
scaffold1050_1	450000	62	0.00848788
scaffold1050_1	500000	68	0.00735816
scaffold1050_1	550000	39	0.00625625
scaffold1050_1	600000	41	0.00690532
scaffold1050_1	650000	67	0.00649323
scaffold1050_1	700000	77	0.00829393
scaffold1050_1	750000	70	0.00684102
scaffold1050_1	800000	63	0.00763875
scaffold1050_1	850000	69	0.0108458
scaffold1050_1	900000	51	0.00937938
scaffold1050_1	950000	36	0.0130181
scaffold1051_1	900000	3	0.0054222
scaffold1051_1	950000	16	0.00488687
scaffold1051_1	1000000	22	0.0061397
scaffold1051_1	1050000	20	0.0226954
scaffold1051_1	1100000	25	0.0343616
scaffold1051_1	1150000	27	0.0252734
scaffold1051_1	1200000	32	0.0118054
scaffold1051_1	1250000	24	0.0107239
scaffold1051_1	1300000	23	0.0136709
scaffold1051_1	1350000	36	0.00980993
scaffold1051_1	1400000	28	0.00903282
scaffold1051_1	1450000	17	0.0157993
scaffold1051_1	1500000	18	0.0121402
scaffold1051_1	1550000	22	0.00676183
scaffold1051_1	1600000	30	0.0103164
scaffold1051_1	1650000	39	0.0179243
scaffold1051_1	1700000	32	0.0186994
scaffold1051_1	1750000	37	0.0151669
scaffold1051_1	1800000	36	0.0141205
scaffold1051_1	1850000	25	0.0106104
scaffold1051_1	1900000	35	0.014265
scaffold1051_1	1950000	29	0.018202
scaffold1051_1	2000000	17	0.0169078
scaffold1051_1	2050000	23	0.0140397
scaffold1051_1	2100000	22	0.01238
scaffold1051_1	2150000	12	0.00628468
scaffold1051_1	2200000	16	0.00859167
scaffold1051_1	2250000	23	0.00726179
scaffold1051_1	2300000	38	0.00614969
scaffold1051_1	2350000	35	0.00523804
scaffold1051_1	2400000	12	0.00412231
scaffold1051_1	2450000	7	0.00733247
scaffold1051_1	2500000	7	0.00871057
scaffold1051_1	2550000	21	0.00667486
scaffold1051_1	2600000	32	0.00697952
scaffold1051_1	2650000	24	0.00652055
scaffold1051_1	2700000	16	0.00635749
scaffold1051_1	2750000	17	0.0160965
scaffold1051_1	2800000	17	0.0151418
scaffold1051_1	2850000	23	0.00435288
scaffold1051_1	2900000	38	0.00389039
scaffold1051_1	2950000	53	0.00428983
scaffold1051_1	3000000	51	0.00614842
scaffold1051_1	3050000	35	0.00742403
scaffold1051_1	3100000	21	0.00469486
scaffold1051_1	3150000	25	0.0134962
scaffold1051_1	3200000	34	0.012995
scaffold1051_1	3250000	25	0.00761592
scaffold1051_1	3300000	15	0.00731209
scaffold1051_1	3350000	5	0.0087515
scaffold1051_1	3400000	1	0.00834355
scaffold1051_2	0	7	0.00763217
scaffold1051_2	50000	10	0.00622674
scaffold1051_2	100000	3	0.0029474
scaffold1051_2	200000	13	0.0193064
scaffold1051_2	250000	19	0.0201552
scaffold1051_2	300000	7	0.020236
scaffold1051_2	350000	1	0.00968603
scaffold1051_2	650000	1	0.0285351
scaffold1052_1	150000	4	0.00563735
scaffold1052_1	200000	28	0.00669961
scaffold1052_1	250000	43	0.00762898
scaffold1052_1	300000	50	0.00740567
scaffold1052_1	350000	66	0.00919712
scaffold1053_1	150000	2	0.00985874
scaffold1053_1	200000	2	0.00985874
scaffold1053_1	250000	14	0.0125537
scaffold1053_1	300000	26	0.00995271
scaffold1053_1	350000	18	0.00599902
scaffold1053_1	400000	6	0.00416064
scaffold1053_1	450000	11	0.0103865
scaffold1053_1	500000	22	0.0180097
scaffold1053_1	550000	14	0.0229925
scaffold1053_1	600000	16	0.0118429
scaffold1053_1	650000	24	0.00972325
scaffold1053_1	700000	31	0.0143323
scaffold1053_1	750000	32	0.0140788
scaffold1053_1	800000	22	0.0114256
scaffold1053_1	850000	29	0.0114141
scaffold1053_1	900000	31	0.00876063
scaffold1053_1	950000	20	0.00667644
scaffold1053_1	1000000	22	0.00284064
scaffold1053_1	1050000	39	0.00349
scaffold1053_1	1100000	48	0.00383484
scaffold1053_1	1150000	34	0.00309319
scaffold1053_1	1200000	19	0.00411821
scaffold1053_1	1250000	21	0.00605343
scaffold1053_1	1300000	27	0.00460579
scaffold1053_1	1350000	36	0.0061659
scaffold1053_1	1400000	35	0.00676224
scaffold1053_1	1450000	21	0.0102916
scaffold1053_1	1500000	12	0.0167374
scaffold1053_1	1550000	4	0.0121456
scaffold1053_1	2000000	1	0.0165478
scaffold1053_1	2050000	1	0.0165478
scaffold1053_1	2100000	1	0.046792
scaffold1053_1	2150000	2	0.0241333
scaffold1053_1	2200000	7	0.0218556
scaffold1054_1	150000	51	0.0041053
scaffold1054_1	200000	109	0.00412279
scaffold1054_1	250000	60	0.00430499
scaffold1054_1	300000	2	0.00914261
scaffold1054_1	350000	20	0.00551196
scaffold1054_1	400000	44	0.00471972
scaffold1054_1	450000	69	0.00723839
scaffold1054_1	500000	97	0.00600312
scaffold1054_1	550000	77	0.0102961
scaffold1055_1	0	49	0.00962696
scaffold1055_1	50000	67	0.00869473
scaffold1055_1	100000	47	0.0113534
scaffold1055_1	150000	41	0.0101701
scaffold1055_1	200000	26	0.00652688
scaffold1055_1	250000	16	0.00810433
scaffold1055_1	300000	22	0.00787012
scaffold1055_1	350000	32	0.0075492
scaffold1055_1	400000	32	0.00805049
scaffold1055_1	450000	27	0.00776361
scaffold1055_1	500000	22	0.00661992
scaffold1055_1	550000	12	0.00608407
scaffold1055_1	600000	19	0.00718231
scaffold1055_1	650000	17	0.00755954
scaffold1055_1	700000	6	0.00884684
scaffold1055_4	0	36	0.0113161
scaffold1055_4	50000	33	0.0129326
scaffold1055_4	100000	19	0.0210673
scaffold105_1	700000	2	0.026284
scaffold105_2	1000000	2	0.0197699
scaffold1060_1	0	32	0.00853121
scaffold1060_1	50000	29	0.00912166
scaffold1060_1	150000	29	0.0161578
scaffold1060_1	200000	30	0.0159136
scaffold1060_1	250000	15	0.00584144
scaffold1060_1	300000	32	0.00826805
scaffold1060_1	350000	68	0.00896619
scaffold1060_1	400000	55	0.00923586
scaffold1060_1	450000	9	0.0146274
scaffold1060_1	500000	12	0.00894284
scaffold1060_1	550000	14	0.00574201
scaffold1060_1	600000	9	0.00381594
scaffold1061_1	100000	33	0.0120037
scaffold1061_1	150000	39	0.0110157
scaffold1061_1	200000	32	0.0124246
scaffold1061_1	250000	52	0.0129814
scaffold1061_1	300000	26	0.0119592
scaffold1061_1	400000	6	0.0291391
scaffold1061_1	450000	23	0.0211352
scaffold1061_1	500000	31	0.0171786
scaffold1061_1	550000	35	0.00896639
scaffold1061_1	600000	47	0.0158203
scaffold1061_1	650000	47	0.0192229
scaffold1061_1	700000	29	0.0143119
scaffold1061_1	750000	24	0.0164313
scaffold1061_1	800000	16	0.0144869
scaffold1061_1	850000	7	0.00714619
scaffold1061_1	900000	43	0.00430777
scaffold1061_1	950000	37	0.00418474
scaffold1061_1	1000000	55	0.00887416
scaffold1061_1	1050000	76	0.0071579
scaffold1061_1	1100000	65	0.00405689
scaffold1061_1	1150000	70	0.00524234
scaffold1061_1	1200000	40	0.00769811
scaffold1061_1	1250000	27	0.00774523
scaffold1061_1	1300000	50	0.0048691
scaffold1061_1	1350000	58	0.00538196
scaffold1061_1	1400000	47	0.00542846
scaffold1061_1	1450000	25	0.00425716
scaffold1061_1	1500000	9	0.0084636
scaffold1061_1	1550000	25	0.0058372
scaffold1061_1	1600000	28	0.00418038
scaffold1061_1	1650000	61	0.00932547
scaffold1061_1	1700000	54	0.0104027
scaffold1062_1	150000	1	0.00258261
scaffold1062_1	200000	13	0.00962073
scaffold1062_1	250000	39	0.0104045
scaffold1062_1	300000	67	0.0114063
scaffold1062_1	350000	55	0.016864
scaffold1062_1	400000	16	0.028546
scaffold1062_1	450000	19	0.0292775
scaffold1062_1	500000	24	0.0273761
scaffold1062_1	550000	19	0.0161201
scaffold1062_1	600000	13	0.0150294
scaffold1062_1	650000	20	0.00396652
scaffold1063_1	200000	11	0.0148921
scaffold1063_1	250000	18	0.0160811
scaffold1063_1	300000	16	0.0268051
scaffold1063_1	350000	35	0.025975
scaffold1064_1	100000	6	0.00420413
scaffold1064_1	150000	19	0.00415861
scaffold1064_1	200000	32	0.00789925
scaffold1064_1	250000	27	0.0111259
scaffold1064_1	300000	16	0.00998827
scaffold1064_1	350000	19	0.00994489
scaffold1064_1	400000	42	0.0293201
scaffold1064_1	450000	31	0.0355127
scaffold1064_1	500000	4	0.00811796
scaffold1064_1	550000	15	0.00568289
scaffold1066_1	0	36	0.0085404
scaffold1066_1	50000	28	0.00931289
scaffold1066_1	100000	28	0.00998215
scaffold1066_1	150000	29	0.0172927
scaffold1066_1	200000	40	0.020606
scaffold1067_1	250000	3	0.0163443
scaffold1067_1	300000	21	0.0111583
scaffold1067_1	350000	36	0.00952394
scaffold1067_1	400000	18	0.00875396
scaffold1067_1	600000	3	0.0188821
scaffold1067_1	650000	12	0.0262962
scaffold1067_1	700000	24	0.0318847
scaffold1067_1	750000	22	0.0274178
scaffold1067_1	800000	13	0.0124317
scaffold1067_1	850000	17	0.00875763
scaffold1067_1	900000	18	0.00748582
scaffold1069_1	450000	5	0.0106812
scaffold1069_1	500000	6	0.00948472
scaffold1069_1	550000	16	0.0161346
scaffold1069_1	600000	54	0.0109292
scaffold1069_1	650000	54	0.00882569
scaffold1069_1	700000	31	0.0072124
scaffold1069_1	750000	29	0.00410408
scaffold1069_1	800000	36	0.0037239
scaffold1069_1	850000	32	0.00474306
scaffold1069_1	900000	25	0.00496132
scaffold1069_1	950000	17	0.00423445
scaffold106_1	0	69	0.00593328
scaffold106_1	50000	62	0.00802804
scaffold106_1	100000	47	0.0070003
scaffold106_1	150000	14	0.00606508
scaffold106_1	400000	22	0.0188775
scaffold106_1	450000	43	0.0139877
scaffold106_1	500000	26	0.00797297
scaffold106_1	550000	26	0.00265887
scaffold106_1	600000	65	0.00296511
scaffold106_1	650000	83	0.00359239
scaffold106_1	700000	79	0.00526726
scaffold106_1	750000	86	0.0103785
scaffold106_1	800000	97	0.00886939
scaffold106_1	850000	91	0.00388295
scaffold106_1	900000	56	0.00322318
scaffold106_1	950000	24	0.00354219
scaffold106_1	1000000	16	0.00356139
scaffold1070_1	0	7	0.0104301
scaffold1071_1	0	2	0.017228
scaffold1071_1	50000	60	0.0100254
scaffold1071_1	100000	110	0.00717087
scaffold1071_1	150000	103	0.00552989
scaffold1071_1	200000	60	0.00674605
scaffold1071_1	250000	21	0.00834942
scaffold1071_1	300000	23	0.00843132
scaffold1071_1	350000	17	0.00571967
scaffold1071_1	400000	21	0.00359723
scaffold1071_1	450000	15	0.00358657
scaffold1071_1	550000	12	0.00195018
scaffold1071_1	600000	56	0.00454299
scaffold1071_1	650000	82	0.00712521
scaffold1071_1	700000	82	0.00856826
scaffold1071_1	750000	113	0.00690456
scaffold1071_1	800000	113	0.00719637
scaffold1071_1	850000	44	0.00868885
scaffold1071_1	1100000	25	0.0156778
scaffold1071_1	1150000	51	0.0148631
scaffold1071_1	1200000	59	0.0176801
scaffold1071_1	1250000	81	0.0214589
scaffold1071_1	1300000	64	0.0187737
scaffold1071_1	1350000	16	0.00877466
scaffold1071_1	1450000	13	0.0173072
scaffold1071_1	1500000	43	0.0213961
scaffold1071_1	1550000	41	0.0237641
scaffold1071_1	1600000	63	0.0213664
scaffold1071_1	1650000	95	0.0220946
scaffold1071_1	1700000	79	0.0221502
scaffold1071_1	1750000	36	0.0199355
scaffold1071_1	1900000	16	0.027067
scaffold1071_1	1950000	72	0.0147264
scaffold1072_1	1450000	7	0.00463617
scaffold1072_1	1500000	11	0.00692781
scaffold1072_1	1550000	4	0.0109382
scaffold1072_1	1600000	12	0.00891987
scaffold1072_1	1650000	20	0.0101921
scaffold1072_1	1700000	32	0.0111154
scaffold1072_1	1750000	49	0.0124224
scaffold1072_1	1800000	32	0.0160058
scaffold1073_1	0	17	0.0162478
scaffold1073_1	50000	13	0.0179342
scaffold1073_1	100000	16	0.0142862
scaffold1073_1	150000	16	0.0142862
scaffold1073_1	200000	14	0.0145405
scaffold1073_1	250000	31	0.00911189
scaffold1073_1	300000	24	0.00809302
scaffold1073_1	350000	28	0.0169868
scaffold1073_1	400000	40	0.0148871
scaffold1073_1	450000	37	0.0128881
scaffold1073_1	500000	43	0.0134657
scaffold1073_1	550000	39	0.0139503
scaffold1073_1	600000	37	0.00887054
scaffold1073_1	650000	59	0.00623927
scaffold1073_1	700000	68	0.00686529
scaffold1073_1	750000	32	0.00688189
scaffold1073_1	800000	19	0.00414105
scaffold1073_1	850000	35	0.00779891
scaffold1073_1	900000	47	0.0104424
scaffold1073_1	950000	44	0.0102187
scaffold1073_1	1000000	32	0.0111916
scaffold1073_1	1050000	36	0.0114378
scaffold1073_1	1100000	49	0.0285583
scaffold1073_1	1150000	33	0.0361874
scaffold1073_1	1200000	1	0.00157088
scaffold1073_1	1550000	23	0.0158317
scaffold1073_1	1600000	61	0.00931216
scaffold1073_1	1650000	44	0.00579754
scaffold1073_1	1700000	32	0.0156624
scaffold1073_1	1750000	41	0.0165967
scaffold1073_1	1800000	15	0.0153632
scaffold1073_1	1850000	1	0.0157086
scaffold1073_1	1900000	1	0.0157086
scaffold1073_1	2000000	9	0.0161531
scaffold1073_1	2050000	27	0.0158517
scaffold1073_1	2100000	46	0.0230914
scaffold1074_1	0	16	0.00449483
scaffold1074_1	50000	18	0.00349995
scaffold1074_1	100000	14	0.0104689
scaffold1074_1	150000	14	0.0149032
scaffold1074_1	200000	4	0.0196634
scaffold1074_1	250000	27	0.0111989
scaffold1074_1	300000	50	0.0120233
scaffold1074_1	350000	50	0.0108407
scaffold1074_1	400000	36	0.00798024
scaffold1074_1	450000	11	0.00825226
scaffold1076_1	0	23	0.00721014
scaffold1076_1	50000	17	0.00786999
scaffold1076_1	100000	12	0.00818665
scaffold1077_1	700000	21	0.00490578
scaffold1077_1	750000	23	0.00471815
scaffold1078_1	350000	6	0.00711384
scaffold1082_1	400000	16	0.018907
scaffold1082_1	450000	43	0.0268425
scaffold1082_1	500000	69	0.0297671
scaffold1082_1	550000	54	0.0258462
scaffold1083_1	1200000	16	0.00294671
scaffold1083_1	1250000	16	0.00294671
scaffold1083_1	1600000	5	0.00245509
scaffold1083_1	1650000	6	0.00493657
scaffold1084_1	100000	8	0.00526369
scaffold1084_1	150000	38	0.00411823
scaffold1084_1	200000	47	0.00426349
scaffold1084_1	250000	39	0.00480628
scaffold1084_1	300000	36	0.00440067
scaffold1084_1	350000	50	0.00843938
scaffold1084_1	400000	60	0.0164337
scaffold1084_1	450000	43	0.0248584
scaffold1084_1	500000	48	0.0149372
scaffold1084_1	550000	41	0.0120838
scaffold1084_1	600000	29	0.0176879
scaffold1084_1	650000	30	0.0131677
scaffold1084_1	700000	36	0.0101322
scaffold1084_1	750000	41	0.00905187
scaffold1084_1	800000	18	0.00637676
scaffold1084_1	1250000	1	0.0137441
scaffold1085_1	100000	8	0.0130116
scaffold1085_1	150000	22	0.011558
scaffold1085_1	200000	14	0.0107273
scaffold1085_1	250000	1	0.00216223
scaffold1085_1	300000	1	0.00216223
scaffold1085_1	350000	3	0.0132704
scaffold1085_1	400000	4	0.0103127
scaffold1085_1	450000	13	0.0023488
scaffold1085_1	500000	13	0.00237503
scaffold1085_1	550000	7	0.00336588
scaffold1085_1	600000	10	0.00623606
scaffold1085_1	650000	10	0.00866896
scaffold1085_1	700000	10	0.00824911
scaffold1085_1	750000	7	0.00889194
scaffold1087_1	0	4	0.0169936
scaffold1087_1	50000	22	0.00635159
scaffold1087_1	100000	33	0.00335431
scaffold1087_1	150000	15	0.00259544
scaffold1087_1	250000	3	0.0150376
scaffold1087_1	300000	3	0.0150376
scaffold1087_1	650000	6	0.00208595
scaffold1087_1	700000	9	0.00254748
scaffold1087_1	750000	3	0.00347054
scaffold1087_1	800000	9	0.00828247
scaffold1087_1	850000	27	0.00994046
scaffold1087_1	900000	23	0.00948582
scaffold1087_1	950000	24	0.00733565
scaffold1088_1	100000	3	0.00498295
scaffold1088_1	150000	19	0.0116875
scaffold1088_1	200000	17	0.0123057
scaffold1088_1	250000	3	0.00269468
scaffold1088_1	300000	2	0.00300054
scaffold1088_1	450000	22	0.00294511
scaffold1088_1	500000	33	0.00372717
scaffold1088_1	550000	29	0.0114238
scaffold1088_1	600000	41	0.0107994
scaffold1088_1	650000	51	0.0100628
scaffold1088_1	700000	50	0.0124546
scaffold1088_1	750000	64	0.0108887
scaffold1088_1	800000	48	0.00889531
scaffold108_1	0	25	0.00468989
scaffold108_1	50000	49	0.00574029
scaffold108_1	100000	82	0.00509224
scaffold108_1	150000	85	0.00589146
scaffold108_1	200000	46	0.00726152
scaffold108_1	250000	10	0.00576672
scaffold108_1	350000	4	0.010612
scaffold108_1	400000	9	0.012278
scaffold108_1	450000	5	0.0136109
scaffold108_1	500000	20	0.00984325
scaffold108_1	550000	34	0.00965723
scaffold108_1	600000	14	0.00939149
scaffold108_1	650000	21	0.00647763
scaffold108_1	700000	21	0.00647763
scaffold108_1	1350000	6	0.0091654
scaffold108_1	1400000	17	0.0110796
scaffold108_1	1450000	31	0.0116908
scaffold108_1	1500000	21	0.011072
scaffold1090_1	0	18	0.0169291
scaffold1090_1	50000	18	0.015091
scaffold1090_1	100000	14	0.0177525
scaffold1090_1	150000	21	0.0152754
scaffold1090_1	200000	18	0.0127261
scaffold1090_1	250000	6	0.0180675
scaffold1090_1	300000	12	0.00571355
scaffold1090_1	350000	12	0.00474789
scaffold1090_1	400000	3	0.0101559
scaffold1090_1	450000	6	0.00667377
scaffold1091_1	0	44	0.0034715
scaffold1091_1	50000	106	0.00394218
scaffold1091_1	100000	91	0.00414647
scaffold1091_1	150000	93	0.00567484
scaffold1091_1	200000	105	0.0060473
scaffold1092_1	100000	9	0.00407981
scaffold1092_1	150000	41	0.00570163
scaffold1092_1	200000	40	0.00695456
scaffold1092_1	250000	14	0.00743926
scaffold1092_1	300000	6	0.00383597
scaffold1092_1	350000	15	0.00921542
scaffold1092_1	400000	15	0.00921542
scaffold1092_1	450000	11	0.00320092
scaffold1092_1	500000	22	0.00726958
scaffold1092_1	550000	25	0.00811352
scaffold1092_1	600000	27	0.00519037
scaffold1092_1	650000	42	0.0107362
scaffold1092_1	700000	29	0.0134103
scaffold1092_1	900000	14	0.00962368
scaffold1092_1	950000	26	0.00914282
scaffold1092_1	1000000	16	0.00808344
scaffold1092_1	1050000	4	0.00658834
scaffold1092_1	1100000	35	0.0044208
scaffold1092_1	1150000	60	0.00443329
scaffold1092_1	1200000	31	0.00597693
scaffold1092_1	1250000	15	0.0119289
scaffold1092_1	1300000	32	0.0130139
scaffold1092_1	1350000	23	0.0135447
scaffold1092_1	1400000	1	0.0111235
scaffold1092_1	1450000	9	0.00960243
scaffold1092_1	1500000	13	0.0121984
scaffold1092_1	1550000	8	0.0111619
scaffold1093_1	0	17	0.00422445
scaffold1093_1	50000	43	0.00414296
scaffold1093_1	100000	37	0.00429734
scaffold1093_1	150000	22	0.00480368
scaffold1093_1	200000	65	0.00795839
scaffold1093_1	250000	59	0.0082985
scaffold1093_1	300000	34	0.0040259
scaffold1093_1	350000	48	0.00556429
scaffold1093_1	400000	29	0.0107033
scaffold1093_1	450000	21	0.0121975
scaffold1093_1	500000	57	0.0114202
scaffold1093_1	550000	75	0.0127343
scaffold1093_1	600000	70	0.0104141
scaffold1093_1	650000	88	0.00769511
scaffold1093_1	700000	67	0.00739649
scaffold1093_1	750000	20	0.0070989
scaffold1093_1	800000	16	0.00816863
scaffold1093_1	850000	53	0.00592607
scaffold1093_1	900000	56	0.00575175
scaffold1093_1	950000	19	0.00730078
scaffold1093_1	1000000	6	0.00616748
scaffold1093_1	1050000	12	0.00551648
scaffold1093_1	1100000	21	0.0063307
scaffold1093_1	1150000	42	0.00911178
scaffold1093_1	1200000	61	0.00893552
scaffold1093_1	1250000	65	0.00820733
scaffold1093_1	1300000	66	0.00774141
scaffold1093_1	1350000	75	0.0089232
scaffold1093_1	1400000	87	0.00985309
scaffold1093_1	1450000	133	0.00624444
scaffold1093_1	1500000	133	0.00489513
scaffold1093_1	1550000	47	0.00536385
scaffold1093_1	1700000	23	0.00897163
scaffold1093_1	1750000	29	0.00818859
scaffold1094_1	200000	1	0.00160247
scaffold1094_1	250000	6	0.00490456
scaffold1094_1	300000	8	0.00477748
scaffold1099_1	50000	14	0.00433911
scaffold1099_1	100000	15	0.00427531
scaffold109_1	250000	4	0.00216783
scaffold10_1	0	35	0.00498271
scaffold10_1	50000	28	0.00541546
scaffold10_1	100000	22	0.00971202
scaffold10_1	150000	39	0.00929726
scaffold10_1	200000	21	0.00850645
scaffold10_1	250000	27	0.00912221
scaffold10_1	300000	40	0.00815001
scaffold10_1	350000	34	0.00895082
scaffold10_1	400000	21	0.0106965
scaffold10_1	450000	9	0.00965259
scaffold10_1	500000	19	0.0112041
scaffold10_1	550000	11	0.011992
scaffold10_1	600000	1	0.00590771
scaffold10_1	750000	19	0.0165814
scaffold10_1	800000	40	0.0155941
scaffold1100_1	350000	15	0.00873967
scaffold1100_1	400000	35	0.00738986
scaffold1100_1	450000	35	0.0174437
scaffold1100_1	500000	25	0.0257651
scaffold1100_1	550000	42	0.0106305
scaffold1100_1	600000	34	0.0094168
scaffold1100_1	650000	2	0.01742
scaffold1100_1	1350000	6	0.00779298
scaffold1100_1	1400000	26	0.00957575
scaffold1100_1	1450000	32	0.00773045
scaffold1100_1	1500000	15	0.00591643
scaffold1100_1	1550000	3	0.0145278
scaffold1100_1	2100000	10	0.0115331
scaffold1100_1	2150000	28	0.0102832
scaffold1100_1	2200000	27	0.0102525
scaffold1100_1	2250000	17	0.0133496
scaffold1100_1	2300000	25	0.00839112
scaffold1100_1	2350000	23	0.00441283
scaffold1102_1	0	33	0.00583386
scaffold1102_1	50000	44	0.00690819
scaffold1102_1	100000	25	0.00759139
scaffold1102_1	150000	18	0.00499824
scaffold1102_1	200000	31	0.00463269
scaffold1102_1	250000	42	0.00440673
scaffold1103_1	0	34	0.00933065
scaffold1103_1	50000	33	0.00953953
scaffold1103_1	100000	6	0.0145226
scaffold1103_1	150000	54	0.00709435
scaffold1103_1	200000	71	0.00948556
scaffold1103_1	250000	61	0.0118535
scaffold1103_1	300000	40	0.00898627
scaffold1103_1	350000	2	0.00695244
scaffold1103_1	550000	27	0.00521125
scaffold1103_1	600000	27	0.00521125
scaffold1103_1	1050000	7	0.00261919
scaffold1103_1	1100000	15	0.0028991
scaffold1103_1	1150000	8	0.00314402
scaffold1103_1	1200000	12	0.00810093
scaffold1103_1	1250000	30	0.00662204
scaffold1103_1	1300000	27	0.00756388
scaffold1103_1	1350000	30	0.0139296
scaffold1103_1	1400000	45	0.0117834
scaffold1103_1	1450000	69	0.00944369
scaffold1103_1	1500000	77	0.00968491
scaffold1103_1	1550000	51	0.00988779
scaffold1103_1	1600000	57	0.00984672
scaffold1103_1	1650000	42	0.00940144
scaffold1104_1	0	24	0.00258668
scaffold1104_1	50000	39	0.00267395
scaffold1104_1	100000	19	0.00340539
scaffold1104_1	150000	11	0.00725588
scaffold1104_1	200000	43	0.0057735
scaffold1104_1	250000	51	0.00543491
scaffold1104_1	300000	15	0.00574907
scaffold1104_1	700000	1	0.00546272
scaffold1104_1	750000	5	0.00773853
scaffold1104_1	800000	4	0.00830748
scaffold1104_1	900000	1	0.00166414
scaffold1104_1	950000	2	0.00541548
scaffold1104_1	1000000	4	0.00784741
scaffold1104_1	1050000	16	0.0092434
scaffold1105_1	0	14	0.00798297
scaffold1105_1	50000	18	0.0104983
scaffold1105_1	100000	22	0.0146665
scaffold1105_1	150000	34	0.0138947
scaffold1105_1	200000	29	0.0114344
scaffold1105_1	250000	16	0.00773649
scaffold1105_1	300000	4	0.00855808
scaffold1105_1	350000	4	0.0158435
scaffold1105_1	400000	24	0.0117521
scaffold1105_1	450000	45	0.0102064
scaffold1105_1	500000	40	0.0108381
scaffold1105_1	550000	38	0.00829897
scaffold1105_1	600000	39	0.00756146
scaffold1105_1	650000	35	0.00974902
scaffold1105_1	700000	37	0.00582688
scaffold1105_1	750000	56	0.00512257
scaffold1105_1	800000	56	0.0059426
scaffold1105_1	850000	31	0.00605956
scaffold1105_1	900000	15	0.00588537
scaffold1105_1	950000	8	0.0238662
scaffold1105_1	1000000	12	0.0220162
scaffold1105_1	1050000	15	0.0137139
scaffold1105_1	1100000	22	0.0216258
scaffold1105_1	1150000	19	0.0199798
scaffold1105_1	1200000	8	0.00865778
scaffold1106_1	0	77	0.00659599
scaffold1107_1	50000	13	0.0112129
scaffold1107_1	100000	41	0.00580625
scaffold1107_1	150000	40	0.00451505
scaffold1108_1	1100000	12	0.0102465
scaffold1108_1	1150000	42	0.0208592
scaffold1108_1	1200000	64	0.0181932
scaffold1108_1	1250000	58	0.0133224
scaffold1108_1	1300000	45	0.0112859
scaffold1108_1	1350000	54	0.00648727
scaffold1108_1	1400000	60	0.0057218
scaffold1108_1	1450000	60	0.00530277
scaffold1108_1	1500000	55	0.00524948
scaffold1108_1	1550000	47	0.00420575
scaffold1108_1	1600000	34	0.0043109
scaffold1108_1	1650000	9	0.00653938
scaffold1108_1	1700000	6	0.0112896
scaffold1108_1	1750000	17	0.0129275
scaffold1108_1	1800000	19	0.0130133
scaffold1108_1	1850000	35	0.00780796
scaffold1108_1	1900000	30	0.00629382
scaffold1108_1	1950000	11	0.00417173
scaffold1108_1	2000000	29	0.00752295
scaffold1108_1	2050000	66	0.0074054
scaffold1108_1	2100000	67	0.00655953
scaffold1108_1	2150000	33	0.00725201
scaffold1108_1	2200000	27	0.00818599
scaffold1108_1	2250000	34	0.00552574
scaffold1108_1	2300000	23	0.004032
scaffold1108_1	2350000	5	0.00406659
scaffold1108_1	2400000	4	0.00745928
scaffold1108_1	2450000	22	0.0187493
scaffold1108_1	2500000	31	0.0220146
scaffold1108_1	2550000	29	0.0162069
scaffold1108_1	2600000	84	0.00996915
scaffold1108_1	2650000	83	0.00945692
scaffold1108_1	2700000	24	0.00661962
scaffold1108_1	2750000	16	0.00869256
scaffold1109_1	350000	27	0.0044115
scaffold1109_1	400000	48	0.00514262
scaffold1109_1	450000	41	0.00987742
scaffold1109_1	500000	47	0.0108909
scaffold1109_1	550000	43	0.00816846
scaffold1109_1	600000	37	0.00624327
scaffold1109_1	650000	52	0.00612147
scaffold1109_1	700000	71	0.00939331
scaffold1109_1	750000	77	0.0129966
scaffold1109_1	800000	58	0.0137029
scaffold1109_1	850000	47	0.0106362
scaffold1111_1	0	11	0.00405276
scaffold1111_1	50000	16	0.0042482
scaffold1111_1	100000	20	0.00707188
scaffold1111_1	150000	30	0.00804027
scaffold1111_1	200000	16	0.00781566
scaffold1112_1	50000	9	0.0100334
scaffold1112_1	100000	9	0.0100334
scaffold1112_1	150000	21	0.0203284
scaffold1112_1	200000	40	0.0201864
scaffold1112_1	250000	24	0.0167896
scaffold1112_1	300000	7	0.00462352
scaffold1112_1	350000	8	0.0172441
scaffold1112_1	400000	12	0.015031
scaffold1112_1	450000	13	0.0254641
scaffold1113_1	450000	2	0.00488523
scaffold1113_1	500000	8	0.00594003
scaffold1113_1	550000	6	0.00629163
scaffold1113_1	1450000	10	0.00319092
scaffold1113_1	1500000	12	0.00308794
scaffold1113_1	1550000	9	0.00499483
scaffold1115_1	700000	36	0.0155211
scaffold1115_1	750000	63	0.0110126
scaffold1115_1	800000	49	0.00402877
scaffold1115_1	850000	61	0.00297008
scaffold1115_1	900000	62	0.00404616
scaffold1115_1	950000	23	0.00574197
scaffold1115_1	1000000	14	0.0123441
scaffold1115_1	1050000	44	0.0106078
scaffold1115_1	1100000	40	0.00948271
scaffold1115_1	1150000	10	0.00853825
scaffold1115_1	1200000	6	0.00878459
scaffold1115_1	1250000	34	0.0118164
scaffold1115_1	1300000	34	0.0110836
scaffold1115_1	1350000	33	0.00415171
scaffold1115_1	1400000	48	0.00437272
scaffold1115_1	1450000	32	0.00632711
scaffold1116_1	0	15	0.00364638
scaffold1118_1	0	56	0.00909877
scaffold1118_1	50000	63	0.0159457
scaffold1118_1	100000	53	0.0148784
scaffold1118_1	150000	32	0.00972338
scaffold1118_1	200000	70	0.012737
scaffold1118_1	250000	85	0.0119188
scaffold1118_1	300000	36	0.00984017
scaffold1118_1	350000	15	0.0114124
scaffold111_1	450000	2	0.00247157
scaffold111_1	500000	4	0.0112977
scaffold111_1	550000	2	0.0201239
scaffold111_1	950000	23	0.0130388
scaffold111_1	1000000	25	0.0143355
scaffold111_1	1050000	2	0.0292471
scaffold111_1	1250000	3	0.0045534
scaffold1120_1	0	31	0.00439609
scaffold1120_1	50000	26	0.00401447
scaffold1120_1	100000	17	0.00516015
scaffold1120_1	150000	27	0.00443328
scaffold1120_1	200000	22	0.00386065
scaffold1120_1	250000	16	0.00326557
scaffold1121_1	0	65	0.0131277
scaffold1121_1	50000	68	0.0123552
scaffold1121_1	100000	22	0.00708786
scaffold1121_1	250000	7	0.00972085
scaffold1121_1	300000	39	0.0114929
scaffold1121_1	350000	51	0.0113304
scaffold1121_1	400000	41	0.010043
scaffold1121_1	450000	27	0.010613
scaffold1121_1	500000	9	0.0107365
scaffold1121_1	550000	41	0.00511729
scaffold1121_1	600000	43	0.00538591
scaffold1121_1	650000	23	0.00905963
scaffold1121_1	700000	36	0.00748158
scaffold1121_1	750000	41	0.00407827
scaffold1121_1	800000	32	0.0037923
scaffold1121_1	850000	12	0.00907377
scaffold1121_1	900000	4	0.0137257
scaffold1121_1	950000	2	0.00353841
scaffold1121_1	1000000	16	0.00940589
scaffold1121_1	1050000	37	0.0081298
scaffold1121_1	1100000	47	0.00704919
scaffold1121_1	1150000	53	0.0089343
scaffold1121_1	1200000	46	0.0123054
scaffold1121_1	1250000	50	0.00971027
scaffold1121_1	1300000	54	0.0082554
scaffold1121_1	1350000	35	0.0144318
scaffold1121_1	1400000	22	0.0146877
scaffold1121_1	1450000	43	0.0122916
scaffold1121_1	1500000	33	0.0144459
scaffold1121_1	1750000	16	0.0111271
scaffold1121_1	1800000	72	0.00879385
scaffold1121_1	1850000	96	0.0110967
scaffold1121_1	1900000	95	0.0112564
scaffold1121_1	1950000	78	0.00872741
scaffold1121_1	2000000	47	0.00700546
scaffold1121_1	2050000	28	0.00534037
scaffold1122_1	0	19	0.00395579
scaffold1122_1	50000	16	0.00488518
scaffold1122_1	100000	9	0.00510482
scaffold1122_1	150000	4	0.00874817
scaffold1123_1	50000	10	0.00877114
scaffold1123_1	100000	14	0.00745792
scaffold1123_1	150000	19	0.00445449
scaffold1123_1	200000	37	0.0103051
scaffold1123_1	250000	43	0.0190815
scaffold1123_1	300000	32	0.0219608
scaffold1123_1	350000	24	0.0108092
scaffold1123_1	400000	31	0.00388433
scaffold1123_1	450000	36	0.00621306
scaffold1123_1	500000	34	0.00843284
scaffold1123_1	550000	21	0.00698607
scaffold1123_1	600000	9	0.00469874
scaffold1123_1	650000	22	0.00405542
scaffold1123_1	700000	41	0.00404551
scaffold1123_1	750000	30	0.00463322
scaffold1123_1	800000	28	0.00575263
scaffold1123_1	850000	39	0.00443655
scaffold1123_1	900000	44	0.00539013
scaffold1123_1	950000	46	0.00830577
scaffold1123_1	1000000	32	0.00874176
scaffold1123_1	1050000	31	0.00699248
scaffold1123_1	1100000	52	0.00643074
scaffold1123_1	1150000	52	0.00611753
scaffold1124_1	50000	6	0.0133669
scaffold1125_1	0	1	0.015191
scaffold1125_1	50000	2	0.00228197
scaffold1126_2	50000	9	0.0100768
scaffold1126_2	100000	16	0.00726353
scaffold1126_2	150000	7	0.00364647
scaffold1126_2	350000	15	0.00903827
scaffold1126_2	400000	25	0.00800307
scaffold1126_2	450000	10	0.00645027
scaffold1126_2	550000	10	0.0108853
scaffold1126_2	600000	24	0.0105254
scaffold1126_2	650000	24	0.0111232
scaffold1126_2	700000	10	0.01232
scaffold1126_2	750000	11	0.0054291
scaffold1126_2	800000	18	0.00561141
scaffold1126_2	850000	21	0.0184586
scaffold1126_2	900000	24	0.0241993
scaffold1126_2	950000	29	0.0177339
scaffold1126_2	1000000	33	0.0128067
scaffold1126_2	1050000	20	0.00969765
scaffold1126_2	1100000	13	0.0080068
scaffold1126_2	1150000	15	0.0155314
scaffold1126_2	1200000	12	0.0199622
scaffold1126_2	1250000	11	0.00796291
scaffold1126_2	1300000	9	0.00370943
scaffold1126_2	1350000	15	0.00332202
scaffold1126_2	1400000	24	0.00889849
scaffold1126_2	1450000	45	0.0117458
scaffold1126_2	1500000	42	0.0104836
scaffold1127_1	0	15	0.0054712
scaffold1127_1	50000	7	0.00253955
scaffold1127_1	500000	29	0.00822773
scaffold1127_1	550000	47	0.0126851
scaffold1127_1	600000	24	0.0180475
scaffold1127_1	650000	26	0.00521156
scaffold1127_1	700000	54	0.00552588
scaffold1127_1	750000	103	0.0100747
scaffold1127_1	800000	94	0.0127659
scaffold1127_1	850000	72	0.0275108
scaffold1127_1	900000	67	0.0281958
scaffold1127_1	950000	20	0.0154541
scaffold1127_1	1050000	9	0.023766
scaffold1127_1	1100000	14	0.0190097
scaffold1127_1	1150000	15	0.0255479
scaffold1127_1	1200000	26	0.0176235
scaffold1127_1	1250000	26	0.0149056
scaffold1127_1	1300000	32	0.0191462
scaffold1127_1	1350000	33	0.0189644
scaffold1127_1	1400000	29	0.0212025
scaffold1127_1	1450000	18	0.0189674
scaffold1127_1	1600000	11	0.00516654
scaffold1127_1	1650000	21	0.00626086
scaffold1127_1	1700000	40	0.00870367
scaffold1127_1	1750000	52	0.00948897
scaffold1127_1	1800000	40	0.0078794
scaffold1127_1	1850000	35	0.00516104
scaffold1127_1	1900000	47	0.00970567
scaffold1127_1	1950000	41	0.0116167
scaffold1127_1	2000000	23	0.012507
scaffold1127_1	2050000	12	0.0151798
scaffold1127_1	2200000	27	0.00834926
scaffold1127_1	2250000	59	0.0106638
scaffold1127_1	2300000	58	0.0130565
scaffold1127_1	2350000	32	0.0124099
scaffold1127_1	2400000	7	0.00644575
scaffold1127_1	2450000	1	0.00154579
scaffold1127_1	2500000	11	0.00549598
scaffold1127_1	2550000	32	0.00472805
scaffold1127_1	2600000	34	0.0071766
scaffold1127_1	2650000	33	0.0118369
scaffold1129_1	0	46	0.0165875
scaffold1129_1	50000	38	0.00851505
scaffold1129_1	100000	33	0.0130891
scaffold1129_1	150000	22	0.0165452
scaffold1129_1	300000	28	0.0133418
scaffold1129_1	350000	53	0.0114792
scaffold1129_1	400000	39	0.0107639
scaffold1129_1	450000	61	0.0120171
scaffold1129_1	500000	62	0.011762
scaffold112_1	0	10	0.00331393
scaffold112_1	50000	16	0.00434142
scaffold112_1	100000	15	0.00403811
scaffold112_1	150000	3	0.00285874
scaffold112_1	200000	5	0.00468379
scaffold112_1	250000	17	0.00858911
scaffold112_1	300000	12	0.0102163
scaffold112_1	700000	3	0.0150364
scaffold112_1	750000	13	0.0126713
scaffold112_1	800000	17	0.012521
scaffold112_1	850000	13	0.00899396
scaffold112_1	900000	7	0.00719717
scaffold112_1	950000	13	0.00764567
scaffold112_1	1000000	16	0.00574543
scaffold112_1	1050000	4	0.00480775
scaffold112_1	1100000	15	0.0177607
scaffold112_1	1150000	16	0.017531
scaffold112_1	1200000	7	0.0296667
scaffold112_1	1250000	6	0.0322634
scaffold112_1	1300000	16	0.00812669
scaffold112_1	1350000	18	0.00744433
scaffold112_1	1400000	10	0.00752547
scaffold1130_1	100000	3	0.0101654
scaffold1130_1	150000	8	0.00870337
scaffold1130_1	200000	6	0.00798327
scaffold1130_1	250000	6	0.0120425
scaffold1130_1	300000	7	0.0112538
scaffold1130_1	350000	4	0.00778471
scaffold1130_1	400000	5	0.0110588
scaffold1130_1	450000	4	0.0133253
scaffold1130_1	500000	3	0.0147329
scaffold1130_1	550000	5	0.0109681
scaffold1130_1	600000	7	0.00725222
scaffold1130_1	650000	8	0.00823564
scaffold1130_1	700000	11	0.0105854
scaffold1130_1	750000	11	0.0105115
scaffold1130_1	800000	21	0.0104375
scaffold1130_1	850000	17	0.0106108
scaffold1130_1	950000	4	0.00470586
scaffold1133_1	0	9	0.00228657
scaffold1133_1	150000	4	0.00826227
scaffold1133_1	200000	40	0.00554003
scaffold1135_1	0	10	0.00736215
scaffold1135_1	50000	10	0.00736215
scaffold1135_1	300000	2	0.00753224
scaffold1135_1	350000	3	0.0105408
scaffold1135_1	400000	14	0.00914208
scaffold1135_1	450000	18	0.00757774
scaffold1135_1	500000	5	0.00499361
scaffold1135_1	550000	2	0.00315944
scaffold1135_1	600000	2	0.00315944
scaffold1135_1	650000	30	0.00662987
scaffold1135_1	700000	45	0.00552172
scaffold1135_1	750000	59	0.00777331
scaffold1135_1	800000	81	0.0131876
scaffold1135_1	850000	51	0.0162696
scaffold1135_1	900000	55	0.0105024
scaffold1135_1	950000	63	0.0120212
scaffold1135_1	1000000	39	0.0127241
scaffold1135_1	1050000	29	0.00665715
scaffold1135_1	1100000	25	0.00544297
scaffold1135_1	1150000	38	0.0059463
scaffold1135_1	1200000	35	0.00653304
scaffold1135_1	1250000	35	0.00851936
scaffold1135_1	1300000	44	0.00642694
scaffold1135_1	1350000	19	0.00401395
scaffold1135_1	1400000	1	0.00657206
scaffold1137_1	600000	14	0.00598058
scaffold1137_1	650000	41	0.00734869
scaffold1137_1	700000	36	0.00817989
scaffold1137_1	750000	9	0.00854535
scaffold1137_1	900000	27	0.00652638
scaffold1137_1	950000	34	0.00590583
scaffold1137_1	1000000	35	0.0101524
scaffold1137_1	1050000	50	0.00931357
scaffold1137_1	1100000	35	0.0052923
scaffold1137_1	1150000	30	0.00540269
scaffold1137_1	1200000	30	0.00608708
scaffold1137_1	1250000	13	0.0054485
scaffold1137_1	1600000	2	0.00508974
scaffold1137_1	1650000	21	0.00939445
scaffold1137_1	1700000	30	0.010515
scaffold1137_1	1750000	13	0.0109153
scaffold1137_1	1800000	12	0.0108739
scaffold1137_1	1850000	10	0.0116936
scaffold1137_1	1900000	20	0.00748098
scaffold1137_1	1950000	41	0.00887081
scaffold1137_1	2000000	21	0.0101945
scaffold1137_1	2350000	19	0.00537142
scaffold1137_1	2400000	21	0.00504641
scaffold1137_1	2450000	3	0.00268938
scaffold1137_1	2500000	7	0.00520775
scaffold1137_1	2550000	22	0.00643501
scaffold1137_1	2600000	27	0.00741218
scaffold1137_1	2650000	11	0.00826021
scaffold1137_1	2700000	8	0.0039699
scaffold1137_1	2750000	25	0.00664213
scaffold1137_1	2800000	17	0.00789965
scaffold1137_1	2900000	52	0.00874178
scaffold1137_1	2950000	74	0.0157872
scaffold1137_1	3000000	58	0.0181684
scaffold1137_1	3050000	55	0.00920861
scaffold1137_1	3100000	19	0.00875723
scaffold1137_1	3150000	19	0.0129407
scaffold1137_1	3200000	30	0.0143736
scaffold1139_1	300000	6	0.00206341
scaffold1139_1	350000	17	0.00297721
scaffold1139_1	400000	29	0.00246247
scaffold1139_1	450000	37	0.00280198
scaffold1139_1	500000	43	0.0079264
scaffold1139_1	550000	30	0.0101804
scaffold1139_1	600000	26	0.00566477
scaffold1139_1	650000	29	0.007507
scaffold1139_1	700000	36	0.0100519
scaffold1139_1	750000	55	0.0152888
scaffold1139_1	800000	45	0.0159826
scaffold1139_1	850000	33	0.00589416
scaffold1139_1	900000	49	0.00416844
scaffold1139_1	950000	57	0.00436811
scaffold1139_1	1000000	32	0.00520244
scaffold1139_1	1050000	29	0.00564755
scaffold1139_1	1100000	44	0.0058347
scaffold1139_1	1150000	36	0.00654518
scaffold1139_1	1200000	35	0.00402412
scaffold1139_1	1250000	32	0.00419013
scaffold1139_1	1300000	42	0.0056915
scaffold1139_1	1350000	50	0.00484425
scaffold1140_1	0	3	0.00568993
scaffold1140_1	50000	26	0.00831749
scaffold1140_1	100000	23	0.00866021
scaffold1140_1	150000	1	0.0548778
scaffold1140_1	200000	1	0.0548778
scaffold1140_1	450000	3	0.00525401
scaffold1140_1	500000	4	0.0124763
scaffold1140_1	550000	1	0.034143
scaffold1140_1	950000	6	0.0169684
scaffold1140_1	1000000	30	0.0139751
scaffold1140_1	1050000	37	0.0160012
scaffold1140_1	1100000	30	0.0135671
scaffold1140_1	1150000	37	0.0105173
scaffold1140_1	1200000	37	0.011461
scaffold1140_1	1250000	33	0.00999482
scaffold1140_1	1300000	22	0.00905562
scaffold1140_1	1350000	13	0.00698046
scaffold1140_1	1400000	30	0.0109438
scaffold1140_1	1450000	57	0.0143581
scaffold1140_1	1500000	46	0.01624
scaffold1140_1	1550000	21	0.0178752
scaffold1140_1	1600000	25	0.0140303
scaffold1140_1	1650000	33	0.0149458
scaffold1140_1	1700000	17	0.0185245
scaffold1140_1	1950000	17	0.00987515
scaffold1140_1	2000000	39	0.00891907
scaffold1140_1	2050000	28	0.0087281
scaffold1140_1	2100000	10	0.00792664
scaffold1141_1	0	27	0.00507097
scaffold1141_1	50000	43	0.00536569
scaffold1141_1	100000	27	0.00483751
scaffold1141_1	150000	2	0.00691445
scaffold1141_1	450000	14	0.00590297
scaffold1141_1	500000	52	0.00765961
scaffold1141_1	550000	61	0.00719877
scaffold1141_1	600000	42	0.0059971
scaffold1141_1	650000	44	0.00780044
scaffold1141_1	700000	40	0.00705587
scaffold1141_1	750000	27	0.00740688
scaffold1141_1	800000	33	0.00770358
scaffold1141_1	850000	23	0.0054396
scaffold1141_1	900000	2	0.00172592
scaffold1141_1	1100000	2	0.00195709
scaffold1141_1	1150000	11	0.00851618
scaffold1141_1	1200000	23	0.0094658
scaffold1141_1	1250000	22	0.0105016
scaffold1141_1	1300000	12	0.0140709
scaffold1141_1	1350000	30	0.0148724
scaffold1141_1	1400000	38	0.0165247
scaffold1141_1	1450000	20	0.0195831
scaffold1141_1	1500000	14	0.0206797
scaffold1142_1	150000	10	0.01318
scaffold1142_1	200000	22	0.0168346
scaffold1142_1	250000	20	0.0176203
scaffold1142_1	300000	40	0.0272585
scaffold1142_1	350000	51	0.0310868
scaffold1142_1	400000	24	0.0302033
scaffold1142_1	450000	9	0.0301907
scaffold1143_1	0	35	0.0133448
scaffold1143_1	50000	29	0.00305624
scaffold1143_1	100000	53	0.00333946
scaffold1144_1	0	50	0.00852069
scaffold1144_1	50000	53	0.0107128
scaffold1144_1	100000	57	0.00939526
scaffold1144_1	150000	48	0.0112389
scaffold1144_1	200000	30	0.0130298
scaffold1144_1	250000	14	0.00865235
scaffold1144_1	400000	19	0.00851433
scaffold1144_1	450000	29	0.00857776
scaffold1144_1	500000	26	0.00613218
scaffold1144_1	550000	19	0.00497305
scaffold1144_1	600000	20	0.0131699
scaffold1144_1	650000	43	0.0164431
scaffold1144_1	700000	26	0.0179111
scaffold1144_1	750000	25	0.0130073
scaffold1144_1	800000	25	0.0130073
scaffold1144_1	950000	4	0.00361985
scaffold1144_1	1000000	4	0.00361985
scaffold1144_1	1100000	3	0.0138557
scaffold1144_1	1150000	3	0.0138557
scaffold1144_1	1200000	5	0.00797009
scaffold1144_1	1250000	5	0.00797009
scaffold1144_1	1350000	5	0.0472736
scaffold1144_1	1400000	16	0.0315861
scaffold1144_1	1450000	22	0.0297805
scaffold1144_1	1500000	20	0.0314345
scaffold1145_1	0	43	0.006727
scaffold1145_1	50000	34	0.0103376
scaffold1145_1	100000	19	0.0121488
scaffold1145_1	150000	6	0.0146038
scaffold1145_1	300000	8	0.00603812
scaffold1145_1	350000	11	0.00569151
scaffold1145_1	400000	18	0.00348017
scaffold1145_1	450000	15	0.00322276
scaffold1145_1	550000	15	0.00733926
scaffold1149_1	0	39	0.0112245
scaffold1149_1	50000	59	0.0205738
scaffold1149_1	100000	39	0.0230895
scaffold1149_1	150000	3	0.0152665
scaffold1149_1	1100000	1	0.00725081
scaffold1149_1	1150000	7	0.011694
scaffold1149_1	1200000	33	0.014953
scaffold1149_1	1250000	57	0.0157343
scaffold1149_1	1300000	30	0.0159337
scaffold1149_1	1350000	12	0.0175744
scaffold1149_1	1400000	41	0.0139586
scaffold1149_1	1450000	44	0.0133832
scaffold1149_1	1500000	22	0.0128972
scaffold1149_1	1550000	7	0.00804166
scaffold1149_1	1600000	18	0.00700868
scaffold1149_1	1650000	70	0.0109458
scaffold1149_1	1700000	110	0.0219023
scaffold1149_1	1750000	107	0.0224209
scaffold1149_1	1800000	57	0.0131714
scaffold1149_1	1850000	15	0.0102075
scaffold1149_1	1900000	18	0.0054199
scaffold1149_1	1950000	15	0.00576914
scaffold1149_1	2000000	30	0.0069814
scaffold1149_1	2050000	45	0.00556918
scaffold1149_1	2100000	27	0.00407737
scaffold1149_1	2150000	19	0.0057727
scaffold1149_1	2200000	24	0.0047267
scaffold1149_1	2250000	13	0.00396319
scaffold1149_1	2400000	16	0.028244
scaffold1149_1	2450000	39	0.0151634
scaffold1149_1	2500000	51	0.00868911
scaffold1149_1	2550000	52	0.00934701
scaffold1149_1	2600000	41	0.0092589
scaffold1149_1	2650000	45	0.0106189
scaffold1149_1	2700000	61	0.00704289
scaffold1149_1	2750000	39	0.00693759
scaffold1149_1	2800000	26	0.0112309
scaffold1150_1	150000	1	0.0119097
scaffold1150_1	200000	1	0.0119097
scaffold1150_1	400000	4	0.00202181
scaffold1150_1	450000	14	0.0101321
scaffold1151_1	0	23	0.0175657
scaffold1151_1	50000	19	0.0171747
scaffold1152_1	0	47	0.00608372
scaffold1152_1	50000	65	0.0078778
scaffold1152_1	100000	39	0.0118786
scaffold1152_1	150000	11	0.0230462
scaffold1152_1	200000	6	0.0331282
scaffold1152_1	250000	2	0.0481363
scaffold1152_1	300000	2	0.00163256
scaffold1152_1	350000	2	0.00163256
scaffold1152_1	600000	3	0.00646298
scaffold1152_1	650000	8	0.0142142
scaffold1152_1	700000	5	0.018865
scaffold1152_1	900000	4	0.00296133
scaffold1152_1	950000	14	0.00716079
scaffold1152_1	1000000	25	0.00896244
scaffold1152_1	1050000	31	0.00969154
scaffold1152_1	1100000	46	0.0115322
scaffold1152_1	1150000	57	0.0142012
scaffold1152_1	1200000	48	0.0192744
scaffold1152_1	1250000	21	0.0229238
scaffold1152_1	1750000	1	0.0127544
scaffold1152_1	1800000	1	0.0127544
scaffold1152_1	2000000	27	0.006674
scaffold1152_1	2050000	62	0.014965
scaffold1152_1	2100000	53	0.0220926
scaffold1152_1	2150000	30	0.0183017
scaffold1152_1	2200000	16	0.0102043
scaffold1152_1	2250000	13	0.00938377
scaffold1153_1	250000	18	0.00751463
scaffold1153_1	300000	53	0.00550218
scaffold1153_1	350000	67	0.00430363
scaffold1153_1	400000	54	0.00430161
scaffold1153_1	450000	40	0.00553408
scaffold1153_1	500000	45	0.00680815
scaffold1153_1	550000	55	0.00560153
scaffold1153_1	600000	33	0.0045573
scaffold1153_1	650000	11	0.00738099
scaffold1155_1	0	22	0.00681439
scaffold1155_1	50000	64	0.00594856
scaffold1155_1	100000	106	0.00593185
scaffold1155_1	150000	89	0.0107827
scaffold1155_1	200000	52	0.0189123
scaffold1155_1	250000	27	0.0156209
scaffold1155_1	700000	26	0.0102255
scaffold1155_1	750000	89	0.0067506
scaffold1155_1	800000	93	0.00529347
scaffold1155_1	850000	32	0.00512125
scaffold1155_1	900000	20	0.011588
scaffold1155_1	950000	36	0.0101064
scaffold1155_1	1000000	27	0.00658832
scaffold1155_1	1050000	33	0.0173411
scaffold1155_1	1100000	24	0.0222069
scaffold1155_1	1450000	1	0.00155253
scaffold1155_1	1500000	1	0.00155253
scaffold1155_1	2900000	2	0.00637211
scaffold1156_1	0	23	0.00796013
scaffold1156_1	50000	21	0.00775315
scaffold1156_1	100000	23	0.00639597
scaffold1156_1	150000	11	0.0058385
scaffold1156_1	200000	4	0.00657069
scaffold1156_1	250000	16	0.00568216
scaffold1156_1	300000	22	0.00603306
scaffold1156_1	350000	20	0.00796689
scaffold1156_1	400000	30	0.00677259
scaffold1156_1	450000	31	0.00707831
scaffold1156_1	500000	32	0.00627326
scaffold1156_1	550000	35	0.00502506
scaffold1156_1	600000	36	0.00779283
scaffold1156_1	650000	36	0.00885345
scaffold1156_1	700000	29	0.00772911
scaffold1156_1	750000	39	0.00745581
scaffold1156_1	800000	65	0.00746521
scaffold1156_1	850000	45	0.00674004
scaffold1156_1	900000	45	0.00910774
scaffold1156_1	950000	57	0.0122115
scaffold1156_1	1000000	18	0.0165982
scaffold1156_1	1250000	2	0.00192421
scaffold1156_1	1300000	8	0.00297984
scaffold1157_1	400000	6	0.0265942
scaffold1157_1	450000	22	0.0173466
scaffold1157_1	500000	28	0.0131425
scaffold1157_1	550000	32	0.00887466
scaffold1157_1	600000	48	0.0164267
scaffold1157_1	650000	44	0.0186003
scaffold1157_1	700000	40	0.00810431
scaffold1157_1	750000	36	0.00600656
scaffold1157_1	800000	38	0.00565001
scaffold1157_1	850000	39	0.0100999
scaffold1157_1	900000	27	0.01426
scaffold1157_1	950000	29	0.0115921
scaffold1157_1	1000000	51	0.00882556
scaffold1157_1	1050000	76	0.00753553
scaffold1157_1	1100000	59	0.00745227
scaffold1157_1	1150000	36	0.00613211
scaffold1157_1	1200000	23	0.00641843
scaffold1157_1	1250000	21	0.00881429
scaffold1157_1	1300000	37	0.0113212
scaffold1157_1	1350000	33	0.0108981
scaffold1157_1	1400000	30	0.00875662
scaffold1157_1	1450000	24	0.00944557
scaffold1158_1	0	6	0.0134674
scaffold1158_1	50000	8	0.0321994
scaffold1158_1	100000	6	0.0733063
scaffold1158_1	150000	7	0.0338584
scaffold1158_1	200000	16	0.0048347
scaffold1159_1	50000	15	0.00512299
scaffold1159_1	100000	23	0.00600533
scaffold115_1	0	5	0.00453754
scaffold115_1	900000	17	0.0108101
scaffold115_1	950000	30	0.00814836
scaffold115_1	1000000	44	0.00478228
scaffold115_1	1050000	31	0.00483035
scaffold115_1	1650000	24	0.00325117
scaffold115_1	1700000	43	0.00497311
scaffold115_1	1750000	46	0.0140357
scaffold115_1	1800000	46	0.0204545
scaffold115_1	1850000	35	0.0174294
scaffold115_1	1900000	30	0.0114944
scaffold115_1	1950000	42	0.0196206
scaffold115_1	2000000	42	0.0246332
scaffold115_1	2050000	18	0.0218525
scaffold115_1	2100000	14	0.00530827
scaffold115_1	2150000	15	0.00669356
scaffold115_1	2200000	5	0.00860426
scaffold115_1	2250000	38	0.00833561
scaffold115_1	2300000	62	0.0147751
scaffold1161_1	250000	5	0.00532828
scaffold1161_1	300000	45	0.00466449
scaffold1161_1	350000	41	0.00456696
scaffold1161_1	400000	5	0.00553001
scaffold1161_1	450000	24	0.0108551
scaffold1161_1	500000	21	0.0114095
scaffold1161_1	550000	1	0.00274476
scaffold1161_1	650000	24	0.00867097
scaffold1161_1	700000	36	0.0128687
scaffold1161_1	750000	26	0.0253612
scaffold1161_1	800000	14	0.0288729
scaffold1161_1	1000000	57	0.00550493
scaffold1161_1	1050000	84	0.00707061
scaffold1161_1	1100000	57	0.0106112
scaffold1161_1	1150000	59	0.0122851
scaffold1161_1	1200000	69	0.0140073
scaffold1161_1	1250000	72	0.0124556
scaffold1161_1	1300000	64	0.00915786
scaffold1161_1	1350000	50	0.00737632
scaffold1161_1	1400000	33	0.00832204
scaffold1161_1	1450000	37	0.0164438
scaffold1161_1	1500000	50	0.0210355
scaffold1161_1	1550000	63	0.0140354
scaffold1161_1	1600000	74	0.00636104
scaffold1161_1	1650000	53	0.00471887
scaffold1162_1	0	11	0.00253463
scaffold1162_1	50000	15	0.00255992
scaffold1162_1	100000	18	0.0023124
scaffold1162_1	150000	13	0.00205366
scaffold1162_1	200000	10	0.00375452
scaffold1162_1	250000	5	0.00490764
scaffold1162_1	300000	6	0.00309701
scaffold1162_1	350000	33	0.00366447
scaffold1162_1	400000	29	0.0037381
scaffold1162_1	450000	4	0.00235167
scaffold1162_1	500000	2	0.00167355
scaffold1162_1	550000	27	0.00476723
scaffold1162_1	600000	37	0.00470702
scaffold1162_1	650000	29	0.00358377
scaffold1162_1	700000	30	0.00481951
scaffold1162_1	750000	25	0.0078045
scaffold1162_1	800000	69	0.00618734
scaffold1162_1	850000	88	0.00635072
scaffold1162_1	900000	48	0.00636952
scaffold1162_1	950000	17	0.0048159
scaffold1162_1	1000000	11	0.00586403
scaffold1162_1	1050000	9	0.00526902
scaffold1162_1	1100000	3	0.0103425
scaffold1162_1	1150000	3	0.0103425
scaffold1162_1	1200000	4	0.0047782
scaffold1162_1	1250000	26	0.0117043
scaffold1162_1	1300000	24	0.0127372
scaffold1163_1	0	39	0.00714768
scaffold1163_1	50000	57	0.0124532
scaffold1163_1	100000	67	0.0136591
scaffold1163_1	150000	60	0.0108296
scaffold1163_1	200000	32	0.010997
scaffold1163_1	250000	4	0.0138815
scaffold1163_1	400000	1	0.00158736
scaffold1163_1	450000	33	0.00783411
scaffold1163_1	500000	51	0.0072646
scaffold1163_1	550000	59	0.00665635
scaffold1163_1	600000	53	0.00764315
scaffold1163_1	650000	36	0.00933893
scaffold1163_1	700000	25	0.00872058
scaffold1164_1	0	8	0.0129569
scaffold1164_1	50000	14	0.0153117
scaffold1164_1	100000	20	0.0110399
scaffold1164_1	150000	34	0.00843054
scaffold1164_1	200000	35	0.0108186
scaffold1164_1	250000	49	0.00705923
scaffold1164_1	300000	64	0.0125134
scaffold1164_1	350000	57	0.0210512
scaffold1164_1	400000	57	0.0204398
scaffold1164_1	450000	47	0.0198407
scaffold1164_1	500000	39	0.0237713
scaffold1164_1	550000	27	0.0270435
scaffold1164_1	600000	9	0.0176635
scaffold1164_1	650000	45	0.0148292
scaffold1164_1	700000	59	0.0138269
scaffold1164_1	750000	27	0.0103548
scaffold1164_1	800000	26	0.0142034
scaffold1164_1	850000	34	0.0135612
scaffold1164_1	900000	17	0.0104308
scaffold1164_1	1150000	2	0.0219026
scaffold1164_1	1200000	5	0.013098
scaffold1164_1	1250000	3	0.00722832
scaffold1164_1	1500000	3	0.00261141
scaffold1164_1	1550000	6	0.00857778
scaffold1164_1	1600000	5	0.0116128
scaffold1164_1	1650000	2	0.00721583
scaffold1164_1	1750000	2	0.0134659
scaffold1165_2	0	23	0.0117425
scaffold1165_2	50000	22	0.0121594
scaffold1165_2	100000	26	0.0091617
scaffold1165_2	150000	40	0.00732354
scaffold1165_2	200000	38	0.00901547
scaffold1165_2	250000	33	0.00874068
scaffold1165_2	300000	29	0.00739648
scaffold1165_2	350000	19	0.00870487
scaffold1165_2	400000	31	0.0172257
scaffold1165_2	450000	25	0.0205876
scaffold1165_2	500000	13	0.0137782
scaffold1165_2	550000	9	0.0136191
scaffold1165_2	600000	16	0.00914616
scaffold1165_2	650000	19	0.00821133
scaffold1165_2	700000	6	0.00304362
scaffold1165_2	750000	6	0.00587313
scaffold1165_2	800000	8	0.0103853
scaffold1165_2	850000	23	0.00499242
scaffold1165_2	900000	25	0.00511002
scaffold1165_2	950000	9	0.00947717
scaffold1165_2	1000000	10	0.00654048
scaffold1165_2	1050000	33	0.00690728
scaffold1165_2	1100000	31	0.0080606
scaffold1165_2	1150000	28	0.0082764
scaffold1165_2	1200000	30	0.00915314
scaffold1165_2	1250000	9	0.0138102
scaffold1165_2	1300000	1	0.0100338
scaffold1165_2	1350000	1	0.00615022
scaffold1165_2	1400000	19	0.0117825
scaffold1165_2	1450000	33	0.0116269
scaffold1165_2	1500000	19	0.00955649
scaffold1165_2	1550000	9	0.00587859
scaffold1165_2	1600000	22	0.00856658
scaffold1165_2	1650000	42	0.0124407
scaffold1165_2	1700000	35	0.0142964
scaffold1165_2	1750000	10	0.0129023
scaffold1165_2	1850000	3	0.0118994
scaffold1165_2	1900000	22	0.00703276
scaffold1165_2	1950000	23	0.00606057
scaffold1167_1	0	29	0.00361287
scaffold1167_2	0	18	0.0146403
scaffold1167_2	50000	13	0.0189907
scaffold1167_2	100000	21	0.00979663
scaffold1167_2	150000	35	0.00854551
scaffold1167_2	200000	19	0.00833809
scaffold1167_2	250000	10	0.00532332
scaffold1167_2	300000	16	0.00381434
scaffold1167_2	350000	11	0.0043164
scaffold1167_2	400000	9	0.0083785
scaffold1167_2	450000	18	0.0180737
scaffold1167_2	500000	19	0.0216985
scaffold1167_2	550000	18	0.0155846
scaffold1167_2	600000	40	0.00926426
scaffold1167_2	650000	40	0.00730973
scaffold1167_2	700000	25	0.0101844
scaffold1167_2	750000	26	0.0129883
scaffold1167_2	800000	52	0.0220096
scaffold1167_2	850000	41	0.024588
scaffold1167_2	900000	3	0.00395635
scaffold1168_1	0	23	0.0101243
scaffold1168_1	50000	18	0.00810668
scaffold1168_1	100000	33	0.00821276
scaffold1168_1	150000	33	0.00878752
scaffold1168_1	200000	37	0.00756685
scaffold1168_1	250000	31	0.00842953
scaffold1168_1	300000	28	0.0126757
scaffold1168_1	350000	36	0.0100819
scaffold1168_1	400000	20	0.00771293
scaffold1168_1	600000	20	0.00241247
scaffold1168_1	650000	30	0.00393447
scaffold1168_1	700000	26	0.0107226
scaffold1168_1	750000	29	0.0110121
scaffold1168_1	800000	34	0.00698106
scaffold1168_1	850000	38	0.00507192
scaffold1168_1	900000	24	0.00506366
scaffold1168_1	950000	9	0.0095819
scaffold1168_1	1000000	33	0.0118484
scaffold1168_1	1050000	41	0.00934219
scaffold1168_1	1100000	26	0.00276038
scaffold1168_1	1150000	33	0.00287232
scaffold1168_1	1200000	26	0.00294165
scaffold1168_1	1250000	9	0.00344433
scaffold1168_1	1300000	6	0.00780626
scaffold1168_1	1350000	12	0.0133429
scaffold1168_1	1400000	32	0.0242485
scaffold1168_1	1450000	43	0.0225399
scaffold1168_1	1500000	38	0.0203711
scaffold1168_1	1550000	36	0.0180449
scaffold1168_1	1600000	45	0.0116315
scaffold1168_1	1650000	61	0.0106736
scaffold1168_1	1700000	35	0.00963141
scaffold1168_1	1750000	4	0.00684314
scaffold1168_1	1800000	28	0.00784983
scaffold1168_1	1850000	40	0.00705822
scaffold1168_1	1900000	15	0.00702453
scaffold1168_1	1950000	20	0.012527
scaffold1168_1	2000000	25	0.0110848
scaffold1168_1	2050000	24	0.00786647
scaffold1168_1	2100000	16	0.00746129
scaffold1168_1	2150000	9	0.00934631
scaffold1168_1	2200000	19	0.00982498
scaffold1168_1	2250000	22	0.00979138
scaffold1168_1	2300000	22	0.00775892
scaffold1168_1	2350000	23	0.0109378
scaffold1168_1	2400000	33	0.00933317
scaffold116_1	1850000	4	0.0217555
scaffold1170_1	400000	14	0.0148603
scaffold1170_1	450000	38	0.0115559
scaffold1170_1	500000	64	0.00890093
scaffold1170_1	550000	70	0.0104724
[truncated: 25,021 more rows]

## Sheet: YD-JL
Table S1. Fst value of JL, SB and YD yak populations
CHR	BP	snp_no	Fst
scaffold1000_1	0	26	0.0422149
scaffold1001_1	200000	4	0.0354912
scaffold1001_1	250000	5	0.0298856
scaffold1001_1	300000	1	0.00746339
scaffold1001_1	400000	9	0.0148675
scaffold1001_1	450000	31	0.01298
scaffold1001_1	500000	32	0.0134078
scaffold1001_1	550000	31	0.0129774
scaffold1001_1	600000	25	0.0131865
scaffold1001_1	650000	4	0.0219599
scaffold1001_1	700000	2	0.0252684
scaffold1001_1	750000	8	0.0199912
scaffold1001_1	800000	6	0.0182321
scaffold1001_1	1150000	19	0.0211065
scaffold1001_1	1200000	49	0.0206155
scaffold1001_1	1250000	61	0.0157329
scaffold1001_1	1300000	40	0.0138014
scaffold1001_1	1350000	9	0.0223871
scaffold1001_1	1450000	2	0.00971128
scaffold1001_1	1500000	2	0.00971128
scaffold1001_1	1550000	18	0.0488834
scaffold1001_1	1600000	53	0.036602
scaffold1001_1	1650000	35	0.0302859
scaffold1001_1	2450000	15	0.0230839
scaffold1001_1	2500000	37	0.0294984
scaffold1001_1	2550000	36	0.0383786
scaffold1001_1	2600000	23	0.0347127
scaffold1001_1	2650000	13	0.0181352
scaffold1002_1	0	89	0.0141466
scaffold1002_1	50000	74	0.0195964
scaffold1002_1	100000	58	0.0215563
scaffold1002_1	150000	68	0.0174277
scaffold1002_1	200000	73	0.0186261
scaffold1002_1	250000	35	0.0166765
scaffold1002_1	600000	1	0.0151934
scaffold1002_1	650000	1	0.0151934
scaffold1002_1	800000	2	0.00626418
scaffold1002_1	850000	21	0.013157
scaffold1002_1	900000	61	0.0102336
scaffold1002_1	950000	46	0.00881868
scaffold1002_1	1000000	45	0.0196979
scaffold1002_1	1050000	68	0.0200972
scaffold1002_1	1100000	65	0.0165344
scaffold1002_1	1150000	45	0.0145295
scaffold1002_1	1200000	15	0.0161796
scaffold1002_1	1250000	30	0.0168064
scaffold1002_1	1300000	26	0.0152871
scaffold1003_1	400000	14	0.0120367
scaffold1003_1	450000	26	0.014142
scaffold1004_1	150000	8	0.0167905
scaffold1004_1	200000	23	0.0455696
scaffold1004_1	250000	34	0.0378099
scaffold1004_1	300000	27	0.0175739
scaffold1004_1	350000	8	0.012842
scaffold1004_1	400000	2	0.00320739
scaffold1004_1	450000	2	0.00320739
scaffold1004_1	750000	5	0.023025
scaffold1004_1	800000	5	0.023025
scaffold1004_1	1100000	5	0.0146292
scaffold1005_1	100000	10	0.0170922
scaffold1005_1	150000	30	0.0231347
scaffold1005_1	200000	52	0.0456007
scaffold1005_1	250000	50	0.0533569
scaffold1005_1	300000	38	0.0749882
scaffold1005_1	350000	49	0.0702359
scaffold1005_1	400000	30	0.0471779
scaffold1006_1	150000	26	0.0246047
scaffold1006_1	200000	47	0.0167286
scaffold1006_1	250000	31	0.00586418
scaffold1006_1	300000	10	0.00352706
scaffold1006_1	400000	17	0.0296759
scaffold1006_1	450000	41	0.0325283
scaffold1006_1	500000	38	0.0415684
scaffold1006_1	550000	46	0.031096
scaffold1006_1	600000	58	0.0171936
scaffold1006_1	650000	39	0.0203691
scaffold1006_1	700000	35	0.0353226
scaffold1006_1	750000	49	0.0223768
scaffold1006_1	800000	38	0.0160725
scaffold1006_1	850000	32	0.0515557
scaffold1006_1	900000	36	0.0539954
scaffold1006_1	950000	31	0.0276368
scaffold1007_1	0	52	0.0538699
scaffold1007_1	50000	55	0.0478159
scaffold1007_1	100000	55	0.0373883
scaffold1007_1	150000	50	0.0261488
scaffold1007_1	200000	38	0.0141662
scaffold1008_1	400000	8	0.00668661
scaffold1008_1	450000	56	0.0150756
scaffold1008_1	500000	87	0.0244811
scaffold1008_1	550000	82	0.0304654
scaffold1008_1	600000	56	0.0242387
scaffold1008_1	650000	45	0.0236328
scaffold1008_1	700000	61	0.0241029
scaffold1008_1	750000	43	0.0206638
scaffold1008_1	800000	42	0.0272114
scaffold1008_1	850000	56	0.0260692
scaffold1008_1	900000	45	0.0199818
scaffold1008_1	950000	61	0.0174065
scaffold1008_1	1000000	82	0.018155
scaffold1008_1	1050000	79	0.0217884
scaffold1008_1	1100000	78	0.0224952
scaffold1008_1	1150000	72	0.0195651
scaffold1008_1	1200000	77	0.0210571
scaffold1008_1	1250000	67	0.0256018
scaffold1008_1	1300000	25	0.0297435
scaffold1008_1	1950000	1	0.00303712
scaffold1009_1	0	55	0.0296847
scaffold1009_1	50000	95	0.0238334
scaffold1009_1	100000	69	0.0223479
scaffold100_1	1100000	5	0.0161763
scaffold100_1	1150000	6	0.0172067
scaffold1010_1	0	3	0.020685
scaffold1010_1	50000	3	0.020685
scaffold1010_1	150000	21	0.0261593
scaffold1010_1	200000	30	0.0475509
scaffold1010_1	250000	27	0.0508873
scaffold1010_1	300000	35	0.0276622
scaffold1010_1	350000	34	0.0296816
scaffold1010_1	400000	17	0.0316338
scaffold1010_1	450000	7	0.0109916
scaffold1010_1	500000	11	0.0129542
scaffold1010_1	550000	7	0.0283042
scaffold1013_1	700000	4	0.00974503
scaffold1013_1	750000	15	0.00802756
scaffold1013_1	800000	25	0.00964864
scaffold1013_1	850000	46	0.0129611
scaffold1013_1	900000	63	0.0317298
scaffold1013_1	950000	57	0.0369385
scaffold1015_1	0	5	0.0295753
scaffold1015_1	50000	19	0.0707078
scaffold1016_1	500000	13	0.0217192
scaffold1016_1	550000	49	0.0138319
scaffold1016_1	600000	60	0.0140339
scaffold1016_1	650000	49	0.0174142
scaffold1016_1	700000	55	0.0158591
scaffold1016_1	750000	52	0.0182417
scaffold1016_1	800000	40	0.0250278
scaffold1016_1	850000	35	0.0253555
scaffold1016_1	900000	59	0.0153745
scaffold1016_1	950000	64	0.014192
scaffold1016_1	1000000	45	0.0110298
scaffold1016_1	1050000	42	0.00815779
scaffold1016_1	1100000	24	0.00998184
scaffold1016_1	1150000	5	0.00455135
scaffold1016_1	1200000	17	0.0179288
scaffold1016_1	1250000	17	0.0179288
scaffold1016_1	1350000	15	0.0408597
scaffold1016_1	1400000	37	0.0291375
scaffold1016_1	1450000	51	0.0154377
scaffold1016_1	1500000	75	0.00933004
scaffold1017_1	550000	5	0.00908242
scaffold1017_1	600000	37	0.0199521
scaffold1017_1	650000	64	0.0207459
scaffold1017_1	700000	89	0.0272445
scaffold1017_1	750000	86	0.0299412
scaffold1017_1	800000	75	0.024781
scaffold1017_1	850000	88	0.0247087
scaffold1018_1	250000	14	0.047096
scaffold1018_1	300000	42	0.0377198
scaffold1018_1	350000	60	0.0276225
scaffold1018_1	400000	63	0.0253642
scaffold1018_1	450000	33	0.0304753
scaffold1018_1	500000	2	0.0700996
scaffold1018_1	950000	6	0.00362549
scaffold1018_1	1000000	16	0.00832435
scaffold1018_1	1050000	18	0.013285
scaffold1018_1	1100000	33	0.0235144
scaffold1018_1	1150000	41	0.0215919
scaffold1018_1	1200000	16	0.0148116
scaffold1018_1	1350000	1	0.0526595
scaffold1020_1	150000	6	0.0303235
scaffold1020_1	200000	24	0.0383736
scaffold1020_1	250000	47	0.0417412
scaffold1020_1	300000	41	0.0316305
scaffold1021_1	0	36	0.0162983
scaffold1021_1	50000	41	0.0145161
scaffold1021_1	100000	37	0.00950242
scaffold1021_1	150000	29	0.00856745
scaffold1021_1	200000	26	0.0109495
scaffold1021_1	250000	31	0.0129686
scaffold1021_1	300000	28	0.0138677
scaffold1021_1	350000	32	0.019098
scaffold1021_1	400000	68	0.0316439
scaffold1021_1	450000	80	0.0306383
scaffold1021_1	500000	62	0.0241921
scaffold1021_1	550000	73	0.0200096
scaffold1021_1	600000	55	0.0182232
scaffold1021_1	650000	56	0.0206772
scaffold1021_1	700000	61	0.0194056
scaffold1021_1	750000	53	0.0181007
scaffold1021_1	800000	45	0.0156757
scaffold1021_1	850000	21	0.0189716
scaffold1021_1	900000	18	0.024358
scaffold1021_1	950000	14	0.0265174
scaffold1021_1	1000000	22	0.0160445
scaffold1021_1	1050000	18	0.00588511
scaffold1021_1	1100000	5	0.00301058
scaffold1021_1	1150000	15	0.0353508
scaffold1021_1	1200000	18	0.037775
scaffold1021_1	1250000	3	0.0498963
scaffold1021_1	1800000	10	0.0305919
scaffold1021_1	1850000	10	0.0305919
scaffold1021_1	2050000	4	0.0125735
scaffold1021_1	2100000	17	0.0161609
scaffold1021_1	2150000	19	0.0174309
scaffold1021_1	2200000	14	0.0160606
scaffold1021_1	2250000	19	0.0207887
scaffold1021_1	2300000	24	0.0247373
scaffold1021_1	2350000	32	0.0211464
scaffold1021_1	2400000	29	0.0243742
scaffold1021_1	2450000	10	0.0346981
scaffold1021_1	2600000	2	0.00321452
scaffold1021_1	2650000	10	0.0143102
scaffold1021_1	2700000	19	0.0285326
scaffold1021_1	2750000	32	0.0401148
scaffold1021_1	2800000	41	0.0412766
scaffold1021_1	2850000	37	0.0378142
scaffold1021_1	2900000	30	0.0406031
scaffold1021_1	2950000	28	0.0348112
scaffold1021_1	3000000	37	0.0314116
scaffold1021_1	3050000	28	0.0323375
scaffold1021_1	3100000	10	0.0165535
scaffold1021_1	3150000	14	0.0196448
scaffold1021_1	3200000	40	0.0101817
scaffold1021_1	3250000	40	0.00644448
scaffold1022_1	400000	6	0.0449574
scaffold10232_1	0	13	0.0239222
scaffold1023_1	350000	20	0.00776332
scaffold1023_1	400000	38	0.00737723
scaffold1023_1	450000	39	0.00600787
scaffold1023_1	500000	35	0.00563604
scaffold1023_1	550000	50	0.00837859
scaffold1023_1	600000	43	0.00975359
scaffold1023_1	650000	7	0.0126425
scaffold1023_1	700000	2	0.0502726
scaffold1023_1	750000	33	0.0314547
scaffold1023_1	800000	68	0.0201138
scaffold1024_1	0	2	0.0384469
scaffold1024_1	50000	2	0.0384469
scaffold1024_1	200000	1	0.0689594
scaffold1024_1	250000	1	0.0689594
scaffold1024_1	350000	3	0.0489705
scaffold1025_1	0	36	0.00974927
scaffold1025_1	50000	34	0.00550951
scaffold1025_1	100000	20	0.00862739
scaffold1025_1	150000	21	0.0106685
scaffold1025_1	200000	32	0.00639259
scaffold1025_1	250000	35	0.0108038
scaffold1025_1	300000	37	0.0215324
scaffold1025_1	350000	33	0.0224332
scaffold1025_1	400000	23	0.0366211
scaffold1025_1	450000	20	0.0474673
scaffold1025_1	500000	12	0.0426214
scaffold1025_1	550000	15	0.0427879
scaffold1025_1	600000	11	0.0441174
scaffold1025_1	700000	3	0.0540792
scaffold1025_1	750000	15	0.0273206
scaffold1025_1	800000	14	0.0193889
scaffold1027_1	0	23	0.0108703
scaffold1027_1	50000	48	0.0235642
scaffold1027_1	100000	58	0.0322187
scaffold1027_1	150000	51	0.0278525
scaffold1027_1	200000	53	0.0193235
scaffold1027_1	250000	37	0.0176434
scaffold1027_1	300000	25	0.0128469
scaffold1027_1	350000	23	0.0113431
scaffold1027_1	400000	10	0.0143717
scaffold1027_1	450000	10	0.0139304
scaffold1027_1	500000	15	0.0196846
scaffold1027_1	550000	28	0.023415
scaffold1027_1	600000	31	0.0170631
scaffold1028_1	250000	3	0.00720138
scaffold1028_1	300000	7	0.00549148
scaffold1028_1	350000	4	0.00420905
scaffold1028_1	400000	19	0.00355564
scaffold1028_1	450000	38	0.00511261
scaffold1028_1	500000	33	0.00892022
scaffold1028_1	550000	27	0.00823838
scaffold1028_1	600000	48	0.00933519
scaffold1028_1	650000	53	0.0116762
scaffold1028_1	700000	35	0.0139161
scaffold1028_1	750000	41	0.0190245
scaffold1028_1	800000	51	0.0162781
scaffold1028_1	850000	31	0.015428
scaffold1028_1	900000	16	0.0276589
scaffold1028_1	950000	23	0.0219734
scaffold1028_1	1000000	27	0.0307841
scaffold1028_1	1050000	25	0.0302506
scaffold1028_1	1100000	48	0.028266
scaffold1028_1	1150000	58	0.0244564
scaffold1028_1	1200000	38	0.0149481
scaffold1028_1	1250000	20	0.0180348
scaffold1028_1	1300000	1	0.00887983
scaffold1028_1	1450000	1	0.00273917
scaffold1028_1	1500000	14	0.0363963
scaffold1028_1	1550000	36	0.0254409
scaffold1028_1	1600000	35	0.0255728
scaffold1028_1	1650000	26	0.0241967
scaffold1028_1	1700000	49	0.0214177
scaffold1028_1	1750000	60	0.0185138
scaffold1028_1	1800000	45	0.00888129
scaffold1028_1	1850000	33	0.0111134
scaffold1028_1	1900000	29	0.0193104
scaffold1028_1	1950000	39	0.0262151
scaffold1029_1	0	33	0.00978317
scaffold1029_1	50000	12	0.0139591
scaffold1029_1	100000	5	0.010215
scaffold1029_1	150000	5	0.0212191
scaffold1029_1	200000	5	0.0221945
scaffold1029_1	250000	5	0.00900762
scaffold1029_1	300000	9	0.0274703
scaffold1029_1	350000	9	0.0307231
scaffold1029_1	400000	11	0.0108267
scaffold1029_1	450000	8	0.01225
scaffold102_1	0	17	0.00753268
scaffold102_1	200000	5	0.00497022
scaffold1030_1	1100000	20	0.0414209
scaffold1030_1	1150000	49	0.0264484
scaffold1030_1	1200000	43	0.0180643
scaffold1030_1	1250000	32	0.0271304
scaffold1030_1	1300000	18	0.0310532
scaffold1030_1	1900000	31	0.0108099
scaffold1030_1	1950000	31	0.0108099
scaffold1030_1	3100000	10	0.0258194
scaffold1030_1	3150000	10	0.0258194
scaffold1030_1	3200000	44	0.0225094
scaffold1030_1	3250000	84	0.0245258
scaffold1030_1	3300000	63	0.0255336
scaffold1030_1	3350000	57	0.0260796
scaffold1030_1	3400000	60	0.0242593
scaffold1030_1	3450000	52	0.0186593
scaffold1030_1	3500000	77	0.0188968
scaffold1030_1	3550000	74	0.0192367
scaffold1030_1	3600000	76	0.0197757
scaffold1030_1	3650000	65	0.0215803
scaffold1030_1	3700000	56	0.0158795
scaffold1030_1	3750000	44	0.0126961
scaffold1030_1	3850000	18	0.0143259
scaffold1031_1	200000	5	0.00715922
scaffold1031_1	250000	26	0.0144917
scaffold1031_1	300000	38	0.0154126
scaffold1031_1	350000	37	0.0132347
scaffold1031_1	400000	37	0.0200832
scaffold1031_1	450000	31	0.0377438
scaffold1031_1	500000	39	0.05345
scaffold1031_1	550000	48	0.0472029
scaffold1031_1	600000	25	0.0343431
scaffold1031_1	650000	2	0.00270987
scaffold1031_1	750000	10	0.0180357
scaffold1032_1	50000	6	0.00423956
scaffold1032_1	100000	16	0.00813721
scaffold1032_1	150000	30	0.0284624
scaffold1032_1	200000	29	0.0357549
scaffold1032_1	250000	9	0.0319753
scaffold1032_1	350000	12	0.0176205
scaffold1032_1	400000	15	0.0148093
scaffold1032_1	450000	3	0.00356434
scaffold1032_1	500000	2	0.0124597
scaffold1032_1	550000	8	0.00785714
scaffold1033_1	0	42	0.0246463
scaffold1033_1	50000	28	0.0224285
scaffold1033_1	100000	1	0.0713844
scaffold1033_1	400000	6	0.0336668
scaffold1033_1	450000	21	0.0492171
scaffold1033_1	500000	21	0.0577709
scaffold1034_1	0	27	0.0257709
scaffold1034_1	50000	20	0.0362366
scaffold1034_1	100000	45	0.0339976
scaffold1034_1	150000	55	0.0312409
scaffold1034_1	200000	26	0.0336198
scaffold1034_1	250000	8	0.0384512
scaffold1034_1	300000	18	0.0309938
scaffold1034_1	350000	30	0.0276115
scaffold1034_1	400000	16	0.0227402
scaffold1034_1	450000	17	0.0168804
scaffold1034_1	500000	57	0.0115677
scaffold1034_1	550000	54	0.0101719
scaffold1034_1	600000	30	0.0120968
scaffold1034_1	650000	26	0.0131428
scaffold1034_1	700000	6	0.010385
scaffold1034_1	750000	3	0.0147511
scaffold1034_1	800000	14	0.0211441
scaffold1034_1	850000	22	0.0196845
scaffold1034_1	900000	18	0.019892
scaffold1034_1	950000	7	0.0252515
scaffold1034_1	1100000	17	0.0135701
scaffold1034_1	1150000	33	0.018698
scaffold1034_1	1200000	16	0.0241464
scaffold1034_1	1500000	2	0.0188503
scaffold1034_1	1550000	14	0.0202863
scaffold1034_1	1600000	21	0.0223805
scaffold1038_1	200000	13	0.0123325
scaffold1038_1	250000	13	0.0123325
scaffold1038_1	350000	15	0.0257049
scaffold1038_1	400000	28	0.0257032
scaffold1038_1	450000	35	0.0233828
scaffold1038_1	500000	23	0.0239288
scaffold1038_1	550000	1	0.0660821
scaffold1038_1	600000	4	0.0355655
scaffold1038_1	650000	7	0.030939
scaffold1038_1	700000	8	0.0334933
scaffold1038_1	750000	18	0.0325107
scaffold1038_1	800000	35	0.0361231
scaffold1038_1	850000	43	0.0318802
scaffold1038_1	900000	40	0.0351547
scaffold1038_1	950000	27	0.0422109
scaffold1038_1	1000000	8	0.02895
scaffold1038_1	1100000	8	0.019579
scaffold103_1	750000	26	0.0314068
scaffold103_1	800000	26	0.0314068
scaffold103_1	1150000	15	0.0357951
scaffold103_1	1200000	20	0.0352045
scaffold103_1	1250000	6	0.0286169
scaffold103_1	1300000	16	0.017733
scaffold103_1	1350000	43	0.0214267
scaffold103_1	1400000	39	0.0233599
scaffold103_1	1450000	32	0.0255701
scaffold103_1	1500000	25	0.0253169
scaffold103_1	1550000	14	0.0267048
scaffold103_1	1600000	37	0.0147735
scaffold103_1	1650000	76	0.0440818
scaffold103_1	1700000	52	0.06524
scaffold1041_1	0	16	0.0324233
scaffold1041_1	50000	31	0.023721
scaffold1041_1	100000	22	0.014285
scaffold1041_1	150000	16	0.020085
scaffold1041_1	200000	28	0.0216996
scaffold1041_1	250000	30	0.023492
scaffold1041_1	300000	22	0.0314267
scaffold1041_1	350000	38	0.0373369
scaffold1041_1	400000	59	0.0418084
scaffold1041_1	450000	35	0.0423765
scaffold1041_1	500000	4	0.0209333
scaffold1041_1	550000	1	0.0705234
scaffold1041_1	600000	30	0.0314489
scaffold1041_1	650000	52	0.0406464
scaffold1041_1	700000	27	0.0534269
scaffold1041_1	750000	4	0.0504649
scaffold1041_1	850000	18	0.0108494
scaffold1041_1	900000	34	0.0102634
scaffold1041_1	950000	37	0.0104011
scaffold1041_1	1000000	48	0.0203807
scaffold1041_1	1050000	71	0.0267228
scaffold1041_1	1100000	62	0.0272915
scaffold1042_1	150000	12	0.0138549
scaffold1042_1	200000	52	0.00794072
scaffold1042_1	250000	58	0.00724471
scaffold1042_1	300000	36	0.0148807
scaffold1042_1	350000	60	0.0193572
scaffold1042_1	400000	70	0.0164196
scaffold1042_1	450000	85	0.0130888
scaffold1042_1	500000	97	0.0183315
scaffold1042_1	550000	83	0.0178992
scaffold1043_1	50000	4	0.012837
scaffold1043_1	100000	13	0.0242537
scaffold1043_1	150000	11	0.025292
scaffold1043_1	200000	21	0.0127416
scaffold1043_1	250000	44	0.0179416
scaffold1043_1	300000	51	0.0150102
scaffold1043_1	350000	46	0.00756125
scaffold1043_1	400000	49	0.0278809
scaffold1043_1	450000	33	0.0389992
scaffold1044_1	0	40	0.00923183
scaffold1044_1	50000	6	0.012757
scaffold1044_1	100000	26	0.0145048
scaffold1044_1	150000	25	0.0144117
scaffold1046_1	0	10	0.0111816
scaffold1046_1	50000	20	0.00893744
scaffold1046_1	100000	46	0.00951761
scaffold1046_1	150000	42	0.015755
scaffold1046_1	200000	21	0.0332395
scaffold1046_1	250000	9	0.0358343
scaffold1046_1	300000	18	0.0187763
scaffold1046_1	350000	46	0.020861
scaffold1046_1	400000	47	0.0181984
scaffold1046_1	450000	39	0.0224052
scaffold1046_1	500000	26	0.0283927
scaffold1046_1	550000	17	0.0241753
scaffold1046_1	600000	18	0.0291726
scaffold1046_1	650000	21	0.0258892
scaffold1046_1	700000	16	0.0216199
scaffold1046_1	750000	13	0.0149308
scaffold1046_1	800000	24	0.0203172
scaffold1046_1	850000	39	0.0188616
scaffold1046_1	900000	32	0.016501
scaffold1046_1	950000	8	0.0184507
scaffold1046_1	1000000	7	0.031956
scaffold1046_1	1050000	8	0.0347662
scaffold1046_1	1100000	10	0.0284076
scaffold1046_1	1150000	44	0.0266661
scaffold1046_1	1200000	71	0.0207745
scaffold1046_1	1250000	55	0.0289289
scaffold1046_1	1300000	29	0.0463861
scaffold1046_1	1350000	26	0.022364
scaffold1046_1	1400000	33	0.02686
scaffold1046_1	1450000	23	0.0361616
scaffold1046_1	1500000	12	0.0607248
scaffold1046_1	1550000	14	0.0741459
scaffold1046_1	1600000	27	0.0413585
scaffold1046_1	1650000	39	0.0299474
scaffold1046_1	1700000	36	0.0284199
scaffold1046_1	1750000	14	0.0267101
scaffold1046_1	1800000	3	0.0379494
scaffold1046_1	1850000	17	0.0192936
scaffold1046_1	1900000	41	0.00969162
scaffold1046_1	1950000	53	0.0124704
scaffold1046_1	2000000	35	0.0167666
scaffold1046_1	2050000	16	0.0280904
scaffold1046_1	2100000	24	0.047877
scaffold1046_1	2150000	28	0.046741
scaffold1046_1	2200000	27	0.0384192
scaffold1046_1	2250000	43	0.0342087
scaffold1046_1	2300000	54	0.0323616
scaffold1046_1	2350000	41	0.0274677
scaffold1046_1	2400000	21	0.018905
scaffold1047_1	0	3	0.0866956
scaffold1048_1	0	33	0.0315241
scaffold1048_1	50000	21	0.0369489
scaffold1048_1	100000	74	0.0226249
scaffold1048_1	150000	83	0.0274104
scaffold1048_2	0	48	0.0284538
scaffold1049_1	0	27	0.0413899
scaffold1049_1	50000	32	0.0416284
scaffold1049_1	100000	23	0.0315157
scaffold1049_1	150000	4	0.0130948
scaffold1049_1	200000	25	0.0617016
scaffold1049_1	250000	39	0.0465738
scaffold1049_1	300000	22	0.0274624
scaffold1049_1	350000	36	0.03751
scaffold1049_1	400000	51	0.0301039
scaffold104_1	100000	3	0.0497787
scaffold104_1	150000	11	0.0297318
scaffold104_1	200000	27	0.0295328
scaffold104_1	250000	37	0.0230363
scaffold104_1	300000	24	0.0152828
scaffold104_1	350000	6	0.0223525
scaffold104_1	750000	11	0.0100215
scaffold104_1	800000	34	0.0133768
scaffold1050_1	0	28	0.0154699
scaffold1050_1	50000	9	0.017875
scaffold1050_1	100000	28	0.0180995
scaffold1050_1	150000	65	0.0200997
scaffold1050_1	200000	65	0.0193238
scaffold1050_1	250000	50	0.0211384
scaffold1050_1	300000	58	0.0268322
scaffold1050_1	350000	64	0.0296215
scaffold1050_1	400000	46	0.0398974
scaffold1050_1	450000	62	0.0229708
scaffold1050_1	500000	68	0.0152219
scaffold1050_1	550000	39	0.0280974
scaffold1050_1	600000	41	0.0286377
scaffold1050_1	650000	67	0.0345763
scaffold1050_1	700000	77	0.0281389
scaffold1050_1	750000	70	0.0145239
scaffold1050_1	800000	63	0.0162379
scaffold1050_1	850000	69	0.0215231
scaffold1050_1	900000	51	0.02457
scaffold1050_1	950000	36	0.018545
scaffold1051_1	900000	3	0.00271155
scaffold1051_1	950000	16	0.00451967
scaffold1051_1	1000000	22	0.00873276
scaffold1051_1	1050000	20	0.0261771
scaffold1051_1	1100000	25	0.0332016
scaffold1051_1	1150000	27	0.0227301
scaffold1051_1	1200000	32	0.0158303
scaffold1051_1	1250000	24	0.0197987
scaffold1051_1	1300000	23	0.0287582
scaffold1051_1	1350000	36	0.0272612
scaffold1051_1	1400000	28	0.0233391
scaffold1051_1	1450000	17	0.0223656
scaffold1051_1	1500000	18	0.0182962
scaffold1051_1	1550000	22	0.0161162
scaffold1051_1	1600000	30	0.0158976
scaffold1051_1	1650000	39	0.0134578
scaffold1051_1	1700000	32	0.0132367
scaffold1051_1	1750000	37	0.0199702
scaffold1051_1	1800000	36	0.0227672
scaffold1051_1	1850000	25	0.0170174
scaffold1051_1	1900000	35	0.0183208
scaffold1051_1	1950000	29	0.0229172
scaffold1051_1	2000000	17	0.0173381
scaffold1051_1	2050000	23	0.0205634
scaffold1051_1	2100000	22	0.0213889
scaffold1051_1	2150000	12	0.0264886
scaffold1051_1	2200000	16	0.02866
scaffold1051_1	2250000	23	0.0251033
scaffold1051_1	2300000	38	0.0203939
scaffold1051_1	2350000	35	0.0164149
scaffold1051_1	2400000	12	0.0190584
scaffold1051_1	2450000	7	0.021935
scaffold1051_1	2500000	7	0.0345032
scaffold1051_1	2550000	21	0.0216834
scaffold1051_1	2600000	32	0.0172571
scaffold1051_1	2650000	24	0.0147228
scaffold1051_1	2700000	16	0.0121607
scaffold1051_1	2750000	17	0.028129
scaffold1051_1	2800000	17	0.0286385
scaffold1051_1	2850000	23	0.023751
scaffold1051_1	2900000	38	0.0263887
scaffold1051_1	2950000	53	0.0239019
scaffold1051_1	3000000	51	0.0181745
scaffold1051_1	3050000	35	0.0118111
scaffold1051_1	3100000	21	0.0245505
scaffold1051_1	3150000	25	0.0361764
scaffold1051_1	3200000	34	0.0225857
scaffold1051_1	3250000	25	0.0127892
scaffold1051_1	3300000	15	0.0152473
scaffold1051_1	3350000	5	0.0197164
scaffold1051_1	3400000	1	0.00352465
scaffold1051_2	0	7	0.0354668
scaffold1051_2	50000	10	0.0297935
scaffold1051_2	100000	3	0.0165558
scaffold1051_2	200000	13	0.0567364
scaffold1051_2	250000	19	0.0491938
scaffold1051_2	300000	7	0.0306066
scaffold1051_2	350000	1	0.0171383
scaffold1051_2	650000	1	0.0408697
scaffold1052_1	150000	4	0.0197688
scaffold1052_1	200000	28	0.0180443
scaffold1052_1	250000	43	0.0140983
scaffold1052_1	300000	50	0.0114449
scaffold1052_1	350000	66	0.00939015
scaffold1053_1	150000	2	0.00254017
scaffold1053_1	200000	2	0.00254017
scaffold1053_1	250000	14	0.023314
scaffold1053_1	300000	26	0.0188041
scaffold1053_1	350000	18	0.0122668
scaffold1053_1	400000	6	0.00971522
scaffold1053_1	450000	11	0.00463578
scaffold1053_1	500000	22	0.0100492
scaffold1053_1	550000	14	0.0136074
scaffold1053_1	600000	16	0.0200346
scaffold1053_1	650000	24	0.0147122
scaffold1053_1	700000	31	0.00558178
scaffold1053_1	750000	32	0.0143775
scaffold1053_1	800000	22	0.0204453
scaffold1053_1	850000	29	0.00964459
scaffold1053_1	900000	31	0.0110066
scaffold1053_1	950000	20	0.0132964
scaffold1053_1	1000000	22	0.015125
scaffold1053_1	1050000	39	0.0161904
scaffold1053_1	1100000	48	0.0160739
scaffold1053_1	1150000	34	0.0145658
scaffold1053_1	1200000	19	0.0193007
scaffold1053_1	1250000	21	0.0304684
scaffold1053_1	1300000	27	0.0366008
scaffold1053_1	1350000	36	0.0377105
scaffold1053_1	1400000	35	0.0256459
scaffold1053_1	1450000	21	0.0132843
scaffold1053_1	1500000	12	0.0199077
scaffold1053_1	1550000	4	0.0245156
scaffold1053_1	2000000	1	0.00696789
scaffold1053_1	2050000	1	0.00696789
scaffold1053_1	2100000	1	0.00324654
scaffold1053_1	2150000	2	0.00306321
scaffold1053_1	2200000	7	0.00975109
scaffold1054_1	150000	51	0.0310646
scaffold1054_1	200000	109	0.0266882
scaffold1054_1	250000	60	0.0222985
scaffold1054_1	300000	2	0.00659453
scaffold1054_1	350000	20	0.0171786
scaffold1054_1	400000	44	0.0261171
scaffold1054_1	450000	69	0.0310588
scaffold1054_1	500000	97	0.046826
scaffold1054_1	550000	77	0.0490389
scaffold1055_1	0	49	0.0211309
scaffold1055_1	50000	67	0.0211637
scaffold1055_1	100000	47	0.0150866
scaffold1055_1	150000	41	0.00728481
scaffold1055_1	200000	26	0.00968216
scaffold1055_1	250000	16	0.0142118
scaffold1055_1	300000	22	0.0178802
scaffold1055_1	350000	32	0.0232399
scaffold1055_1	400000	32	0.0215965
scaffold1055_1	450000	27	0.0166333
scaffold1055_1	500000	22	0.0155666
scaffold1055_1	550000	12	0.00988267
scaffold1055_1	600000	19	0.0232898
scaffold1055_1	650000	17	0.0347905
scaffold1055_1	700000	6	0.0325655
scaffold1055_4	0	36	0.0186496
scaffold1055_4	50000	33	0.0181043
scaffold1055_4	100000	19	0.0257577
scaffold105_1	700000	2	0.0322513
scaffold105_2	1000000	2	0.108311
scaffold1060_1	0	32	0.00978072
scaffold1060_1	50000	29	0.0100184
scaffold1060_1	150000	29	0.0149521
scaffold1060_1	200000	30	0.0153028
scaffold1060_1	250000	15	0.0119521
scaffold1060_1	300000	32	0.0105648
scaffold1060_1	350000	68	0.0210942
scaffold1060_1	400000	55	0.0237174
scaffold1060_1	450000	9	0.011487
scaffold1060_1	500000	12	0.00922974
scaffold1060_1	550000	14	0.00921779
scaffold1060_1	600000	9	0.0150067
scaffold1061_1	100000	33	0.0143282
scaffold1061_1	150000	39	0.014762
scaffold1061_1	200000	32	0.0246342
scaffold1061_1	250000	52	0.0227982
scaffold1061_1	300000	26	0.0192346
scaffold1061_1	400000	6	0.0181646
scaffold1061_1	450000	23	0.0107369
scaffold1061_1	500000	31	0.0102172
scaffold1061_1	550000	35	0.013015
scaffold1061_1	600000	47	0.0162271
scaffold1061_1	650000	47	0.0168518
scaffold1061_1	700000	29	0.0147827
scaffold1061_1	750000	24	0.0266073
scaffold1061_1	800000	16	0.0322495
scaffold1061_1	850000	7	0.00796535
scaffold1061_1	900000	43	0.00951145
scaffold1061_1	950000	37	0.0128264
scaffold1061_1	1000000	55	0.0460042
scaffold1061_1	1050000	76	0.0386611
scaffold1061_1	1100000	65	0.024775
scaffold1061_1	1150000	70	0.0213787
scaffold1061_1	1200000	40	0.022067
scaffold1061_1	1250000	27	0.0307103
scaffold1061_1	1300000	50	0.0408809
scaffold1061_1	1350000	58	0.0372051
scaffold1061_1	1400000	47	0.0167465
scaffold1061_1	1450000	25	0.0124497
scaffold1061_1	1500000	9	0.00772511
scaffold1061_1	1550000	25	0.0148672
scaffold1061_1	1600000	28	0.020329
scaffold1061_1	1650000	61	0.0293558
scaffold1061_1	1700000	54	0.0314954
scaffold1062_1	150000	1	0.0247023
scaffold1062_1	200000	13	0.0148384
scaffold1062_1	250000	39	0.0318828
scaffold1062_1	300000	67	0.026662
scaffold1062_1	350000	55	0.0289356
scaffold1062_1	400000	16	0.0612825
scaffold1062_1	450000	19	0.0241996
scaffold1062_1	500000	24	0.0194682
scaffold1062_1	550000	19	0.0222962
scaffold1062_1	600000	13	0.0243077
scaffold1062_1	650000	20	0.0151462
scaffold1063_1	200000	11	0.0576817
scaffold1063_1	250000	18	0.0532422
scaffold1063_1	300000	16	0.0885052
scaffold1063_1	350000	35	0.114055
scaffold1064_1	100000	6	0.0284591
scaffold1064_1	150000	19	0.0181465
scaffold1064_1	200000	32	0.0126568
scaffold1064_1	250000	27	0.0114061
scaffold1064_1	300000	16	0.00724128
scaffold1064_1	350000	19	0.00945011
scaffold1064_1	400000	42	0.0322089
scaffold1064_1	450000	31	0.0391002
scaffold1064_1	500000	4	0.0262326
scaffold1064_1	550000	15	0.0214377
scaffold1066_1	0	36	0.0210135
scaffold1066_1	50000	28	0.0214743
scaffold1066_1	100000	28	0.0160117
scaffold1066_1	150000	29	0.0226448
scaffold1066_1	200000	40	0.0290139
scaffold1067_1	250000	3	0.015593
scaffold1067_1	300000	21	0.0360582
scaffold1067_1	350000	36	0.0244773
scaffold1067_1	400000	18	0.00948566
scaffold1067_1	600000	3	0.0159531
scaffold1067_1	650000	12	0.0303176
scaffold1067_1	700000	24	0.0238619
scaffold1067_1	750000	22	0.0157809
scaffold1067_1	800000	13	0.0149863
scaffold1067_1	850000	17	0.0155329
scaffold1067_1	900000	18	0.0147808
scaffold1069_1	450000	5	0.0298012
scaffold1069_1	500000	6	0.0265274
scaffold1069_1	550000	16	0.0157441
scaffold1069_1	600000	54	0.0185744
scaffold1069_1	650000	54	0.01861
scaffold1069_1	700000	31	0.0106278
scaffold1069_1	750000	29	0.00578352
scaffold1069_1	800000	36	0.0070735
scaffold1069_1	850000	32	0.00803847
scaffold1069_1	900000	25	0.0131233
scaffold1069_1	950000	17	0.0147458
scaffold106_1	0	69	0.0138319
scaffold106_1	50000	62	0.0168087
scaffold106_1	100000	47	0.0120769
scaffold106_1	150000	14	0.00818785
scaffold106_1	400000	22	0.0223997
scaffold106_1	450000	43	0.0191219
scaffold106_1	500000	26	0.0135726
scaffold106_1	550000	26	0.0182506
scaffold106_1	600000	65	0.0197634
scaffold106_1	650000	83	0.0265741
scaffold106_1	700000	79	0.0460078
scaffold106_1	750000	86	0.0315096
scaffold106_1	800000	97	0.00854229
scaffold106_1	850000	91	0.00905163
scaffold106_1	900000	56	0.0115836
scaffold106_1	950000	24	0.010809
scaffold106_1	1000000	16	0.00898324
scaffold1070_1	0	7	0.00846296
scaffold1071_1	0	2	0.0349853
scaffold1071_1	50000	60	0.0245877
scaffold1071_1	100000	110	0.0204303
scaffold1071_1	150000	103	0.0163691
scaffold1071_1	200000	60	0.0198717
scaffold1071_1	250000	21	0.0405663
scaffold1071_1	300000	23	0.0331708
scaffold1071_1	350000	17	0.0234966
scaffold1071_1	400000	21	0.0153966
scaffold1071_1	450000	15	0.0122164
scaffold1071_1	550000	12	0.0249757
scaffold1071_1	600000	56	0.0221109
scaffold1071_1	650000	82	0.0221148
scaffold1071_1	700000	82	0.0228237
scaffold1071_1	750000	113	0.0229748
scaffold1071_1	800000	113	0.0275264
scaffold1071_1	850000	44	0.0343402
scaffold1071_1	1100000	25	0.0334864
scaffold1071_1	1150000	51	0.0305406
scaffold1071_1	1200000	59	0.0254479
scaffold1071_1	1250000	81	0.0272179
scaffold1071_1	1300000	64	0.0254964
scaffold1071_1	1350000	16	0.0130085
scaffold1071_1	1450000	13	0.026776
scaffold1071_1	1500000	43	0.0329012
scaffold1071_1	1550000	41	0.0360433
scaffold1071_1	1600000	63	0.033906
scaffold1071_1	1650000	95	0.0351772
scaffold1071_1	1700000	79	0.0368303
scaffold1071_1	1750000	36	0.0359089
scaffold1071_1	1900000	16	0.0221972
scaffold1071_1	1950000	72	0.0230049
scaffold1072_1	1450000	7	0.0196748
scaffold1072_1	1500000	11	0.0159467
scaffold1072_1	1550000	4	0.00942262
scaffold1072_1	1600000	12	0.0172259
scaffold1072_1	1650000	20	0.0205989
scaffold1072_1	1700000	32	0.0195037
scaffold1072_1	1750000	49	0.0231642
scaffold1072_1	1800000	32	0.0283754
scaffold1073_1	0	17	0.0202957
scaffold1073_1	50000	13	0.0222957
scaffold1073_1	100000	16	0.0242765
scaffold1073_1	150000	16	0.0242765
scaffold1073_1	200000	14	0.0589047
scaffold1073_1	250000	31	0.0588532
scaffold1073_1	300000	24	0.0467401
scaffold1073_1	350000	28	0.0185164
scaffold1073_1	400000	40	0.0216706
scaffold1073_1	450000	37	0.0206929
scaffold1073_1	500000	43	0.0126063
scaffold1073_1	550000	39	0.0125258
scaffold1073_1	600000	37	0.0156644
scaffold1073_1	650000	59	0.0127386
scaffold1073_1	700000	68	0.0122289
scaffold1073_1	750000	32	0.0130577
scaffold1073_1	800000	19	0.00893927
scaffold1073_1	850000	35	0.0084816
scaffold1073_1	900000	47	0.0182524
scaffold1073_1	950000	44	0.0200716
scaffold1073_1	1000000	32	0.0162694
scaffold1073_1	1050000	36	0.0242438
scaffold1073_1	1100000	49	0.0311848
scaffold1073_1	1150000	33	0.0311181
scaffold1073_1	1200000	1	0.00329476
scaffold1073_1	1550000	23	0.011998
scaffold1073_1	1600000	61	0.0173522
scaffold1073_1	1650000	44	0.0183877
scaffold1073_1	1700000	32	0.044449
scaffold1073_1	1750000	41	0.0433297
scaffold1073_1	1800000	15	0.0253786
scaffold1073_1	1850000	1	0.0116185
scaffold1073_1	1900000	1	0.0116185
scaffold1073_1	2000000	9	0.0210575
scaffold1073_1	2050000	27	0.0257693
scaffold1073_1	2100000	46	0.0399136
scaffold1074_1	0	16	0.0113702
scaffold1074_1	50000	18	0.0199727
scaffold1074_1	100000	14	0.0246999
scaffold1074_1	150000	14	0.0127755
scaffold1074_1	200000	4	0.0127979
scaffold1074_1	250000	27	0.0408049
scaffold1074_1	300000	50	0.0302608
scaffold1074_1	350000	50	0.023258
scaffold1074_1	400000	36	0.0252892
scaffold1074_1	450000	11	0.0181163
scaffold1076_1	0	23	0.0180188
scaffold1076_1	50000	17	0.0178797
scaffold1076_1	100000	12	0.0198042
scaffold1077_1	700000	21	0.00585607
scaffold1077_1	750000	23	0.00600584
scaffold1078_1	350000	6	0.00818353
scaffold1082_1	400000	16	0.0232673
scaffold1082_1	450000	43	0.0338367
scaffold1082_1	500000	69	0.0466816
scaffold1082_1	550000	54	0.0488522
scaffold1083_1	1200000	16	0.0193986
scaffold1083_1	1250000	16	0.0193986
scaffold1083_1	1600000	5	0.0148309
scaffold1083_1	1650000	6	0.0210581
scaffold1084_1	100000	8	0.023454
scaffold1084_1	150000	38	0.0187648
scaffold1084_1	200000	47	0.0203014
scaffold1084_1	250000	39	0.0254231
scaffold1084_1	300000	36	0.0293468
scaffold1084_1	350000	50	0.0400841
scaffold1084_1	400000	60	0.0388034
scaffold1084_1	450000	43	0.0326179
scaffold1084_1	500000	48	0.0249656
scaffold1084_1	550000	41	0.0270676
scaffold1084_1	600000	29	0.0368677
scaffold1084_1	650000	30	0.029948
scaffold1084_1	700000	36	0.0175288
scaffold1084_1	750000	41	0.0147856
scaffold1084_1	800000	18	0.016707
scaffold1084_1	1250000	1	0.021114
scaffold1085_1	100000	8	0.00411943
scaffold1085_1	150000	22	0.0166476
scaffold1085_1	200000	14	0.0238066
scaffold1085_1	250000	1	0.0470821
scaffold1085_1	300000	1	0.0470821
scaffold1085_1	350000	3	0.0219221
scaffold1085_1	400000	4	0.0187257
scaffold1085_1	450000	13	0.00621014
scaffold1085_1	500000	13	0.00620391
scaffold1085_1	550000	7	0.00853117
scaffold1085_1	600000	10	0.0155174
scaffold1085_1	650000	10	0.0180992
scaffold1085_1	700000	10	0.00957714
scaffold1085_1	750000	7	0.00482403
scaffold1087_1	0	4	0.0243985
scaffold1087_1	50000	22	0.0223842
scaffold1087_1	100000	33	0.0299596
scaffold1087_1	150000	15	0.0395872
scaffold1087_1	250000	3	0.00721703
scaffold1087_1	300000	3	0.00721703
scaffold1087_1	650000	6	0.0252519
scaffold1087_1	700000	9	0.0256995
scaffold1087_1	750000	3	0.0265947
scaffold1087_1	800000	9	0.0210647
scaffold1087_1	850000	27	0.0193339
scaffold1087_1	900000	23	0.0230715
scaffold1087_1	950000	24	0.038258
scaffold1088_1	100000	3	0.0277542
scaffold1088_1	150000	19	0.0245827
scaffold1088_1	200000	17	0.0230115
scaffold1088_1	250000	3	0.0117082
scaffold1088_1	300000	2	0.0138683
scaffold1088_1	450000	22	0.0220107
scaffold1088_1	500000	33	0.0192619
scaffold1088_1	550000	29	0.0142376
scaffold1088_1	600000	41	0.0120819
scaffold1088_1	650000	51	0.0166034
scaffold1088_1	700000	50	0.0202073
scaffold1088_1	750000	64	0.034532
scaffold1088_1	800000	48	0.0395803
scaffold108_1	0	25	0.0152886
scaffold108_1	50000	49	0.0163056
scaffold108_1	100000	82	0.0203064
scaffold108_1	150000	85	0.023275
scaffold108_1	200000	46	0.0256624
scaffold108_1	250000	10	0.0265759
scaffold108_1	350000	4	0.0303188
scaffold108_1	400000	9	0.0404474
scaffold108_1	450000	5	0.0485503
scaffold108_1	500000	20	0.0293288
scaffold108_1	550000	34	0.0279127
scaffold108_1	600000	14	0.0258897
scaffold108_1	650000	21	0.0170916
scaffold108_1	700000	21	0.0170916
scaffold108_1	1350000	6	0.0121685
scaffold108_1	1400000	17	0.0182883
scaffold108_1	1450000	31	0.0170532
scaffold108_1	1500000	21	0.0145611
scaffold1090_1	0	18	0.0148632
scaffold1090_1	50000	18	0.0159725
scaffold1090_1	100000	14	0.0186145
scaffold1090_1	150000	21	0.0199073
scaffold1090_1	200000	18	0.022406
scaffold1090_1	250000	6	0.0541342
scaffold1090_1	300000	12	0.0408215
scaffold1090_1	350000	12	0.0263968
scaffold1090_1	400000	3	0.0138534
scaffold1090_1	450000	6	0.00976899
scaffold1091_1	0	44	0.00633098
scaffold1091_1	50000	106	0.0109381
scaffold1091_1	100000	91	0.0126419
scaffold1091_1	150000	93	0.0184755
scaffold1091_1	200000	105	0.0303876
scaffold1092_1	100000	9	0.0655281
scaffold1092_1	150000	41	0.0223405
scaffold1092_1	200000	40	0.0131943
scaffold1092_1	250000	14	0.0189188
scaffold1092_1	300000	6	0.0105496
scaffold1092_1	350000	15	0.0265116
scaffold1092_1	400000	15	0.0265116
scaffold1092_1	450000	11	0.0191675
scaffold1092_1	500000	22	0.0203415
scaffold1092_1	550000	25	0.0191734
scaffold1092_1	600000	27	0.014222
scaffold1092_1	650000	42	0.011821
scaffold1092_1	700000	29	0.0122467
scaffold1092_1	900000	14	0.0159907
scaffold1092_1	950000	26	0.0134401
scaffold1092_1	1000000	16	0.0122303
scaffold1092_1	1050000	4	0.0175278
scaffold1092_1	1100000	35	0.0137682
scaffold1092_1	1150000	60	0.0153376
scaffold1092_1	1200000	31	0.0146998
scaffold1092_1	1250000	15	0.0137456
scaffold1092_1	1300000	32	0.0255466
scaffold1092_1	1350000	23	0.0273319
scaffold1092_1	1400000	1	0.00555276
scaffold1092_1	1450000	9	0.00732513
scaffold1092_1	1500000	13	0.00603632
scaffold1092_1	1550000	8	0.00339314
scaffold1093_1	0	17	0.0258681
scaffold1093_1	50000	43	0.0243906
scaffold1093_1	100000	37	0.0254407
scaffold1093_1	150000	22	0.0188072
scaffold1093_1	200000	65	0.0124037
scaffold1093_1	250000	59	0.0135998
scaffold1093_1	300000	34	0.011665
scaffold1093_1	350000	48	0.0123005
scaffold1093_1	400000	29	0.0215952
scaffold1093_1	450000	21	0.0285485
scaffold1093_1	500000	57	0.0234099
scaffold1093_1	550000	75	0.0195027
scaffold1093_1	600000	70	0.0300724
scaffold1093_1	650000	88	0.0260552
scaffold1093_1	700000	67	0.0101706
scaffold1093_1	750000	20	0.00602974
scaffold1093_1	800000	16	0.0115033
scaffold1093_1	850000	53	0.0151186
scaffold1093_1	900000	56	0.0239752
scaffold1093_1	950000	19	0.0381776
scaffold1093_1	1000000	6	0.0399831
scaffold1093_1	1050000	12	0.0423958
scaffold1093_1	1100000	21	0.0369482
scaffold1093_1	1150000	42	0.0346531
scaffold1093_1	1200000	61	0.0402969
scaffold1093_1	1250000	65	0.034048
scaffold1093_1	1300000	66	0.0223005
scaffold1093_1	1350000	75	0.0245574
scaffold1093_1	1400000	87	0.0199248
scaffold1093_1	1450000	133	0.0177479
scaffold1093_1	1500000	133	0.0298288
scaffold1093_1	1550000	47	0.0482312
scaffold1093_1	1700000	23	0.02189
scaffold1093_1	1750000	29	0.0239382
scaffold1094_1	200000	1	0.0692955
scaffold1094_1	250000	6	0.0144854
scaffold1094_1	300000	8	0.00369677
scaffold1099_1	50000	14	0.0618133
scaffold1099_1	100000	15	0.0594787
scaffold109_1	250000	4	0.0185539
scaffold10_1	0	35	0.00701418
scaffold10_1	50000	28	0.00934292
scaffold10_1	100000	22	0.0174321
scaffold10_1	150000	39	0.0141147
scaffold10_1	200000	21	0.0111939
scaffold10_1	250000	27	0.0140611
scaffold10_1	300000	40	0.0117729
scaffold10_1	350000	34	0.0144954
scaffold10_1	400000	21	0.0191227
scaffold10_1	450000	9	0.007411
scaffold10_1	500000	19	0.00592537
scaffold10_1	550000	11	0.00523239
scaffold10_1	600000	1	0.0116733
scaffold10_1	750000	19	0.0072709
scaffold10_1	800000	40	0.016688
scaffold1100_1	350000	15	0.0121421
scaffold1100_1	400000	35	0.0114264
scaffold1100_1	450000	35	0.0475475
scaffold1100_1	500000	25	0.0755912
scaffold1100_1	550000	42	0.0283083
scaffold1100_1	600000	34	0.0242626
scaffold1100_1	650000	2	0.0396944
scaffold1100_1	1350000	6	0.041399
scaffold1100_1	1400000	26	0.0602834
scaffold1100_1	1450000	32	0.0555488
scaffold1100_1	1500000	15	0.0332381
scaffold1100_1	1550000	3	0.013328
scaffold1100_1	2100000	10	0.0638836
scaffold1100_1	2150000	28	0.0385127
scaffold1100_1	2200000	27	0.0211485
scaffold1100_1	2250000	17	0.0215894
scaffold1100_1	2300000	25	0.0233735
scaffold1100_1	2350000	23	0.0281025
scaffold1102_1	0	33	0.0433633
scaffold1102_1	50000	44	0.046475
scaffold1102_1	100000	25	0.0351326
scaffold1102_1	150000	18	0.0197307
scaffold1102_1	200000	31	0.0332471
scaffold1102_1	250000	42	0.030371
scaffold1103_1	0	34	0.0256871
scaffold1103_1	50000	33	0.026146
scaffold1103_1	100000	6	0.0256937
scaffold1103_1	150000	54	0.0099434
scaffold1103_1	200000	71	0.00871322
scaffold1103_1	250000	61	0.0195791
scaffold1103_1	300000	40	0.0245483
scaffold1103_1	350000	2	0.0117313
scaffold1103_1	550000	27	0.010431
scaffold1103_1	600000	27	0.010431
scaffold1103_1	1050000	7	0.00542361
scaffold1103_1	1100000	15	0.00596741
scaffold1103_1	1150000	8	0.00644324
scaffold1103_1	1200000	12	0.0111616
scaffold1103_1	1250000	30	0.0139873
scaffold1103_1	1300000	27	0.0149394
scaffold1103_1	1350000	30	0.0270446
scaffold1103_1	1400000	45	0.0212426
scaffold1103_1	1450000	69	0.0198348
scaffold1103_1	1500000	77	0.0251848
scaffold1103_1	1550000	51	0.0246008
scaffold1103_1	1600000	57	0.0227317
scaffold1103_1	1650000	42	0.0225137
scaffold1104_1	0	24	0.0121615
scaffold1104_1	50000	39	0.0116515
scaffold1104_1	100000	19	0.0129182
scaffold1104_1	150000	11	0.0165641
scaffold1104_1	200000	43	0.0054853
scaffold1104_1	250000	51	0.00425941
scaffold1104_1	300000	15	0.00537683
scaffold1104_1	700000	1	0.0026457
scaffold1104_1	750000	5	0.0120118
scaffold1104_1	800000	4	0.0143533
scaffold1104_1	900000	1	0.00446807
scaffold1104_1	950000	2	0.00847444
scaffold1104_1	1000000	4	0.0146066
scaffold1104_1	1050000	16	0.0122062
scaffold1105_1	0	14	0.0534151
scaffold1105_1	50000	18	0.0578166
scaffold1105_1	100000	22	0.0534018
scaffold1105_1	150000	34	0.0455459
scaffold1105_1	200000	29	0.0377901
scaffold1105_1	250000	16	0.0286845
scaffold1105_1	300000	4	0.0231513
scaffold1105_1	350000	4	0.037916
scaffold1105_1	400000	24	0.0231287
scaffold1105_1	450000	45	0.0168706
scaffold1105_1	500000	40	0.0147127
scaffold1105_1	550000	38	0.0166609
scaffold1105_1	600000	39	0.0169391
scaffold1105_1	650000	35	0.0235475
scaffold1105_1	700000	37	0.0262021
scaffold1105_1	750000	56	0.0203006
scaffold1105_1	800000	56	0.0148176
scaffold1105_1	850000	31	0.0094456
scaffold1105_1	900000	15	0.0115188
scaffold1105_1	950000	8	0.0111885
scaffold1105_1	1000000	12	0.0111243
scaffold1105_1	1050000	15	0.0132261
scaffold1105_1	1100000	22	0.0129687
scaffold1105_1	1150000	19	0.0244
scaffold1105_1	1200000	8	0.0445197
scaffold1106_1	0	77	0.0154323
scaffold1107_1	50000	13	0.0188394
scaffold1107_1	100000	41	0.032499
scaffold1107_1	150000	40	0.0346896
scaffold1108_1	1100000	12	0.0172401
scaffold1108_1	1150000	42	0.0202915
scaffold1108_1	1200000	64	0.0147754
scaffold1108_1	1250000	58	0.0105974
scaffold1108_1	1300000	45	0.0107586
scaffold1108_1	1350000	54	0.0153709
scaffold1108_1	1400000	60	0.0217813
scaffold1108_1	1450000	60	0.024098
scaffold1108_1	1500000	55	0.0241956
scaffold1108_1	1550000	47	0.026552
scaffold1108_1	1600000	34	0.0319423
scaffold1108_1	1650000	9	0.0410625
scaffold1108_1	1700000	6	0.0454016
scaffold1108_1	1750000	17	0.046729
scaffold1108_1	1800000	19	0.0481218
scaffold1108_1	1850000	35	0.0311464
scaffold1108_1	1900000	30	0.0286759
scaffold1108_1	1950000	11	0.0569501
scaffold1108_1	2000000	29	0.0572597
scaffold1108_1	2050000	66	0.0438616
scaffold1108_1	2100000	67	0.035698
scaffold1108_1	2150000	33	0.0396261
scaffold1108_1	2200000	27	0.0487103
scaffold1108_1	2250000	34	0.0382716
scaffold1108_1	2300000	23	0.0327948
scaffold1108_1	2350000	5	0.0308045
scaffold1108_1	2400000	4	0.0479184
scaffold1108_1	2450000	22	0.0407609
scaffold1108_1	2500000	31	0.0444888
scaffold1108_1	2550000	29	0.0394144
scaffold1108_1	2600000	84	0.0212736
scaffold1108_1	2650000	83	0.0210711
scaffold1108_1	2700000	24	0.0224224
scaffold1108_1	2750000	16	0.0149213
scaffold1109_1	350000	27	0.0157354
scaffold1109_1	400000	48	0.0174866
scaffold1109_1	450000	41	0.0226996
scaffold1109_1	500000	47	0.0199466
scaffold1109_1	550000	43	0.0166121
scaffold1109_1	600000	37	0.0165064
scaffold1109_1	650000	52	0.0160401
scaffold1109_1	700000	71	0.0157753
scaffold1109_1	750000	77	0.0303754
scaffold1109_1	800000	58	0.0345857
scaffold1109_1	850000	47	0.0159955
scaffold1111_1	0	11	0.0613995
scaffold1111_1	50000	16	0.0615718
scaffold1111_1	100000	20	0.0256805
scaffold1111_1	150000	30	0.01281
scaffold1111_1	200000	16	0.0137495
scaffold1112_1	50000	9	0.0232935
scaffold1112_1	100000	9	0.0232935
scaffold1112_1	150000	21	0.0101237
scaffold1112_1	200000	40	0.0154013
scaffold1112_1	250000	24	0.0204954
scaffold1112_1	300000	7	0.0206027
scaffold1112_1	350000	8	0.0267715
scaffold1112_1	400000	12	0.0176154
scaffold1112_1	450000	13	0.0143011
scaffold1113_1	450000	2	0.00663581
scaffold1113_1	500000	8	0.0142932
scaffold1113_1	550000	6	0.0168457
scaffold1113_1	1450000	10	0.0103746
scaffold1113_1	1500000	12	0.0113851
scaffold1113_1	1550000	9	0.0277242
scaffold1115_1	700000	36	0.0115452
scaffold1115_1	750000	63	0.0157434
scaffold1115_1	800000	49	0.0174966
scaffold1115_1	850000	61	0.0211056
scaffold1115_1	900000	62	0.0215406
scaffold1115_1	950000	23	0.0143134
scaffold1115_1	1000000	14	0.0203909
scaffold1115_1	1050000	44	0.0249768
scaffold1115_1	1100000	40	0.0262702
scaffold1115_1	1150000	10	0.0237302
scaffold1115_1	1200000	6	0.0497654
scaffold1115_1	1250000	34	0.0384769
scaffold1115_1	1300000	34	0.0316948
scaffold1115_1	1350000	33	0.0176897
scaffold1115_1	1400000	48	0.0262593
scaffold1115_1	1450000	32	0.0335937
scaffold1116_1	0	15	0.184591
scaffold1118_1	0	56	0.0094797
scaffold1118_1	50000	63	0.024017
scaffold1118_1	100000	53	0.0320068
scaffold1118_1	150000	32	0.0212242
scaffold1118_1	200000	70	0.0147806
scaffold1118_1	250000	85	0.0143655
scaffold1118_1	300000	36	0.0145132
scaffold1118_1	350000	15	0.0102452
scaffold111_1	450000	2	0.00473786
scaffold111_1	500000	4	0.0304617
scaffold111_1	550000	2	0.0561854
scaffold111_1	950000	23	0.0246138
scaffold111_1	1000000	25	0.0307981
scaffold111_1	1050000	2	0.101918
scaffold111_1	1250000	3	0.015926
scaffold1120_1	0	31	0.0172945
scaffold1120_1	50000	26	0.0189033
scaffold1120_1	100000	17	0.0185143
scaffold1120_1	150000	27	0.0157538
scaffold1120_1	200000	22	0.0160282
scaffold1120_1	250000	16	0.020527
scaffold1121_1	0	65	0.0110048
scaffold1121_1	50000	68	0.0110513
scaffold1121_1	100000	22	0.00763507
scaffold1121_1	250000	7	0.0110179
scaffold1121_1	300000	39	0.00870202
scaffold1121_1	350000	51	0.00925918
scaffold1121_1	400000	41	0.0105556
scaffold1121_1	450000	27	0.0104171
scaffold1121_1	500000	9	0.0106816
scaffold1121_1	550000	41	0.0154368
scaffold1121_1	600000	43	0.0149583
scaffold1121_1	650000	23	0.0265538
scaffold1121_1	700000	36	0.0283584
scaffold1121_1	750000	41	0.0293776
scaffold1121_1	800000	32	0.026321
scaffold1121_1	850000	12	0.0150438
scaffold1121_1	900000	4	0.03319
scaffold1121_1	950000	2	0.0240908
scaffold1121_1	1000000	16	0.016582
scaffold1121_1	1050000	37	0.0109073
scaffold1121_1	1100000	47	0.00860318
scaffold1121_1	1150000	53	0.00762836
scaffold1121_1	1200000	46	0.0122524
scaffold1121_1	1250000	50	0.0174585
scaffold1121_1	1300000	54	0.0240231
scaffold1121_1	1350000	35	0.0309839
scaffold1121_1	1400000	22	0.0143422
scaffold1121_1	1450000	43	0.0103483
scaffold1121_1	1500000	33	0.0110352
scaffold1121_1	1750000	16	0.0223311
scaffold1121_1	1800000	72	0.0173392
scaffold1121_1	1850000	96	0.0126613
scaffold1121_1	1900000	95	0.00918532
scaffold1121_1	1950000	78	0.0108933
scaffold1121_1	2000000	47	0.0101632
scaffold1121_1	2050000	28	0.00723169
scaffold1122_1	0	19	0.00585151
scaffold1122_1	50000	16	0.00834052
scaffold1122_1	100000	9	0.00946195
scaffold1122_1	150000	4	0.0063693
scaffold1123_1	50000	10	0.0491036
scaffold1123_1	100000	14	0.0555403
scaffold1123_1	150000	19	0.057563
scaffold1123_1	200000	37	0.0375865
scaffold1123_1	250000	43	0.0229283
scaffold1123_1	300000	32	0.019949
scaffold1123_1	350000	24	0.0457975
scaffold1123_1	400000	31	0.0388451
scaffold1123_1	450000	36	0.0188367
scaffold1123_1	500000	34	0.018448
scaffold1123_1	550000	21	0.0180888
scaffold1123_1	600000	9	0.0186803
scaffold1123_1	650000	22	0.0271248
scaffold1123_1	700000	41	0.0273973
scaffold1123_1	750000	30	0.0266656
scaffold1123_1	800000	28	0.0216776
scaffold1123_1	850000	39	0.0170344
scaffold1123_1	900000	44	0.0153151
scaffold1123_1	950000	46	0.0246729
scaffold1123_1	1000000	32	0.0427866
scaffold1123_1	1050000	31	0.0324941
scaffold1123_1	1100000	52	0.0188006
scaffold1123_1	1150000	52	0.0327837
scaffold1124_1	50000	6	0.00420192
scaffold1125_1	0	1	0.0103586
scaffold1125_1	50000	2	0.00287404
scaffold1126_2	50000	9	0.0256594
scaffold1126_2	100000	16	0.0242878
scaffold1126_2	150000	7	0.0225243
scaffold1126_2	350000	15	0.0250019
scaffold1126_2	400000	25	0.0209593
scaffold1126_2	450000	10	0.0148954
scaffold1126_2	550000	10	0.0532293
scaffold1126_2	600000	24	0.0495308
scaffold1126_2	650000	24	0.0517588
scaffold1126_2	700000	10	0.0585766
scaffold1126_2	750000	11	0.0213035
scaffold1126_2	800000	18	0.0196972
scaffold1126_2	850000	21	0.0107638
scaffold1126_2	900000	24	0.00789367
scaffold1126_2	950000	29	0.00792886
scaffold1126_2	1000000	33	0.00857336
scaffold1126_2	1050000	20	0.013162
scaffold1126_2	1100000	13	0.0184133
scaffold1126_2	1150000	15	0.00921912
scaffold1126_2	1200000	12	0.0100958
scaffold1126_2	1250000	11	0.0195083
scaffold1126_2	1300000	9	0.0164168
scaffold1126_2	1350000	15	0.0203135
scaffold1126_2	1400000	24	0.0234036
scaffold1126_2	1450000	45	0.023171
scaffold1126_2	1500000	42	0.0235613
scaffold1127_1	0	15	0.031415
scaffold1127_1	50000	7	0.0136734
scaffold1127_1	500000	29	0.014837
scaffold1127_1	550000	47	0.0124175
scaffold1127_1	600000	24	0.00844089
scaffold1127_1	650000	26	0.00969975
scaffold1127_1	700000	54	0.0137497
scaffold1127_1	750000	103	0.0145894
scaffold1127_1	800000	94	0.014084
scaffold1127_1	850000	72	0.0222868
scaffold1127_1	900000	67	0.0256866
scaffold1127_1	950000	20	0.0238528
scaffold1127_1	1050000	9	0.0251673
scaffold1127_1	1100000	14	0.0246317
scaffold1127_1	1150000	15	0.0198998
scaffold1127_1	1200000	26	0.024052
scaffold1127_1	1250000	26	0.0285734
scaffold1127_1	1300000	32	0.0259801
scaffold1127_1	1350000	33	0.0192774
scaffold1127_1	1400000	29	0.0182371
scaffold1127_1	1450000	18	0.0236872
scaffold1127_1	1600000	11	0.0339179
scaffold1127_1	1650000	21	0.0282392
scaffold1127_1	1700000	40	0.0173934
scaffold1127_1	1750000	52	0.0189169
scaffold1127_1	1800000	40	0.0233596
scaffold1127_1	1850000	35	0.0196651
scaffold1127_1	1900000	47	0.0227358
scaffold1127_1	1950000	41	0.0321094
scaffold1127_1	2000000	23	0.0274227
scaffold1127_1	2050000	12	0.0100882
scaffold1127_1	2200000	27	0.0175605
scaffold1127_1	2250000	59	0.0164929
scaffold1127_1	2300000	58	0.0241811
scaffold1127_1	2350000	32	0.0317015
scaffold1127_1	2400000	7	0.0181551
scaffold1127_1	2450000	1	0.0161961
scaffold1127_1	2500000	11	0.074836
scaffold1127_1	2550000	32	0.0355634
scaffold1127_1	2600000	34	0.0186724
scaffold1127_1	2650000	33	0.0255747
scaffold1129_1	0	46	0.0370424
scaffold1129_1	50000	38	0.0437089
scaffold1129_1	100000	33	0.0439677
scaffold1129_1	150000	22	0.0401797
scaffold1129_1	300000	28	0.0196821
scaffold1129_1	350000	53	0.0167343
scaffold1129_1	400000	39	0.0148727
scaffold1129_1	450000	61	0.0561055
scaffold1129_1	500000	62	0.0738156
scaffold112_1	0	10	0.0211156
scaffold112_1	50000	16	0.0150424
scaffold112_1	100000	15	0.016401
scaffold112_1	150000	3	0.0241588
scaffold112_1	200000	5	0.0226942
scaffold112_1	250000	17	0.019111
scaffold112_1	300000	12	0.017618
scaffold112_1	700000	3	0.0389731
scaffold112_1	750000	13	0.0296595
scaffold112_1	800000	17	0.0204142
scaffold112_1	850000	13	0.0139379
scaffold112_1	900000	7	0.0150279
scaffold112_1	950000	13	0.0134083
scaffold112_1	1000000	16	0.011893
scaffold112_1	1050000	4	0.00459263
scaffold112_1	1100000	15	0.00873603
scaffold112_1	1150000	16	0.00951612
scaffold112_1	1200000	7	0.00624147
scaffold112_1	1250000	6	0.00374549
scaffold112_1	1300000	16	0.0107117
scaffold112_1	1350000	18	0.0108038
scaffold112_1	1400000	10	0.0144846
scaffold1130_1	100000	3	0.0164277
scaffold1130_1	150000	8	0.0136003
scaffold1130_1	200000	6	0.0112954
scaffold1130_1	250000	6	0.00775896
scaffold1130_1	300000	7	0.00713919
scaffold1130_1	350000	4	0.00427095
scaffold1130_1	400000	5	0.00881804
scaffold1130_1	450000	4	0.0110991
scaffold1130_1	500000	3	0.00494056
scaffold1130_1	550000	5	0.0102333
scaffold1130_1	600000	7	0.0139208
scaffold1130_1	650000	8	0.00911076
scaffold1130_1	700000	11	0.00536495
scaffold1130_1	750000	11	0.00525394
scaffold1130_1	800000	21	0.0103733
scaffold1130_1	850000	17	0.0118565
scaffold1130_1	950000	4	0.043722
scaffold1133_1	0	9	0.018528
scaffold1133_1	150000	4	0.0440463
scaffold1133_1	200000	40	0.0210852
scaffold1135_1	0	10	0.0374797
scaffold1135_1	50000	10	0.0374797
scaffold1135_1	300000	2	0.00299266
scaffold1135_1	350000	3	0.0114533
scaffold1135_1	400000	14	0.0145223
scaffold1135_1	450000	18	0.0116796
scaffold1135_1	500000	5	0.00705902
scaffold1135_1	550000	2	0.00864526
scaffold1135_1	600000	2	0.00864526
scaffold1135_1	650000	30	0.0173344
scaffold1135_1	700000	45	0.0171362
scaffold1135_1	750000	59	0.0113306
scaffold1135_1	800000	81	0.00824325
scaffold1135_1	850000	51	0.00712107
scaffold1135_1	900000	55	0.0148249
scaffold1135_1	950000	63	0.0162429
scaffold1135_1	1000000	39	0.0141247
scaffold1135_1	1050000	29	0.0126382
scaffold1135_1	1100000	25	0.010095
scaffold1135_1	1150000	38	0.00689875
scaffold1135_1	1200000	35	0.00667636
scaffold1135_1	1250000	35	0.00936183
scaffold1135_1	1300000	44	0.00842908
scaffold1135_1	1350000	19	0.00687622
scaffold1135_1	1400000	1	0.00313225
scaffold1137_1	600000	14	0.0101513
scaffold1137_1	650000	41	0.011016
scaffold1137_1	700000	36	0.0142845
scaffold1137_1	750000	9	0.0227449
scaffold1137_1	900000	27	0.0131879
scaffold1137_1	950000	34	0.0132573
scaffold1137_1	1000000	35	0.0171654
scaffold1137_1	1050000	50	0.0123175
scaffold1137_1	1100000	35	0.00960966
scaffold1137_1	1150000	30	0.014826
scaffold1137_1	1200000	30	0.0139596
scaffold1137_1	1250000	13	0.0154295
scaffold1137_1	1600000	2	0.0452729
scaffold1137_1	1650000	21	0.0241259
scaffold1137_1	1700000	30	0.0201091
scaffold1137_1	1750000	13	0.0153976
scaffold1137_1	1800000	12	0.00918378
scaffold1137_1	1850000	10	0.00972105
scaffold1137_1	1900000	20	0.0100165
scaffold1137_1	1950000	41	0.0096513
scaffold1137_1	2000000	21	0.00930353
scaffold1137_1	2350000	19	0.0107531
scaffold1137_1	2400000	21	0.0103098
scaffold1137_1	2450000	3	0.010077
scaffold1137_1	2500000	7	0.0166358
scaffold1137_1	2550000	22	0.0129779
scaffold1137_1	2600000	27	0.0139235
scaffold1137_1	2650000	11	0.0171668
scaffold1137_1	2700000	8	0.0161556
scaffold1137_1	2750000	25	0.0141655
scaffold1137_1	2800000	17	0.0132289
scaffold1137_1	2900000	52	0.0192175
scaffold1137_1	2950000	74	0.015629
scaffold1137_1	3000000	58	0.0125668
scaffold1137_1	3050000	55	0.0162884
scaffold1137_1	3100000	19	0.0170641
scaffold1137_1	3150000	19	0.0152951
scaffold1137_1	3200000	30	0.0148553
scaffold1139_1	300000	6	0.0355791
scaffold1139_1	350000	17	0.032494
scaffold1139_1	400000	29	0.0249768
scaffold1139_1	450000	37	0.0197721
scaffold1139_1	500000	43	0.0222706
scaffold1139_1	550000	30	0.0229206
scaffold1139_1	600000	26	0.0146858
scaffold1139_1	650000	29	0.0168977
scaffold1139_1	700000	36	0.0163512
scaffold1139_1	750000	55	0.0136563
scaffold1139_1	800000	45	0.00978955
scaffold1139_1	850000	33	0.0101227
scaffold1139_1	900000	49	0.00950457
scaffold1139_1	950000	57	0.00639171
scaffold1139_1	1000000	32	0.00622295
scaffold1139_1	1050000	29	0.0139253
scaffold1139_1	1100000	44	0.0124029
scaffold1139_1	1150000	36	0.007545
scaffold1139_1	1200000	35	0.00790887
scaffold1139_1	1250000	32	0.0119812
scaffold1139_1	1300000	42	0.0254085
scaffold1139_1	1350000	50	0.0202213
scaffold1140_1	0	3	0.00960893
scaffold1140_1	50000	26	0.0146583
scaffold1140_1	100000	23	0.015317
scaffold1140_1	150000	1	0.00322542
scaffold1140_1	200000	1	0.00322542
scaffold1140_1	450000	3	0.0048137
scaffold1140_1	500000	4	0.00428662
scaffold1140_1	550000	1	0.00270536
scaffold1140_1	950000	6	0.01966
scaffold1140_1	1000000	30	0.0141974
scaffold1140_1	1050000	37	0.0134932
scaffold1140_1	1100000	30	0.0171048
scaffold1140_1	1150000	37	0.0115493
scaffold1140_1	1200000	37	0.00715933
scaffold1140_1	1250000	33	0.00993236
scaffold1140_1	1300000	22	0.0111794
scaffold1140_1	1350000	13	0.0121965
scaffold1140_1	1400000	30	0.0119661
scaffold1140_1	1450000	57	0.0199609
scaffold1140_1	1500000	46	0.0263632
scaffold1140_1	1550000	21	0.0202701
scaffold1140_1	1600000	25	0.007076
scaffold1140_1	1650000	33	0.038675
scaffold1140_1	1700000	17	0.0689456
scaffold1140_1	1950000	17	0.0199385
scaffold1140_1	2000000	39	0.0153567
scaffold1140_1	2050000	28	0.0109524
scaffold1140_1	2100000	10	0.0129911
scaffold1141_1	0	27	0.0194989
scaffold1141_1	50000	43	0.0488365
scaffold1141_1	100000	27	0.066852
scaffold1141_1	150000	2	0.0108053
scaffold1141_1	450000	14	0.0115298
scaffold1141_1	500000	52	0.0124655
scaffold1141_1	550000	61	0.0171483
scaffold1141_1	600000	42	0.0234334
scaffold1141_1	650000	44	0.0296755
scaffold1141_1	700000	40	0.0278201
scaffold1141_1	750000	27	0.0261622
scaffold1141_1	800000	33	0.0273138
scaffold1141_1	850000	23	0.0195558
scaffold1141_1	900000	2	0.0113886
scaffold1141_1	1100000	2	0.00852226
scaffold1141_1	1150000	11	0.0169575
scaffold1141_1	1200000	23	0.016981
scaffold1141_1	1250000	22	0.0198725
scaffold1141_1	1300000	12	0.0276009
scaffold1141_1	1350000	30	0.0193959
scaffold1141_1	1400000	38	0.0201987
scaffold1141_1	1450000	20	0.0231587
scaffold1141_1	1500000	14	0.0168793
scaffold1142_1	150000	10	0.00670185
scaffold1142_1	200000	22	0.0112036
scaffold1142_1	250000	20	0.0122224
scaffold1142_1	300000	40	0.00842432
scaffold1142_1	350000	51	0.0081628
scaffold1142_1	400000	24	0.00679646
scaffold1142_1	450000	9	0.0040291
scaffold1143_1	0	35	0.0169833
scaffold1143_1	50000	29	0.0109091
scaffold1143_1	100000	53	0.00998726
scaffold1144_1	0	50	0.0299324
scaffold1144_1	50000	53	0.0228496
scaffold1144_1	100000	57	0.0143463
scaffold1144_1	150000	48	0.0175589
scaffold1144_1	200000	30	0.0427862
scaffold1144_1	250000	14	0.0513504
scaffold1144_1	400000	19	0.0345084
scaffold1144_1	450000	29	0.0261797
scaffold1144_1	500000	26	0.0129504
scaffold1144_1	550000	19	0.0128353
scaffold1144_1	600000	20	0.0209859
scaffold1144_1	650000	43	0.0324991
scaffold1144_1	700000	26	0.0380176
scaffold1144_1	750000	25	0.00480173
scaffold1144_1	800000	25	0.00480173
scaffold1144_1	950000	4	0.0239693
scaffold1144_1	1000000	4	0.0239693
scaffold1144_1	1100000	3	0.00357918
scaffold1144_1	1150000	3	0.00357918
scaffold1144_1	1200000	5	0.00824964
scaffold1144_1	1250000	5	0.00824964
scaffold1144_1	1350000	5	0.0134746
scaffold1144_1	1400000	16	0.0325965
scaffold1144_1	1450000	22	0.0337946
scaffold1144_1	1500000	20	0.0302356
scaffold1145_1	0	43	0.0252982
scaffold1145_1	50000	34	0.0217138
scaffold1145_1	100000	19	0.0140137
scaffold1145_1	150000	6	0.0196297
scaffold1145_1	300000	8	0.0222523
scaffold1145_1	350000	11	0.0218334
scaffold1145_1	400000	18	0.0145992
scaffold1145_1	450000	15	0.0133758
scaffold1145_1	550000	15	0.00516257
scaffold1149_1	0	39	0.0276902
scaffold1149_1	50000	59	0.0445235
scaffold1149_1	100000	39	0.0471972
scaffold1149_1	150000	3	0.0162915
scaffold1149_1	1100000	1	0.00331972
scaffold1149_1	1150000	7	0.0249039
scaffold1149_1	1200000	33	0.0216625
scaffold1149_1	1250000	57	0.018885
scaffold1149_1	1300000	30	0.0177531
scaffold1149_1	1350000	12	0.00869005
scaffold1149_1	1400000	41	0.0137054
scaffold1149_1	1450000	44	0.0182416
scaffold1149_1	1500000	22	0.022125
scaffold1149_1	1550000	7	0.0202513
scaffold1149_1	1600000	18	0.0067744
scaffold1149_1	1650000	70	0.0126634
scaffold1149_1	1700000	110	0.0133406
scaffold1149_1	1750000	107	0.0146809
scaffold1149_1	1800000	57	0.0193617
scaffold1149_1	1850000	15	0.0249421
scaffold1149_1	1900000	18	0.0215415
scaffold1149_1	1950000	15	0.0238357
scaffold1149_1	2000000	30	0.0235495
scaffold1149_1	2050000	45	0.0262312
scaffold1149_1	2100000	27	0.030618
scaffold1149_1	2150000	19	0.0195462
scaffold1149_1	2200000	24	0.00949549
scaffold1149_1	2250000	13	0.00777578
scaffold1149_1	2400000	16	0.00941118
scaffold1149_1	2450000	39	0.0117277
scaffold1149_1	2500000	51	0.0147308
scaffold1149_1	2550000	52	0.0194884
scaffold1149_1	2600000	41	0.0248084
scaffold1149_1	2650000	45	0.020894
scaffold1149_1	2700000	61	0.0125396
scaffold1149_1	2750000	39	0.00973301
scaffold1149_1	2800000	26	0.0142438
scaffold1150_1	150000	1	0.031056
scaffold1150_1	200000	1	0.031056
scaffold1150_1	400000	4	0.0149681
scaffold1150_1	450000	14	0.0196438
scaffold1151_1	0	23	0.017493
scaffold1151_1	50000	19	0.0191141
scaffold1152_1	0	47	0.0289507
scaffold1152_1	50000	65	0.0289958
scaffold1152_1	100000	39	0.0261423
scaffold1152_1	150000	11	0.0236036
scaffold1152_1	200000	6	0.02772
scaffold1152_1	250000	2	0.039071
scaffold1152_1	300000	2	0.0184001
scaffold1152_1	350000	2	0.0184001
scaffold1152_1	600000	3	0.0139734
scaffold1152_1	650000	8	0.0353691
scaffold1152_1	700000	5	0.0482066
scaffold1152_1	900000	4	0.0213145
scaffold1152_1	950000	14	0.0211274
scaffold1152_1	1000000	25	0.0124996
scaffold1152_1	1050000	31	0.0184323
scaffold1152_1	1100000	46	0.0237274
scaffold1152_1	1150000	57	0.0226538
scaffold1152_1	1200000	48	0.0475881
scaffold1152_1	1250000	21	0.0769039
scaffold1152_1	1750000	1	0.00641027
scaffold1152_1	1800000	1	0.00641027
scaffold1152_1	2000000	27	0.00796343
scaffold1152_1	2050000	62	0.00724182
scaffold1152_1	2100000	53	0.00836403
scaffold1152_1	2150000	30	0.00913165
scaffold1152_1	2200000	16	0.0157941
scaffold1152_1	2250000	13	0.0339753
scaffold1153_1	250000	18	0.0198899
scaffold1153_1	300000	53	0.0241934
scaffold1153_1	350000	67	0.0268666
scaffold1153_1	400000	54	0.0251472
scaffold1153_1	450000	40	0.0185135
scaffold1153_1	500000	45	0.014853
scaffold1153_1	550000	55	0.0158172
scaffold1153_1	600000	33	0.0183803
scaffold1153_1	650000	11	0.0195273
scaffold1155_1	0	22	0.0233306
scaffold1155_1	50000	64	0.0159169
scaffold1155_1	100000	106	0.010798
scaffold1155_1	150000	89	0.010946
scaffold1155_1	200000	52	0.0120142
scaffold1155_1	250000	27	0.0107305
scaffold1155_1	700000	26	0.0215757
scaffold1155_1	750000	89	0.0321573
scaffold1155_1	800000	93	0.0328864
scaffold1155_1	850000	32	0.0246552
scaffold1155_1	900000	20	0.0579904
scaffold1155_1	950000	36	0.0550506
scaffold1155_1	1000000	27	0.0391507
scaffold1155_1	1050000	33	0.023724
scaffold1155_1	1100000	24	0.0241417
scaffold1155_1	1450000	1	0.0964505
scaffold1155_1	1500000	1	0.0964505
scaffold1155_1	2900000	2	0.0167901
scaffold1156_1	0	23	0.0405639
scaffold1156_1	50000	21	0.0196424
scaffold1156_1	100000	23	0.0136925
scaffold1156_1	150000	11	0.0147418
scaffold1156_1	200000	4	0.00886546
scaffold1156_1	250000	16	0.0158842
scaffold1156_1	300000	22	0.0199579
scaffold1156_1	350000	20	0.0321399
scaffold1156_1	400000	30	0.0285669
scaffold1156_1	450000	31	0.0313983
scaffold1156_1	500000	32	0.0226531
scaffold1156_1	550000	35	0.00942355
scaffold1156_1	600000	36	0.0118964
scaffold1156_1	650000	36	0.0217856
scaffold1156_1	700000	29	0.0308447
scaffold1156_1	750000	39	0.0211256
scaffold1156_1	800000	65	0.0193995
scaffold1156_1	850000	45	0.0205465
scaffold1156_1	900000	45	0.0279834
scaffold1156_1	950000	57	0.0327119
scaffold1156_1	1000000	18	0.0395951
scaffold1156_1	1250000	2	0.0130448
scaffold1156_1	1300000	8	0.0121007
scaffold1157_1	400000	6	0.0306748
scaffold1157_1	450000	22	0.017321
scaffold1157_1	500000	28	0.0133099
scaffold1157_1	550000	32	0.0157615
scaffold1157_1	600000	48	0.0131021
scaffold1157_1	650000	44	0.0112076
scaffold1157_1	700000	40	0.0144445
scaffold1157_1	750000	36	0.0173606
scaffold1157_1	800000	38	0.0158807
scaffold1157_1	850000	39	0.0192645
scaffold1157_1	900000	27	0.0255776
scaffold1157_1	950000	29	0.0199183
scaffold1157_1	1000000	51	0.0260211
scaffold1157_1	1050000	76	0.0269406
scaffold1157_1	1100000	59	0.0232406
scaffold1157_1	1150000	36	0.018451
scaffold1157_1	1200000	23	0.018514
scaffold1157_1	1250000	21	0.0283993
scaffold1157_1	1300000	37	0.0208724
scaffold1157_1	1350000	33	0.0132819
scaffold1157_1	1400000	30	0.011179
scaffold1157_1	1450000	24	0.0143272
scaffold1158_1	0	6	0.0239623
scaffold1158_1	50000	8	0.0323798
scaffold1158_1	100000	6	0.0679342
scaffold1158_1	150000	7	0.0500655
scaffold1158_1	200000	16	0.0253003
scaffold1159_1	50000	15	0.00759
scaffold1159_1	100000	23	0.0162792
scaffold115_1	0	5	0.0125702
scaffold115_1	900000	17	0.033543
scaffold115_1	950000	30	0.0274447
scaffold115_1	1000000	44	0.0112884
scaffold115_1	1050000	31	0.00785735
scaffold115_1	1650000	24	0.00959902
scaffold115_1	1700000	43	0.0137176
scaffold115_1	1750000	46	0.0144521
scaffold115_1	1800000	46	0.0116619
scaffold115_1	1850000	35	0.0166754
scaffold115_1	1900000	30	0.0184331
scaffold115_1	1950000	42	0.0199708
scaffold115_1	2000000	42	0.0218488
scaffold115_1	2050000	18	0.0172049
scaffold115_1	2100000	14	0.0116652
scaffold115_1	2150000	15	0.0193997
scaffold115_1	2200000	5	0.0316022
scaffold115_1	2250000	38	0.017804
scaffold115_1	2300000	62	0.0137493
scaffold1161_1	250000	5	0.0343274
scaffold1161_1	300000	45	0.0205364
scaffold1161_1	350000	41	0.0188148
scaffold1161_1	400000	5	0.0141131
scaffold1161_1	450000	24	0.0156071
scaffold1161_1	500000	21	0.0166361
scaffold1161_1	550000	1	0.0264456
scaffold1161_1	650000	24	0.0226298
scaffold1161_1	700000	36	0.0373865
scaffold1161_1	750000	26	0.0768037
scaffold1161_1	800000	14	0.0852927
scaffold1161_1	1000000	57	0.040882
scaffold1161_1	1050000	84	0.0351587
scaffold1161_1	1100000	57	0.0348149
scaffold1161_1	1150000	59	0.0390938
scaffold1161_1	1200000	69	0.0326991
scaffold1161_1	1250000	72	0.0353396
scaffold1161_1	1300000	64	0.0475835
scaffold1161_1	1350000	50	0.0488063
scaffold1161_1	1400000	33	0.061091
scaffold1161_1	1450000	37	0.0512568
scaffold1161_1	1500000	50	0.0237757
scaffold1161_1	1550000	63	0.0332723
scaffold1161_1	1600000	74	0.0304395
scaffold1161_1	1650000	53	0.0199944
scaffold1162_1	0	11	0.0180862
scaffold1162_1	50000	15	0.0153148
scaffold1162_1	100000	18	0.016944
scaffold1162_1	150000	13	0.0146356
scaffold1162_1	200000	10	0.00611695
scaffold1162_1	250000	5	0.00482955
scaffold1162_1	300000	6	0.00339201
scaffold1162_1	350000	33	0.0241559
scaffold1162_1	400000	29	0.0280878
scaffold1162_1	450000	4	0.0126966
scaffold1162_1	500000	2	0.00651655
scaffold1162_1	550000	27	0.0240025
scaffold1162_1	600000	37	0.0210841
scaffold1162_1	650000	29	0.00789347
scaffold1162_1	700000	30	0.0136233
scaffold1162_1	750000	25	0.0310567
scaffold1162_1	800000	69	0.018446
scaffold1162_1	850000	88	0.0176529
scaffold1162_1	900000	48	0.0262394
scaffold1162_1	950000	17	0.031772
scaffold1162_1	1000000	11	0.0239824
scaffold1162_1	1050000	9	0.0264345
scaffold1162_1	1100000	3	0.0208986
scaffold1162_1	1150000	3	0.0208986
scaffold1162_1	1200000	4	0.013303
scaffold1162_1	1250000	26	0.00954064
scaffold1162_1	1300000	24	0.00871913
scaffold1163_1	0	39	0.0267288
scaffold1163_1	50000	57	0.0272237
scaffold1163_1	100000	67	0.0252012
scaffold1163_1	150000	60	0.0206816
scaffold1163_1	200000	32	0.0160587
scaffold1163_1	250000	4	0.0047062
scaffold1163_1	400000	1	0.00570737
scaffold1163_1	450000	33	0.0274421
scaffold1163_1	500000	51	0.0234759
scaffold1163_1	550000	59	0.010648
scaffold1163_1	600000	53	0.00920495
scaffold1163_1	650000	36	0.0122722
scaffold1163_1	700000	25	0.011675
scaffold1164_1	0	8	0.0151603
scaffold1164_1	50000	14	0.0171879
scaffold1164_1	100000	20	0.0232765
scaffold1164_1	150000	34	0.0245069
scaffold1164_1	200000	35	0.0229559
scaffold1164_1	250000	49	0.0153086
scaffold1164_1	300000	64	0.0171384
scaffold1164_1	350000	57	0.0222357
scaffold1164_1	400000	57	0.0220956
scaffold1164_1	450000	47	0.0197566
scaffold1164_1	500000	39	0.0180223
scaffold1164_1	550000	27	0.0199343
scaffold1164_1	600000	9	0.0151445
scaffold1164_1	650000	45	0.0121039
scaffold1164_1	700000	59	0.0115828
scaffold1164_1	750000	27	0.0180704
scaffold1164_1	800000	26	0.026089
scaffold1164_1	850000	34	0.0193553
scaffold1164_1	900000	17	0.0177306
scaffold1164_1	1150000	2	0.0223717
scaffold1164_1	1200000	5	0.0155544
scaffold1164_1	1250000	3	0.0110095
scaffold1164_1	1500000	3	0.027291
scaffold1164_1	1550000	6	0.025339
scaffold1164_1	1600000	5	0.0399313
scaffold1164_1	1650000	2	0.0647476
scaffold1164_1	1750000	2	0.102029
scaffold1165_2	0	23	0.0171499
scaffold1165_2	50000	22	0.0199181
scaffold1165_2	100000	26	0.019691
scaffold1165_2	150000	40	0.0220343
scaffold1165_2	200000	38	0.0290768
scaffold1165_2	250000	33	0.0213904
scaffold1165_2	300000	29	0.0174456
scaffold1165_2	350000	19	0.0202882
scaffold1165_2	400000	31	0.0139379
scaffold1165_2	450000	25	0.012411
scaffold1165_2	500000	13	0.0230346
scaffold1165_2	550000	9	0.0301438
scaffold1165_2	600000	16	0.018122
scaffold1165_2	650000	19	0.0157947
scaffold1165_2	700000	6	0.0137001
scaffold1165_2	750000	6	0.0215191
scaffold1165_2	800000	8	0.00912756
scaffold1165_2	850000	23	0.0194444
scaffold1165_2	900000	25	0.0247165
scaffold1165_2	950000	9	0.025835
scaffold1165_2	1000000	10	0.0313422
scaffold1165_2	1050000	33	0.0276659
scaffold1165_2	1100000	31	0.0262066
scaffold1165_2	1150000	28	0.0838596
scaffold1165_2	1200000	30	0.0784369
scaffold1165_2	1250000	9	0.0194698
scaffold1165_2	1300000	1	0.00320253
scaffold1165_2	1350000	1	0.00259532
scaffold1165_2	1400000	19	0.0114246
scaffold1165_2	1450000	33	0.0122329
scaffold1165_2	1500000	19	0.0176216
scaffold1165_2	1550000	9	0.042135
scaffold1165_2	1600000	22	0.0421207
scaffold1165_2	1650000	42	0.0346797
scaffold1165_2	1700000	35	0.0295997
scaffold1165_2	1750000	10	0.0272478
scaffold1165_2	1850000	3	0.00668862
scaffold1165_2	1900000	22	0.025361
scaffold1165_2	1950000	23	0.0273709
scaffold1167_1	0	29	0.0246394
scaffold1167_2	0	18	0.0208944
scaffold1167_2	50000	13	0.0252102
scaffold1167_2	100000	21	0.0231536
scaffold1167_2	150000	35	0.0196907
scaffold1167_2	200000	19	0.0134847
scaffold1167_2	250000	10	0.0154477
scaffold1167_2	300000	16	0.0171229
scaffold1167_2	350000	11	0.0185141
scaffold1167_2	400000	9	0.0155271
scaffold1167_2	450000	18	0.00890648
scaffold1167_2	500000	19	0.00709333
scaffold1167_2	550000	18	0.0234195
scaffold1167_2	600000	40	0.0213015
scaffold1167_2	650000	40	0.0154935
scaffold1167_2	700000	25	0.0139817
scaffold1167_2	750000	26	0.012914
scaffold1167_2	800000	52	0.0226349
scaffold1167_2	850000	41	0.026014
scaffold1167_2	900000	3	0.0127729
scaffold1168_1	0	23	0.0203893
scaffold1168_1	50000	18	0.0364569
scaffold1168_1	100000	33	0.0285764
scaffold1168_1	150000	33	0.045432
scaffold1168_1	200000	37	0.0663345
scaffold1168_1	250000	31	0.0619358
scaffold1168_1	300000	28	0.0559785
scaffold1168_1	350000	36	0.0590897
scaffold1168_1	400000	20	0.0618961
scaffold1168_1	600000	20	0.0529994
scaffold1168_1	650000	30	0.048614
scaffold1168_1	700000	26	0.0410988
scaffold1168_1	750000	29	0.0520449
scaffold1168_1	800000	34	0.0523103
scaffold1168_1	850000	38	0.030137
scaffold1168_1	900000	24	0.0137571
scaffold1168_1	950000	9	0.01691
scaffold1168_1	1000000	33	0.0109416
scaffold1168_1	1050000	41	0.0115564
scaffold1168_1	1100000	26	0.0221293
scaffold1168_1	1150000	33	0.0335085
scaffold1168_1	1200000	26	0.0400414
scaffold1168_1	1250000	9	0.0411195
scaffold1168_1	1300000	6	0.0234775
scaffold1168_1	1350000	12	0.0216596
scaffold1168_1	1400000	32	0.0211367
scaffold1168_1	1450000	43	0.0358825
scaffold1168_1	1500000	38	0.0587875
scaffold1168_1	1550000	36	0.0477595
scaffold1168_1	1600000	45	0.0270059
scaffold1168_1	1650000	61	0.0302913
scaffold1168_1	1700000	35	0.039014
scaffold1168_1	1750000	4	0.065487
scaffold1168_1	1800000	28	0.0568117
scaffold1168_1	1850000	40	0.0452027
scaffold1168_1	1900000	15	0.0233154
scaffold1168_1	1950000	20	0.0216805
scaffold1168_1	2000000	25	0.0201669
scaffold1168_1	2050000	24	0.0356249
scaffold1168_1	2100000	16	0.0407555
scaffold1168_1	2150000	9	0.0106636
scaffold1168_1	2200000	19	0.0104762
scaffold1168_1	2250000	22	0.0147971
scaffold1168_1	2300000	22	0.0163677
scaffold1168_1	2350000	23	0.0118113
scaffold1168_1	2400000	33	0.030824
scaffold116_1	1850000	4	0.0233478
scaffold1170_1	400000	14	0.0141454
scaffold1170_1	450000	38	0.0122368
scaffold1170_1	500000	64	0.0191429
scaffold1170_1	550000	70	0.024306
[truncated: 25,021 more rows]

## Sheet: YD-SB
Table S1. Fst value of JL, SB and YD yak populations
CHR	BP	snp_no	Fst
scaffold1000_1	0	26	0.0130266
scaffold1001_1	200000	4	0.0280373
scaffold1001_1	250000	5	0.0228717
scaffold1001_1	300000	1	0.00220922
scaffold1001_1	400000	9	0.00456437
scaffold1001_1	450000	31	0.00535096
scaffold1001_1	500000	32	0.00580342
scaffold1001_1	550000	31	0.00604284
scaffold1001_1	600000	25	0.00580685
scaffold1001_1	650000	4	0.00468798
scaffold1001_1	700000	2	0.00654084
scaffold1001_1	750000	8	0.0061761
scaffold1001_1	800000	6	0.00605452
scaffold1001_1	1150000	19	0.0113538
scaffold1001_1	1200000	49	0.0159955
scaffold1001_1	1250000	61	0.0139246
scaffold1001_1	1300000	40	0.0138885
scaffold1001_1	1350000	9	0.0304658
scaffold1001_1	1450000	2	0.00906182
scaffold1001_1	1500000	2	0.00906182
scaffold1001_1	1550000	18	0.0403777
scaffold1001_1	1600000	53	0.0279215
scaffold1001_1	1650000	35	0.0215155
scaffold1001_1	2450000	15	0.0267593
scaffold1001_1	2500000	37	0.0412291
scaffold1001_1	2550000	36	0.0489534
scaffold1001_1	2600000	23	0.0338931
scaffold1001_1	2650000	13	0.0289988
scaffold1002_1	0	89	0.0173447
scaffold1002_1	50000	74	0.0206718
scaffold1002_1	100000	58	0.0202993
scaffold1002_1	150000	68	0.0186441
scaffold1002_1	200000	73	0.0192858
scaffold1002_1	250000	35	0.0153791
scaffold1002_1	600000	1	0.0145968
scaffold1002_1	650000	1	0.0145968
scaffold1002_1	800000	2	0.0120762
scaffold1002_1	850000	21	0.0180143
scaffold1002_1	900000	61	0.01664
scaffold1002_1	950000	46	0.0148772
scaffold1002_1	1000000	45	0.0117016
scaffold1002_1	1050000	68	0.0103798
scaffold1002_1	1100000	65	0.0110687
scaffold1002_1	1150000	45	0.0130068
scaffold1002_1	1200000	15	0.0114978
scaffold1002_1	1250000	30	0.0184643
scaffold1002_1	1300000	26	0.0196052
scaffold1003_1	400000	14	0.00686752
scaffold1003_1	450000	26	0.00661635
scaffold1004_1	150000	8	0.0179649
scaffold1004_1	200000	23	0.0613853
scaffold1004_1	250000	34	0.0450243
scaffold1004_1	300000	27	0.0172011
scaffold1004_1	350000	8	0.0252182
scaffold1004_1	400000	2	0.0103507
scaffold1004_1	450000	2	0.0103507
scaffold1004_1	750000	5	0.0213437
scaffold1004_1	800000	5	0.0213437
scaffold1004_1	1100000	5	0.00666606
scaffold1005_1	100000	10	0.0220885
scaffold1005_1	150000	30	0.0234356
scaffold1005_1	200000	52	0.0508365
scaffold1005_1	250000	50	0.055498
scaffold1005_1	300000	38	0.0491285
scaffold1005_1	350000	49	0.0557411
scaffold1005_1	400000	30	0.0493323
scaffold1006_1	150000	26	0.0158576
scaffold1006_1	200000	47	0.0160687
scaffold1006_1	250000	31	0.0122514
scaffold1006_1	300000	10	0.00368647
scaffold1006_1	400000	17	0.00728434
scaffold1006_1	450000	41	0.02047
scaffold1006_1	500000	38	0.0364285
scaffold1006_1	550000	46	0.0362729
scaffold1006_1	600000	58	0.0219296
scaffold1006_1	650000	39	0.0195086
scaffold1006_1	700000	35	0.0379717
scaffold1006_1	750000	49	0.0279762
scaffold1006_1	800000	38	0.0205275
scaffold1006_1	850000	32	0.0658153
scaffold1006_1	900000	36	0.0722646
scaffold1006_1	950000	31	0.0375516
scaffold1007_1	0	52	0.0132751
scaffold1007_1	50000	55	0.0136682
scaffold1007_1	100000	55	0.0150363
scaffold1007_1	150000	50	0.0110533
scaffold1007_1	200000	38	0.00749229
scaffold1008_1	400000	8	0.00859131
scaffold1008_1	450000	56	0.0116127
scaffold1008_1	500000	87	0.0150098
scaffold1008_1	550000	82	0.0191046
scaffold1008_1	600000	56	0.019114
scaffold1008_1	650000	45	0.0104858
scaffold1008_1	700000	61	0.00961807
scaffold1008_1	750000	43	0.012643
scaffold1008_1	800000	42	0.0130994
scaffold1008_1	850000	56	0.013398
scaffold1008_1	900000	45	0.0162126
scaffold1008_1	950000	61	0.0151519
scaffold1008_1	1000000	82	0.0174174
scaffold1008_1	1050000	79	0.0220048
scaffold1008_1	1100000	78	0.0237361
scaffold1008_1	1150000	72	0.0164215
scaffold1008_1	1200000	77	0.00955714
scaffold1008_1	1250000	67	0.0175262
scaffold1008_1	1300000	25	0.0269992
scaffold1008_1	1950000	1	0.0395076
scaffold1009_1	0	55	0.0229089
scaffold1009_1	50000	95	0.0182551
scaffold1009_1	100000	69	0.0150646
scaffold100_1	1100000	5	0.0037236
scaffold100_1	1150000	6	0.00436685
scaffold1010_1	0	3	0.0155873
scaffold1010_1	50000	3	0.0155873
scaffold1010_1	150000	21	0.0331431
scaffold1010_1	200000	30	0.029053
scaffold1010_1	250000	27	0.0125008
scaffold1010_1	300000	35	0.0141065
scaffold1010_1	350000	34	0.0234217
scaffold1010_1	400000	17	0.0273263
scaffold1010_1	450000	7	0.0155738
scaffold1010_1	500000	11	0.0163745
scaffold1010_1	550000	7	0.0215935
scaffold1013_1	700000	4	0.0120358
scaffold1013_1	750000	15	0.00844443
scaffold1013_1	800000	25	0.0124764
scaffold1013_1	850000	46	0.0239338
scaffold1013_1	900000	63	0.0377466
scaffold1013_1	950000	57	0.0339565
scaffold1015_1	0	5	0.0144981
scaffold1015_1	50000	19	0.0403646
scaffold1016_1	500000	13	0.0306244
scaffold1016_1	550000	49	0.0192736
scaffold1016_1	600000	60	0.0170337
scaffold1016_1	650000	49	0.0197943
scaffold1016_1	700000	55	0.0192346
scaffold1016_1	750000	52	0.0186291
scaffold1016_1	800000	40	0.0204719
scaffold1016_1	850000	35	0.0175923
scaffold1016_1	900000	59	0.0112734
scaffold1016_1	950000	64	0.0128706
scaffold1016_1	1000000	45	0.0127086
scaffold1016_1	1050000	42	0.0096571
scaffold1016_1	1100000	24	0.0106666
scaffold1016_1	1150000	5	0.0123695
scaffold1016_1	1200000	17	0.0232681
scaffold1016_1	1250000	17	0.0232681
scaffold1016_1	1350000	15	0.0281463
scaffold1016_1	1400000	37	0.0183161
scaffold1016_1	1450000	51	0.0108035
scaffold1016_1	1500000	75	0.0141121
scaffold1017_1	550000	5	0.0183962
scaffold1017_1	600000	37	0.0275918
scaffold1017_1	650000	64	0.0353821
scaffold1017_1	700000	89	0.0522215
scaffold1017_1	750000	86	0.0463091
scaffold1017_1	800000	75	0.0266225
scaffold1017_1	850000	88	0.023429
scaffold1018_1	250000	14	0.03145
scaffold1018_1	300000	42	0.029589
scaffold1018_1	350000	60	0.0235325
scaffold1018_1	400000	63	0.0222743
scaffold1018_1	450000	33	0.0278943
scaffold1018_1	500000	2	0.0633719
scaffold1018_1	950000	6	0.010549
scaffold1018_1	1000000	16	0.0109433
scaffold1018_1	1050000	18	0.0148939
scaffold1018_1	1100000	33	0.0239688
scaffold1018_1	1150000	41	0.0238786
scaffold1018_1	1200000	16	0.0215214
scaffold1018_1	1350000	1	0.0162402
scaffold1020_1	150000	6	0.00916763
scaffold1020_1	200000	24	0.0144451
scaffold1020_1	250000	47	0.0202775
scaffold1020_1	300000	41	0.0191645
scaffold1021_1	0	36	0.0089428
scaffold1021_1	50000	41	0.00704822
scaffold1021_1	100000	37	0.00456425
scaffold1021_1	150000	29	0.00440119
scaffold1021_1	200000	26	0.00435749
scaffold1021_1	250000	31	0.00589595
scaffold1021_1	300000	28	0.008226
scaffold1021_1	350000	32	0.0156676
scaffold1021_1	400000	68	0.0164878
scaffold1021_1	450000	80	0.0121465
scaffold1021_1	500000	62	0.00726434
scaffold1021_1	550000	73	0.008707
scaffold1021_1	600000	55	0.0096997
scaffold1021_1	650000	56	0.00835913
scaffold1021_1	700000	61	0.00678494
scaffold1021_1	750000	53	0.00405029
scaffold1021_1	800000	45	0.00489934
scaffold1021_1	850000	21	0.00588249
scaffold1021_1	900000	18	0.0049073
scaffold1021_1	950000	14	0.00566783
scaffold1021_1	1000000	22	0.00792663
scaffold1021_1	1050000	18	0.0107377
scaffold1021_1	1100000	5	0.0140536
scaffold1021_1	1150000	15	0.0206549
scaffold1021_1	1200000	18	0.0211181
scaffold1021_1	1250000	3	0.0234342
scaffold1021_1	1800000	10	0.0244306
scaffold1021_1	1850000	10	0.0244306
scaffold1021_1	2050000	4	0.0116768
scaffold1021_1	2100000	17	0.0124833
scaffold1021_1	2150000	19	0.0151467
scaffold1021_1	2200000	14	0.013864
scaffold1021_1	2250000	19	0.0145967
scaffold1021_1	2300000	24	0.0178777
scaffold1021_1	2350000	32	0.0141986
scaffold1021_1	2400000	29	0.0248223
scaffold1021_1	2450000	10	0.0489036
scaffold1021_1	2600000	2	0.0056244
scaffold1021_1	2650000	10	0.0106776
scaffold1021_1	2700000	19	0.0159476
scaffold1021_1	2750000	32	0.0220327
scaffold1021_1	2800000	41	0.023973
scaffold1021_1	2850000	37	0.0226533
scaffold1021_1	2900000	30	0.0270411
scaffold1021_1	2950000	28	0.0289616
scaffold1021_1	3000000	37	0.0200018
scaffold1021_1	3050000	28	0.0158962
scaffold1021_1	3100000	10	0.0155725
scaffold1021_1	3150000	14	0.0158728
scaffold1021_1	3200000	40	0.0290741
scaffold1021_1	3250000	40	0.0312462
scaffold1022_1	400000	6	0.052711
scaffold10232_1	0	13	0.0234481
scaffold1023_1	350000	20	0.0153795
scaffold1023_1	400000	38	0.015801
scaffold1023_1	450000	39	0.0151574
scaffold1023_1	500000	35	0.018142
scaffold1023_1	550000	50	0.02282
scaffold1023_1	600000	43	0.0211006
scaffold1023_1	650000	7	0.0147151
scaffold1023_1	700000	2	0.0467534
scaffold1023_1	750000	33	0.0295648
scaffold1023_1	800000	68	0.0200089
scaffold1024_1	0	2	0.0229543
scaffold1024_1	50000	2	0.0229543
scaffold1024_1	200000	1	0.0536535
scaffold1024_1	250000	1	0.0536535
scaffold1024_1	350000	3	0.0398148
scaffold1025_1	0	36	0.008769
scaffold1025_1	50000	34	0.00423691
scaffold1025_1	100000	20	0.0102259
scaffold1025_1	150000	21	0.0097805
scaffold1025_1	200000	32	0.00626022
scaffold1025_1	250000	35	0.00997377
scaffold1025_1	300000	37	0.0161283
scaffold1025_1	350000	33	0.0166213
scaffold1025_1	400000	23	0.0184525
scaffold1025_1	450000	20	0.0253578
scaffold1025_1	500000	12	0.0326017
scaffold1025_1	550000	15	0.0367052
scaffold1025_1	600000	11	0.038662
scaffold1025_1	700000	3	0.016852
scaffold1025_1	750000	15	0.012627
scaffold1025_1	800000	14	0.0116927
scaffold1027_1	0	23	0.010986
scaffold1027_1	50000	48	0.0164961
scaffold1027_1	100000	58	0.0230009
scaffold1027_1	150000	51	0.0251985
scaffold1027_1	200000	53	0.0161617
scaffold1027_1	250000	37	0.0124933
scaffold1027_1	300000	25	0.0128326
scaffold1027_1	350000	23	0.0123639
scaffold1027_1	400000	10	0.00969636
scaffold1027_1	450000	10	0.0132703
scaffold1027_1	500000	15	0.0235552
scaffold1027_1	550000	28	0.0229809
scaffold1027_1	600000	31	0.0191127
scaffold1028_1	250000	3	0.00701946
scaffold1028_1	300000	7	0.0135706
scaffold1028_1	350000	4	0.0184839
scaffold1028_1	400000	19	0.00405485
scaffold1028_1	450000	38	0.00509552
scaffold1028_1	500000	33	0.00832313
scaffold1028_1	550000	27	0.00692948
scaffold1028_1	600000	48	0.00419235
scaffold1028_1	650000	53	0.00543294
scaffold1028_1	700000	35	0.00800335
scaffold1028_1	750000	41	0.0189186
scaffold1028_1	800000	51	0.0206237
scaffold1028_1	850000	31	0.0201179
scaffold1028_1	900000	16	0.0318335
scaffold1028_1	950000	23	0.0279834
scaffold1028_1	1000000	27	0.0184717
scaffold1028_1	1050000	25	0.0100798
scaffold1028_1	1100000	48	0.008377
scaffold1028_1	1150000	58	0.00855803
scaffold1028_1	1200000	38	0.0125747
scaffold1028_1	1250000	20	0.0159671
scaffold1028_1	1300000	1	0.00643805
scaffold1028_1	1450000	1	0.00554541
scaffold1028_1	1500000	14	0.0183222
scaffold1028_1	1550000	36	0.0152405
scaffold1028_1	1600000	35	0.0147587
scaffold1028_1	1650000	26	0.0142356
scaffold1028_1	1700000	49	0.0129663
scaffold1028_1	1750000	60	0.0103727
scaffold1028_1	1800000	45	0.00479511
scaffold1028_1	1850000	33	0.00492095
scaffold1028_1	1900000	29	0.00931207
scaffold1028_1	1950000	39	0.0145568
scaffold1029_1	0	33	0.0222244
scaffold1029_1	50000	12	0.021498
scaffold1029_1	100000	5	0.0206362
scaffold1029_1	150000	5	0.0195373
scaffold1029_1	200000	5	0.0198765
scaffold1029_1	250000	5	0.0112688
scaffold1029_1	300000	9	0.0140105
scaffold1029_1	350000	9	0.0129063
scaffold1029_1	400000	11	0.0101858
scaffold1029_1	450000	8	0.0100715
scaffold102_1	0	17	0.0120088
scaffold102_1	200000	5	0.0105246
scaffold1030_1	1100000	20	0.0157811
scaffold1030_1	1150000	49	0.0106254
scaffold1030_1	1200000	43	0.00891568
scaffold1030_1	1250000	32	0.018286
scaffold1030_1	1300000	18	0.0226001
scaffold1030_1	1900000	31	0.0138092
scaffold1030_1	1950000	31	0.0138092
scaffold1030_1	3100000	10	0.00274666
scaffold1030_1	3150000	10	0.00274666
scaffold1030_1	3200000	44	0.00292412
scaffold1030_1	3250000	84	0.00303897
scaffold1030_1	3300000	63	0.00285351
scaffold1030_1	3350000	57	0.00283153
scaffold1030_1	3400000	60	0.0026758
scaffold1030_1	3450000	52	0.00203657
scaffold1030_1	3500000	77	0.00251484
scaffold1030_1	3550000	74	0.00293557
scaffold1030_1	3600000	76	0.00408529
scaffold1030_1	3650000	65	0.00495557
scaffold1030_1	3700000	56	0.00717282
scaffold1030_1	3750000	44	0.00711057
scaffold1030_1	3850000	18	0.00693244
scaffold1031_1	200000	5	0.0234735
scaffold1031_1	250000	26	0.0156869
scaffold1031_1	300000	38	0.0194919
scaffold1031_1	350000	37	0.0285307
scaffold1031_1	400000	37	0.0211413
scaffold1031_1	450000	31	0.0127299
scaffold1031_1	500000	39	0.00887188
scaffold1031_1	550000	48	0.0135412
scaffold1031_1	600000	25	0.0222613
scaffold1031_1	650000	2	0.0173616
scaffold1031_1	750000	10	0.0204373
scaffold1032_1	50000	6	0.00887336
scaffold1032_1	100000	16	0.00900356
scaffold1032_1	150000	30	0.0340926
scaffold1032_1	200000	29	0.0443539
scaffold1032_1	250000	9	0.0393669
scaffold1032_1	350000	12	0.026318
scaffold1032_1	400000	15	0.0260107
scaffold1032_1	450000	3	0.0247811
scaffold1032_1	500000	2	0.012858
scaffold1032_1	550000	8	0.0127379
scaffold1033_1	0	42	0.0207437
scaffold1033_1	50000	28	0.0248163
scaffold1033_1	100000	1	0.0691045
scaffold1033_1	400000	6	0.013695
scaffold1033_1	450000	21	0.032688
scaffold1033_1	500000	21	0.0396537
scaffold1034_1	0	27	0.0291706
scaffold1034_1	50000	20	0.0418541
scaffold1034_1	100000	45	0.0284537
scaffold1034_1	150000	55	0.0246323
scaffold1034_1	200000	26	0.0319105
scaffold1034_1	250000	8	0.036479
scaffold1034_1	300000	18	0.028886
scaffold1034_1	350000	30	0.0418182
scaffold1034_1	400000	16	0.0620475
scaffold1034_1	450000	17	0.02451
scaffold1034_1	500000	57	0.0146443
scaffold1034_1	550000	54	0.0160384
scaffold1034_1	600000	30	0.0172325
scaffold1034_1	650000	26	0.0181945
scaffold1034_1	700000	6	0.024323
scaffold1034_1	750000	3	0.00500023
scaffold1034_1	800000	14	0.00797629
scaffold1034_1	850000	22	0.00838314
scaffold1034_1	900000	18	0.00825715
scaffold1034_1	950000	7	0.00869528
scaffold1034_1	1100000	17	0.00919471
scaffold1034_1	1150000	33	0.00930974
scaffold1034_1	1200000	16	0.00943197
scaffold1034_1	1500000	2	0.00454029
scaffold1034_1	1550000	14	0.0128677
scaffold1034_1	1600000	21	0.0181331
scaffold1038_1	200000	13	0.0140818
scaffold1038_1	250000	13	0.0140818
scaffold1038_1	350000	15	0.018694
scaffold1038_1	400000	28	0.0198589
scaffold1038_1	450000	35	0.0178327
scaffold1038_1	500000	23	0.0170855
scaffold1038_1	550000	1	0.0444638
scaffold1038_1	600000	4	0.0175686
scaffold1038_1	650000	7	0.0137423
scaffold1038_1	700000	8	0.0257402
scaffold1038_1	750000	18	0.0263083
scaffold1038_1	800000	35	0.0342838
scaffold1038_1	850000	43	0.0407527
scaffold1038_1	900000	40	0.0361263
scaffold1038_1	950000	27	0.0327775
scaffold1038_1	1000000	8	0.0357405
scaffold1038_1	1100000	8	0.0199726
scaffold103_1	750000	26	0.0142068
scaffold103_1	800000	26	0.0142068
scaffold103_1	1150000	15	0.0361519
scaffold103_1	1200000	20	0.0352051
scaffold103_1	1250000	6	0.0281124
scaffold103_1	1300000	16	0.0162652
scaffold103_1	1350000	43	0.0158268
scaffold103_1	1400000	39	0.0168026
scaffold103_1	1450000	32	0.0243669
scaffold103_1	1500000	25	0.0226244
scaffold103_1	1550000	14	0.0318467
scaffold103_1	1600000	37	0.0169202
scaffold103_1	1650000	76	0.0113014
scaffold103_1	1700000	52	0.0142869
scaffold1041_1	0	16	0.0252777
scaffold1041_1	50000	31	0.0241623
scaffold1041_1	100000	22	0.0209269
scaffold1041_1	150000	16	0.0202976
scaffold1041_1	200000	28	0.0147534
scaffold1041_1	250000	30	0.0107322
scaffold1041_1	300000	22	0.0140339
scaffold1041_1	350000	38	0.0174549
scaffold1041_1	400000	59	0.0308691
scaffold1041_1	450000	35	0.0401988
scaffold1041_1	500000	4	0.0156711
scaffold1041_1	550000	1	0.0344423
scaffold1041_1	600000	30	0.0286589
scaffold1041_1	650000	52	0.0421028
scaffold1041_1	700000	27	0.0600084
scaffold1041_1	750000	4	0.0640518
scaffold1041_1	850000	18	0.00586358
scaffold1041_1	900000	34	0.00736435
scaffold1041_1	950000	37	0.0102014
scaffold1041_1	1000000	48	0.0185966
scaffold1041_1	1050000	71	0.0239388
scaffold1041_1	1100000	62	0.026171
scaffold1042_1	150000	12	0.013168
scaffold1042_1	200000	52	0.0133898
scaffold1042_1	250000	58	0.0136475
scaffold1042_1	300000	36	0.0127058
scaffold1042_1	350000	60	0.00868051
scaffold1042_1	400000	70	0.00778486
scaffold1042_1	450000	85	0.00786366
scaffold1042_1	500000	97	0.0170588
scaffold1042_1	550000	83	0.0237291
scaffold1043_1	50000	4	0.00352297
scaffold1043_1	100000	13	0.00848086
scaffold1043_1	150000	11	0.00934035
scaffold1043_1	200000	21	0.0125572
scaffold1043_1	250000	44	0.0143396
scaffold1043_1	300000	51	0.0162717
scaffold1043_1	350000	46	0.0145236
scaffold1043_1	400000	49	0.032227
scaffold1043_1	450000	33	0.0435609
scaffold1044_1	0	40	0.0233581
scaffold1044_1	50000	6	0.00931588
scaffold1044_1	100000	26	0.0145745
scaffold1044_1	150000	25	0.0146018
scaffold1046_1	0	10	0.0123145
scaffold1046_1	50000	20	0.00851709
scaffold1046_1	100000	46	0.00991817
scaffold1046_1	150000	42	0.0140328
scaffold1046_1	200000	21	0.0228582
scaffold1046_1	250000	9	0.0223005
scaffold1046_1	300000	18	0.0146976
scaffold1046_1	350000	46	0.0280813
scaffold1046_1	400000	47	0.0285903
scaffold1046_1	450000	39	0.0223682
scaffold1046_1	500000	26	0.0252883
scaffold1046_1	550000	17	0.0132571
scaffold1046_1	600000	18	0.0147244
scaffold1046_1	650000	21	0.0201206
scaffold1046_1	700000	16	0.0184512
scaffold1046_1	750000	13	0.0123529
scaffold1046_1	800000	24	0.0159104
scaffold1046_1	850000	39	0.0141908
scaffold1046_1	900000	32	0.0136705
scaffold1046_1	950000	8	0.0206132
scaffold1046_1	1000000	7	0.0220683
scaffold1046_1	1050000	8	0.0239175
scaffold1046_1	1100000	10	0.0230831
scaffold1046_1	1150000	44	0.0577322
scaffold1046_1	1200000	71	0.0446318
scaffold1046_1	1250000	55	0.0326655
scaffold1046_1	1300000	29	0.041951
scaffold1046_1	1350000	26	0.0137337
scaffold1046_1	1400000	33	0.0108974
scaffold1046_1	1450000	23	0.0113015
scaffold1046_1	1500000	12	0.0121734
scaffold1046_1	1550000	14	0.0152199
scaffold1046_1	1600000	27	0.00681377
scaffold1046_1	1650000	39	0.00624777
scaffold1046_1	1700000	36	0.0106145
scaffold1046_1	1750000	14	0.0139321
scaffold1046_1	1800000	3	0.0457911
scaffold1046_1	1850000	17	0.0227434
scaffold1046_1	1900000	41	0.0160178
scaffold1046_1	1950000	53	0.0201505
scaffold1046_1	2000000	35	0.0245783
scaffold1046_1	2050000	16	0.0251484
scaffold1046_1	2100000	24	0.0342097
scaffold1046_1	2150000	28	0.0342057
scaffold1046_1	2200000	27	0.024125
scaffold1046_1	2250000	43	0.0206332
scaffold1046_1	2300000	54	0.0165972
scaffold1046_1	2350000	41	0.0136843
scaffold1046_1	2400000	21	0.0209951
scaffold1047_1	0	3	0.0850181
scaffold1048_1	0	33	0.0393233
scaffold1048_1	50000	21	0.0410822
scaffold1048_1	100000	74	0.0160919
scaffold1048_1	150000	83	0.0165089
scaffold1048_2	0	48	0.0150887
scaffold1049_1	0	27	0.0335798
scaffold1049_1	50000	32	0.0218717
scaffold1049_1	100000	23	0.0179874
scaffold1049_1	150000	4	0.00546945
scaffold1049_1	200000	25	0.0365571
scaffold1049_1	250000	39	0.0317684
scaffold1049_1	300000	22	0.0286502
scaffold1049_1	350000	36	0.0385494
scaffold1049_1	400000	51	0.0306618
scaffold104_1	100000	3	0.032333
scaffold104_1	150000	11	0.0186762
scaffold104_1	200000	27	0.026422
scaffold104_1	250000	37	0.0224051
scaffold104_1	300000	24	0.0176373
scaffold104_1	350000	6	0.0332101
scaffold104_1	750000	11	0.024972
scaffold104_1	800000	34	0.0190421
scaffold1050_1	0	28	0.0248557
scaffold1050_1	50000	9	0.0378549
scaffold1050_1	100000	28	0.0167338
scaffold1050_1	150000	65	0.0240338
scaffold1050_1	200000	65	0.02284
scaffold1050_1	250000	50	0.0177434
scaffold1050_1	300000	58	0.0189175
scaffold1050_1	350000	64	0.0145526
scaffold1050_1	400000	46	0.0188402
scaffold1050_1	450000	62	0.0207243
scaffold1050_1	500000	68	0.0185609
scaffold1050_1	550000	39	0.0371463
scaffold1050_1	600000	41	0.0396162
scaffold1050_1	650000	67	0.0299858
scaffold1050_1	700000	77	0.0245603
scaffold1050_1	750000	70	0.0182893
scaffold1050_1	800000	63	0.0276881
scaffold1050_1	850000	69	0.0345433
scaffold1050_1	900000	51	0.0287964
scaffold1050_1	950000	36	0.02975
scaffold1051_1	900000	3	0.00492632
scaffold1051_1	950000	16	0.00478436
scaffold1051_1	1000000	22	0.00755187
scaffold1051_1	1050000	20	0.0116404
scaffold1051_1	1100000	25	0.00938101
scaffold1051_1	1150000	27	0.00691967
scaffold1051_1	1200000	32	0.00730695
scaffold1051_1	1250000	24	0.00790675
scaffold1051_1	1300000	23	0.015737
scaffold1051_1	1350000	36	0.0164447
scaffold1051_1	1400000	28	0.0138718
scaffold1051_1	1450000	17	0.00900446
scaffold1051_1	1500000	18	0.00948277
scaffold1051_1	1550000	22	0.0113032
scaffold1051_1	1600000	30	0.0177763
scaffold1051_1	1650000	39	0.0205883
scaffold1051_1	1700000	32	0.0187936
scaffold1051_1	1750000	37	0.0201905
scaffold1051_1	1800000	36	0.0213687
scaffold1051_1	1850000	25	0.014216
scaffold1051_1	1900000	35	0.00683028
scaffold1051_1	1950000	29	0.00686903
scaffold1051_1	2000000	17	0.0102329
scaffold1051_1	2050000	23	0.00906771
scaffold1051_1	2100000	22	0.0100469
scaffold1051_1	2150000	12	0.021654
scaffold1051_1	2200000	16	0.0217281
scaffold1051_1	2250000	23	0.020583
scaffold1051_1	2300000	38	0.0173195
scaffold1051_1	2350000	35	0.0147481
scaffold1051_1	2400000	12	0.0154961
scaffold1051_1	2450000	7	0.011493
scaffold1051_1	2500000	7	0.0178284
scaffold1051_1	2550000	21	0.0155079
scaffold1051_1	2600000	32	0.0185014
scaffold1051_1	2650000	24	0.0194659
scaffold1051_1	2700000	16	0.00980723
scaffold1051_1	2750000	17	0.00957687
scaffold1051_1	2800000	17	0.0175161
scaffold1051_1	2850000	23	0.0282983
scaffold1051_1	2900000	38	0.0270687
scaffold1051_1	2950000	53	0.0255935
scaffold1051_1	3000000	51	0.0201302
scaffold1051_1	3050000	35	0.0159312
scaffold1051_1	3100000	21	0.0326247
scaffold1051_1	3150000	25	0.038175
scaffold1051_1	3200000	34	0.0250461
scaffold1051_1	3250000	25	0.0187764
scaffold1051_1	3300000	15	0.0248757
scaffold1051_1	3350000	5	0.0339169
scaffold1051_1	3400000	1	0.0149134
scaffold1051_2	0	7	0.0142109
scaffold1051_2	50000	10	0.0128555
scaffold1051_2	100000	3	0.00969298
scaffold1051_2	200000	13	0.0236481
scaffold1051_2	250000	19	0.021992
scaffold1051_2	300000	7	0.0220388
scaffold1051_2	350000	1	0.0438492
scaffold1051_2	650000	1	0.00308841
scaffold1052_1	150000	4	0.0195199
scaffold1052_1	200000	28	0.0172771
scaffold1052_1	250000	43	0.0178141
scaffold1052_1	300000	50	0.014995
scaffold1052_1	350000	66	0.00868454
scaffold1053_1	150000	2	0.0106253
scaffold1053_1	200000	2	0.0106253
scaffold1053_1	250000	14	0.00695579
scaffold1053_1	300000	26	0.00702015
scaffold1053_1	350000	18	0.00698274
scaffold1053_1	400000	6	0.00675771
scaffold1053_1	450000	11	0.00792683
scaffold1053_1	500000	22	0.0106018
scaffold1053_1	550000	14	0.0145158
scaffold1053_1	600000	16	0.0186712
scaffold1053_1	650000	24	0.0136479
scaffold1053_1	700000	31	0.0218625
scaffold1053_1	750000	32	0.0269138
scaffold1053_1	800000	22	0.0171288
scaffold1053_1	850000	29	0.0135954
scaffold1053_1	900000	31	0.0121125
scaffold1053_1	950000	20	0.0063969
scaffold1053_1	1000000	22	0.0117284
scaffold1053_1	1050000	39	0.0160662
scaffold1053_1	1100000	48	0.0171676
scaffold1053_1	1150000	34	0.0147887
scaffold1053_1	1200000	19	0.0113093
scaffold1053_1	1250000	21	0.0201697
scaffold1053_1	1300000	27	0.0346661
scaffold1053_1	1350000	36	0.0380154
scaffold1053_1	1400000	35	0.0228967
scaffold1053_1	1450000	21	0.00617403
scaffold1053_1	1500000	12	0.00972489
scaffold1053_1	1550000	4	0.0151168
scaffold1053_1	2000000	1	0.00530687
scaffold1053_1	2050000	1	0.00530687
scaffold1053_1	2100000	1	0.0366117
scaffold1053_1	2150000	2	0.0196143
scaffold1053_1	2200000	7	0.0121892
scaffold1054_1	150000	51	0.0419244
scaffold1054_1	200000	109	0.0302064
scaffold1054_1	250000	60	0.0193255
scaffold1054_1	300000	2	0.00258722
scaffold1054_1	350000	20	0.0231989
scaffold1054_1	400000	44	0.0275945
scaffold1054_1	450000	69	0.0293248
scaffold1054_1	500000	97	0.0400161
scaffold1054_1	550000	77	0.0356008
scaffold1055_1	0	49	0.0193348
scaffold1055_1	50000	67	0.0211133
scaffold1055_1	100000	47	0.0149577
scaffold1055_1	150000	41	0.00633036
scaffold1055_1	200000	26	0.00741878
scaffold1055_1	250000	16	0.014394
scaffold1055_1	300000	22	0.0183652
scaffold1055_1	350000	32	0.0209053
scaffold1055_1	400000	32	0.0186394
scaffold1055_1	450000	27	0.0142266
scaffold1055_1	500000	22	0.0135839
scaffold1055_1	550000	12	0.0124917
scaffold1055_1	600000	19	0.0179014
scaffold1055_1	650000	17	0.0205143
scaffold1055_1	700000	6	0.0169808
scaffold1055_4	0	36	0.0144027
scaffold1055_4	50000	33	0.012806
scaffold1055_4	100000	19	0.0126961
scaffold105_1	700000	2	0.0404028
scaffold105_2	1000000	2	0.0414446
scaffold1060_1	0	32	0.01102
scaffold1060_1	50000	29	0.0110157
scaffold1060_1	150000	29	0.0170022
scaffold1060_1	200000	30	0.0166475
scaffold1060_1	250000	15	0.0145727
scaffold1060_1	300000	32	0.0123359
scaffold1060_1	350000	68	0.0147514
scaffold1060_1	400000	55	0.0183269
scaffold1060_1	450000	9	0.0321119
scaffold1060_1	500000	12	0.013953
scaffold1060_1	550000	14	0.0132072
scaffold1060_1	600000	9	0.0181186
scaffold1061_1	100000	33	0.00575045
scaffold1061_1	150000	39	0.00704697
scaffold1061_1	200000	32	0.0177443
scaffold1061_1	250000	52	0.0161531
scaffold1061_1	300000	26	0.0137389
scaffold1061_1	400000	6	0.0199575
scaffold1061_1	450000	23	0.0143893
scaffold1061_1	500000	31	0.014855
scaffold1061_1	550000	35	0.0211489
scaffold1061_1	600000	47	0.0275704
scaffold1061_1	650000	47	0.0199774
scaffold1061_1	700000	29	0.00661482
scaffold1061_1	750000	24	0.0201786
scaffold1061_1	800000	16	0.0266565
scaffold1061_1	850000	7	0.0105206
scaffold1061_1	900000	43	0.01326
scaffold1061_1	950000	37	0.0147362
scaffold1061_1	1000000	55	0.0225346
scaffold1061_1	1050000	76	0.0211983
scaffold1061_1	1100000	65	0.0194284
scaffold1061_1	1150000	70	0.0158069
scaffold1061_1	1200000	40	0.0114967
scaffold1061_1	1250000	27	0.0165944
scaffold1061_1	1300000	50	0.0346195
scaffold1061_1	1350000	58	0.032749
scaffold1061_1	1400000	47	0.0136961
scaffold1061_1	1450000	25	0.00892249
scaffold1061_1	1500000	9	0.008385
scaffold1061_1	1550000	25	0.00976776
scaffold1061_1	1600000	28	0.0120868
scaffold1061_1	1650000	61	0.0212901
scaffold1061_1	1700000	54	0.022317
scaffold1062_1	150000	1	0.0334171
scaffold1062_1	200000	13	0.0158477
scaffold1062_1	250000	39	0.0185737
scaffold1062_1	300000	67	0.0131285
scaffold1062_1	350000	55	0.0101406
scaffold1062_1	400000	16	0.0176191
scaffold1062_1	450000	19	0.0155126
scaffold1062_1	500000	24	0.0119826
scaffold1062_1	550000	19	0.0250617
scaffold1062_1	600000	13	0.0331784
scaffold1062_1	650000	20	0.0134015
scaffold1063_1	200000	11	0.0248063
scaffold1063_1	250000	18	0.0224983
scaffold1063_1	300000	16	0.0294247
scaffold1063_1	350000	35	0.0454652
scaffold1064_1	100000	6	0.0183446
scaffold1064_1	150000	19	0.0141385
scaffold1064_1	200000	32	0.00965339
scaffold1064_1	250000	27	0.00695386
scaffold1064_1	300000	16	0.00683881
scaffold1064_1	350000	19	0.00534389
scaffold1064_1	400000	42	0.00402952
scaffold1064_1	450000	31	0.00450698
scaffold1064_1	500000	4	0.0203783
scaffold1064_1	550000	15	0.0138964
scaffold1066_1	0	36	0.0100018
scaffold1066_1	50000	28	0.00713256
scaffold1066_1	100000	28	0.00339812
scaffold1066_1	150000	29	0.00578921
scaffold1066_1	200000	40	0.0060926
scaffold1067_1	250000	3	0.00260968
scaffold1067_1	300000	21	0.0323572
scaffold1067_1	350000	36	0.0233359
scaffold1067_1	400000	18	0.00935675
scaffold1067_1	600000	3	0.0127691
scaffold1067_1	650000	12	0.014372
scaffold1067_1	700000	24	0.010399
scaffold1067_1	750000	22	0.0105731
scaffold1067_1	800000	13	0.013662
scaffold1067_1	850000	17	0.00799144
scaffold1067_1	900000	18	0.00577531
scaffold1069_1	450000	5	0.01057
scaffold1069_1	500000	6	0.0119286
scaffold1069_1	550000	16	0.00782716
scaffold1069_1	600000	54	0.0082447
scaffold1069_1	650000	54	0.00937064
scaffold1069_1	700000	31	0.00816012
scaffold1069_1	750000	29	0.00621166
scaffold1069_1	800000	36	0.0074518
scaffold1069_1	850000	32	0.00961527
scaffold1069_1	900000	25	0.0137453
scaffold1069_1	950000	17	0.0125687
scaffold106_1	0	69	0.0143785
scaffold106_1	50000	62	0.0141608
scaffold106_1	100000	47	0.0117989
scaffold106_1	150000	14	0.0120142
scaffold106_1	400000	22	0.0114278
scaffold106_1	450000	43	0.015819
scaffold106_1	500000	26	0.0169896
scaffold106_1	550000	26	0.0185474
scaffold106_1	600000	65	0.0204514
scaffold106_1	650000	83	0.0255374
scaffold106_1	700000	79	0.0469469
scaffold106_1	750000	86	0.0368676
scaffold106_1	800000	97	0.0134422
scaffold106_1	850000	91	0.0136856
scaffold106_1	900000	56	0.0179709
scaffold106_1	950000	24	0.0185451
scaffold106_1	1000000	16	0.0155397
scaffold1070_1	0	7	0.00244086
scaffold1071_1	0	2	0.00760508
scaffold1071_1	50000	60	0.0120224
scaffold1071_1	100000	110	0.01195
scaffold1071_1	150000	103	0.0116908
scaffold1071_1	200000	60	0.0129481
scaffold1071_1	250000	21	0.0203266
scaffold1071_1	300000	23	0.0152563
scaffold1071_1	350000	17	0.0105573
scaffold1071_1	400000	21	0.0129564
scaffold1071_1	450000	15	0.0131834
scaffold1071_1	550000	12	0.0207433
scaffold1071_1	600000	56	0.016404
scaffold1071_1	650000	82	0.0128369
scaffold1071_1	700000	82	0.0104692
scaffold1071_1	750000	113	0.0117719
scaffold1071_1	800000	113	0.0128426
scaffold1071_1	850000	44	0.0135579
scaffold1071_1	1100000	25	0.00681426
scaffold1071_1	1150000	51	0.00798271
scaffold1071_1	1200000	59	0.00935676
scaffold1071_1	1250000	81	0.00753853
scaffold1071_1	1300000	64	0.00581764
scaffold1071_1	1350000	16	0.00481219
scaffold1071_1	1450000	13	0.0211947
scaffold1071_1	1500000	43	0.0141715
scaffold1071_1	1550000	41	0.00973566
scaffold1071_1	1600000	63	0.00724017
scaffold1071_1	1650000	95	0.0089573
scaffold1071_1	1700000	79	0.0086292
scaffold1071_1	1750000	36	0.00615492
scaffold1071_1	1900000	16	0.0105987
scaffold1071_1	1950000	72	0.0154612
scaffold1072_1	1450000	7	0.00848126
scaffold1072_1	1500000	11	0.0108323
scaffold1072_1	1550000	4	0.0149465
scaffold1072_1	1600000	12	0.00856067
scaffold1072_1	1650000	20	0.00804188
scaffold1072_1	1700000	32	0.00868373
scaffold1072_1	1750000	49	0.0120592
scaffold1072_1	1800000	32	0.0154336
scaffold1073_1	0	17	0.0206092
scaffold1073_1	50000	13	0.0262125
scaffold1073_1	100000	16	0.00999392
scaffold1073_1	150000	16	0.00999392
scaffold1073_1	200000	14	0.0394214
scaffold1073_1	250000	31	0.0509246
scaffold1073_1	300000	24	0.0472733
scaffold1073_1	350000	28	0.0205573
scaffold1073_1	400000	40	0.0221743
scaffold1073_1	450000	37	0.0221723
scaffold1073_1	500000	43	0.0281691
scaffold1073_1	550000	39	0.0321479
scaffold1073_1	600000	37	0.0164852
scaffold1073_1	650000	59	0.00743166
scaffold1073_1	700000	68	0.0110122
scaffold1073_1	750000	32	0.0148942
scaffold1073_1	800000	19	0.0056355
scaffold1073_1	850000	35	0.00592505
scaffold1073_1	900000	47	0.0130618
scaffold1073_1	950000	44	0.0138036
scaffold1073_1	1000000	32	0.00907561
scaffold1073_1	1050000	36	0.0136599
scaffold1073_1	1100000	49	0.020224
scaffold1073_1	1150000	33	0.0211647
scaffold1073_1	1200000	1	0.00255265
scaffold1073_1	1550000	23	0.0228075
scaffold1073_1	1600000	61	0.0182361
scaffold1073_1	1650000	44	0.0148799
scaffold1073_1	1700000	32	0.0194567
scaffold1073_1	1750000	41	0.0179609
scaffold1073_1	1800000	15	0.0120446
scaffold1073_1	1850000	1	0.00256899
scaffold1073_1	1900000	1	0.00256899
scaffold1073_1	2000000	9	0.0405238
scaffold1073_1	2050000	27	0.0486482
scaffold1073_1	2100000	46	0.0392278
scaffold1074_1	0	16	0.00678024
scaffold1074_1	50000	18	0.0140468
scaffold1074_1	100000	14	0.026836
scaffold1074_1	150000	14	0.0233477
scaffold1074_1	200000	4	0.0253192
scaffold1074_1	250000	27	0.0565643
scaffold1074_1	300000	50	0.0392638
scaffold1074_1	350000	50	0.0184317
scaffold1074_1	400000	36	0.0163324
scaffold1074_1	450000	11	0.0105127
scaffold1076_1	0	23	0.014545
scaffold1076_1	50000	17	0.0144239
scaffold1076_1	100000	12	0.00928636
scaffold1077_1	700000	21	0.00905963
scaffold1077_1	750000	23	0.00869311
scaffold1078_1	350000	6	0.0149438
scaffold1082_1	400000	16	0.00747048
scaffold1082_1	450000	43	0.00697767
scaffold1082_1	500000	69	0.0188041
scaffold1082_1	550000	54	0.0245325
scaffold1083_1	1200000	16	0.0166282
scaffold1083_1	1250000	16	0.0166282
scaffold1083_1	1600000	5	0.00941635
scaffold1083_1	1650000	6	0.00979335
scaffold1084_1	100000	8	0.0155606
scaffold1084_1	150000	38	0.0112837
scaffold1084_1	200000	47	0.0140775
scaffold1084_1	250000	39	0.0250497
scaffold1084_1	300000	36	0.0308546
scaffold1084_1	350000	50	0.0318309
scaffold1084_1	400000	60	0.0228724
scaffold1084_1	450000	43	0.0131555
scaffold1084_1	500000	48	0.0130084
scaffold1084_1	550000	41	0.0117632
scaffold1084_1	600000	29	0.0155302
scaffold1084_1	650000	30	0.0166046
scaffold1084_1	700000	36	0.0124454
scaffold1084_1	750000	41	0.0149661
scaffold1084_1	800000	18	0.0202747
scaffold1084_1	1250000	1	0.00268659
scaffold1085_1	100000	8	0.0208718
scaffold1085_1	150000	22	0.025087
scaffold1085_1	200000	14	0.0274958
scaffold1085_1	250000	1	0.0559015
scaffold1085_1	300000	1	0.0559015
scaffold1085_1	350000	3	0.00483916
scaffold1085_1	400000	4	0.00565741
scaffold1085_1	450000	13	0.00811206
scaffold1085_1	500000	13	0.00838207
scaffold1085_1	550000	7	0.00732259
scaffold1085_1	600000	10	0.0103103
scaffold1085_1	650000	10	0.0217478
scaffold1085_1	700000	10	0.0217146
scaffold1085_1	750000	7	0.0169449
scaffold1087_1	0	4	0.0229943
scaffold1087_1	50000	22	0.023164
scaffold1087_1	100000	33	0.0306494
scaffold1087_1	150000	15	0.0395866
scaffold1087_1	250000	3	0.0203274
scaffold1087_1	300000	3	0.0203274
scaffold1087_1	650000	6	0.0247358
scaffold1087_1	700000	9	0.0250564
scaffold1087_1	750000	3	0.0256976
scaffold1087_1	800000	9	0.0173893
scaffold1087_1	850000	27	0.0179948
scaffold1087_1	900000	23	0.0190192
scaffold1087_1	950000	24	0.0324313
scaffold1088_1	100000	3	0.0357846
scaffold1088_1	150000	19	0.0161896
scaffold1088_1	200000	17	0.0120175
scaffold1088_1	250000	3	0.00565564
scaffold1088_1	300000	2	0.00645908
scaffold1088_1	450000	22	0.0243621
scaffold1088_1	500000	33	0.0193222
scaffold1088_1	550000	29	0.0109101
scaffold1088_1	600000	41	0.00865452
scaffold1088_1	650000	51	0.00938215
scaffold1088_1	700000	50	0.0123766
scaffold1088_1	750000	64	0.0168013
scaffold1088_1	800000	48	0.0182957
scaffold108_1	0	25	0.013031
scaffold108_1	50000	49	0.0119684
scaffold108_1	100000	82	0.0176072
scaffold108_1	150000	85	0.0272704
scaffold108_1	200000	46	0.0301269
scaffold108_1	250000	10	0.0140027
scaffold108_1	350000	4	0.0169214
scaffold108_1	400000	9	0.0204268
scaffold108_1	450000	5	0.0232312
scaffold108_1	500000	20	0.0213393
scaffold108_1	550000	34	0.0188604
scaffold108_1	600000	14	0.0153192
scaffold108_1	650000	21	0.0265787
scaffold108_1	700000	21	0.0265787
scaffold108_1	1350000	6	0.0314632
scaffold108_1	1400000	17	0.0199785
scaffold108_1	1450000	31	0.0232458
scaffold108_1	1500000	21	0.0283754
scaffold1090_1	0	18	0.0096349
scaffold1090_1	50000	18	0.0119079
scaffold1090_1	100000	14	0.00748999
scaffold1090_1	150000	21	0.0188285
scaffold1090_1	200000	18	0.0290933
scaffold1090_1	250000	6	0.04191
scaffold1090_1	300000	12	0.0251834
scaffold1090_1	350000	12	0.0205652
scaffold1090_1	400000	3	0.0147391
scaffold1090_1	450000	6	0.00469097
scaffold1091_1	0	44	0.00298823
scaffold1091_1	50000	106	0.0073145
scaffold1091_1	100000	91	0.00892761
scaffold1091_1	150000	93	0.0106703
scaffold1091_1	200000	105	0.018922
scaffold1092_1	100000	9	0.0459078
scaffold1092_1	150000	41	0.0187297
scaffold1092_1	200000	40	0.0101959
scaffold1092_1	250000	14	0.00933058
scaffold1092_1	300000	6	0.0129228
scaffold1092_1	350000	15	0.0201315
scaffold1092_1	400000	15	0.0201315
scaffold1092_1	450000	11	0.0216179
scaffold1092_1	500000	22	0.015664
scaffold1092_1	550000	25	0.0105108
scaffold1092_1	600000	27	0.0117165
scaffold1092_1	650000	42	0.00911631
scaffold1092_1	700000	29	0.00767239
scaffold1092_1	900000	14	0.0225447
scaffold1092_1	950000	26	0.0175458
scaffold1092_1	1000000	16	0.0115565
scaffold1092_1	1050000	4	0.0110848
scaffold1092_1	1100000	35	0.00598152
scaffold1092_1	1150000	60	0.00702444
scaffold1092_1	1200000	31	0.00994186
scaffold1092_1	1250000	15	0.0151129
scaffold1092_1	1300000	32	0.0109629
scaffold1092_1	1350000	23	0.00957416
scaffold1092_1	1400000	1	0.00393739
scaffold1092_1	1450000	9	0.00531228
scaffold1092_1	1500000	13	0.00743981
scaffold1092_1	1550000	8	0.00733577
scaffold1093_1	0	17	0.0239529
scaffold1093_1	50000	43	0.0239618
scaffold1093_1	100000	37	0.0239587
scaffold1093_1	150000	22	0.0154539
scaffold1093_1	200000	65	0.00586408
scaffold1093_1	250000	59	0.00570809
scaffold1093_1	300000	34	0.00626165
scaffold1093_1	350000	48	0.0084723
scaffold1093_1	400000	29	0.0149568
scaffold1093_1	450000	21	0.024127
scaffold1093_1	500000	57	0.0181591
scaffold1093_1	550000	75	0.019864
scaffold1093_1	600000	70	0.0379626
scaffold1093_1	650000	88	0.0272206
scaffold1093_1	700000	67	0.0111308
scaffold1093_1	750000	20	0.0127013
scaffold1093_1	800000	16	0.0124217
scaffold1093_1	850000	53	0.0144382
scaffold1093_1	900000	56	0.0227889
scaffold1093_1	950000	19	0.0373527
scaffold1093_1	1000000	6	0.0457285
scaffold1093_1	1050000	12	0.0464242
scaffold1093_1	1100000	21	0.0282585
scaffold1093_1	1150000	42	0.0200595
scaffold1093_1	1200000	61	0.030412
scaffold1093_1	1250000	65	0.0272867
scaffold1093_1	1300000	66	0.0170747
scaffold1093_1	1350000	75	0.0158909
scaffold1093_1	1400000	87	0.0128951
scaffold1093_1	1450000	133	0.0152108
scaffold1093_1	1500000	133	0.0319229
scaffold1093_1	1550000	47	0.0601998
scaffold1093_1	1700000	23	0.0195398
scaffold1093_1	1750000	29	0.0241834
scaffold1094_1	200000	1	0.0652013
scaffold1094_1	250000	6	0.0171882
scaffold1094_1	300000	8	0.00793047
scaffold1099_1	50000	14	0.0443936
scaffold1099_1	100000	15	0.0424827
scaffold109_1	250000	4	0.0191729
scaffold10_1	0	35	0.0122661
scaffold10_1	50000	28	0.0173975
scaffold10_1	100000	22	0.0410937
scaffold10_1	150000	39	0.0309661
scaffold10_1	200000	21	0.0213436
scaffold10_1	250000	27	0.0139678
scaffold10_1	300000	40	0.0136148
scaffold10_1	350000	34	0.0119222
scaffold10_1	400000	21	0.0113282
scaffold10_1	450000	9	0.0103915
scaffold10_1	500000	19	0.0116644
scaffold10_1	550000	11	0.0140776
scaffold10_1	600000	1	0.0267541
scaffold10_1	750000	19	0.017555
scaffold10_1	800000	40	0.0176207
scaffold1100_1	350000	15	0.00779811
scaffold1100_1	400000	35	0.00848137
scaffold1100_1	450000	35	0.017586
scaffold1100_1	500000	25	0.0308359
scaffold1100_1	550000	42	0.0212418
scaffold1100_1	600000	34	0.0169315
scaffold1100_1	650000	2	0.00938879
scaffold1100_1	1350000	6	0.0225192
scaffold1100_1	1400000	26	0.0344273
scaffold1100_1	1450000	32	0.0362257
scaffold1100_1	1500000	15	0.0328227
scaffold1100_1	1550000	3	0.0310374
scaffold1100_1	2100000	10	0.0324233
scaffold1100_1	2150000	28	0.025375
scaffold1100_1	2200000	27	0.02147
scaffold1100_1	2250000	17	0.0338821
scaffold1100_1	2300000	25	0.0312841
scaffold1100_1	2350000	23	0.031744
scaffold1102_1	0	33	0.024588
scaffold1102_1	50000	44	0.025369
scaffold1102_1	100000	25	0.017136
scaffold1102_1	150000	18	0.0114109
scaffold1102_1	200000	31	0.0201115
scaffold1102_1	250000	42	0.0175268
scaffold1103_1	0	34	0.0163403
scaffold1103_1	50000	33	0.0166647
scaffold1103_1	100000	6	0.00922194
scaffold1103_1	150000	54	0.00727231
scaffold1103_1	200000	71	0.0129144
scaffold1103_1	250000	61	0.0218211
scaffold1103_1	300000	40	0.0198477
scaffold1103_1	350000	2	0.0211863
scaffold1103_1	550000	27	0.0110568
scaffold1103_1	600000	27	0.0110568
scaffold1103_1	1050000	7	0.00288378
scaffold1103_1	1100000	15	0.00398488
scaffold1103_1	1150000	8	0.00494834
scaffold1103_1	1200000	12	0.0154933
scaffold1103_1	1250000	30	0.0132714
scaffold1103_1	1300000	27	0.012109
scaffold1103_1	1350000	30	0.0133144
scaffold1103_1	1400000	45	0.01378
scaffold1103_1	1450000	69	0.0167147
scaffold1103_1	1500000	77	0.0165871
scaffold1103_1	1550000	51	0.0129668
scaffold1103_1	1600000	57	0.0145996
scaffold1103_1	1650000	42	0.0179068
scaffold1104_1	0	24	0.0119898
scaffold1104_1	50000	39	0.0119438
scaffold1104_1	100000	19	0.0117886
scaffold1104_1	150000	11	0.00729772
scaffold1104_1	200000	43	0.00610153
scaffold1104_1	250000	51	0.00655449
scaffold1104_1	300000	15	0.00708381
scaffold1104_1	700000	1	0.00718816
scaffold1104_1	750000	5	0.0058713
scaffold1104_1	800000	4	0.00554208
scaffold1104_1	900000	1	0.00484099
scaffold1104_1	950000	2	0.00348037
scaffold1104_1	1000000	4	0.0122217
scaffold1104_1	1050000	16	0.0194431
scaffold1105_1	0	14	0.0343925
scaffold1105_1	50000	18	0.036067
scaffold1105_1	100000	22	0.0378118
scaffold1105_1	150000	34	0.0367986
scaffold1105_1	200000	29	0.0290825
scaffold1105_1	250000	16	0.0169388
scaffold1105_1	300000	4	0.00855206
scaffold1105_1	350000	4	0.0298727
scaffold1105_1	400000	24	0.0223311
scaffold1105_1	450000	45	0.0195112
scaffold1105_1	500000	40	0.0254542
scaffold1105_1	550000	38	0.0257229
scaffold1105_1	600000	39	0.0191417
scaffold1105_1	650000	35	0.0249713
scaffold1105_1	700000	37	0.0235555
scaffold1105_1	750000	56	0.0185963
scaffold1105_1	800000	56	0.0154896
scaffold1105_1	850000	31	0.00876586
scaffold1105_1	900000	15	0.00859082
scaffold1105_1	950000	8	0.0181592
scaffold1105_1	1000000	12	0.0195907
scaffold1105_1	1050000	15	0.0150294
scaffold1105_1	1100000	22	0.0137181
scaffold1105_1	1150000	19	0.0257844
scaffold1105_1	1200000	8	0.0522238
scaffold1106_1	0	77	0.0108461
scaffold1107_1	50000	13	0.0143763
scaffold1107_1	100000	41	0.0252834
scaffold1107_1	150000	40	0.0280436
scaffold1108_1	1100000	12	0.0121522
scaffold1108_1	1150000	42	0.0101034
scaffold1108_1	1200000	64	0.0147339
scaffold1108_1	1250000	58	0.0133757
scaffold1108_1	1300000	45	0.00552658
scaffold1108_1	1350000	54	0.0116748
scaffold1108_1	1400000	60	0.0148267
scaffold1108_1	1450000	60	0.0147641
scaffold1108_1	1500000	55	0.0155833
scaffold1108_1	1550000	47	0.0185379
scaffold1108_1	1600000	34	0.020394
scaffold1108_1	1650000	9	0.0210974
scaffold1108_1	1700000	6	0.0171178
scaffold1108_1	1750000	17	0.0176921
scaffold1108_1	1800000	19	0.0178125
scaffold1108_1	1850000	35	0.0198664
scaffold1108_1	1900000	30	0.0225577
scaffold1108_1	1950000	11	0.0404653
scaffold1108_1	2000000	29	0.035389
scaffold1108_1	2050000	66	0.0273624
scaffold1108_1	2100000	67	0.0223645
scaffold1108_1	2150000	33	0.0227698
scaffold1108_1	2200000	27	0.0264615
scaffold1108_1	2250000	34	0.0268644
scaffold1108_1	2300000	23	0.0301777
scaffold1108_1	2350000	5	0.0278404
scaffold1108_1	2400000	4	0.0443638
scaffold1108_1	2450000	22	0.0208279
scaffold1108_1	2500000	31	0.0172971
scaffold1108_1	2550000	29	0.0224356
scaffold1108_1	2600000	84	0.0202493
scaffold1108_1	2650000	83	0.0223209
scaffold1108_1	2700000	24	0.0258375
scaffold1108_1	2750000	16	0.0105261
scaffold1109_1	350000	27	0.015856
scaffold1109_1	400000	48	0.0179473
scaffold1109_1	450000	41	0.0141193
scaffold1109_1	500000	47	0.00887051
scaffold1109_1	550000	43	0.00983827
scaffold1109_1	600000	37	0.00963108
scaffold1109_1	650000	52	0.0121462
scaffold1109_1	700000	71	0.0103155
scaffold1109_1	750000	77	0.013851
scaffold1109_1	800000	58	0.0177083
scaffold1109_1	850000	47	0.0134478
scaffold1111_1	0	11	0.0452597
scaffold1111_1	50000	16	0.0446274
scaffold1111_1	100000	20	0.016827
scaffold1111_1	150000	30	0.00944114
scaffold1111_1	200000	16	0.0123001
scaffold1112_1	50000	9	0.0218303
scaffold1112_1	100000	9	0.0218303
scaffold1112_1	150000	21	0.00709049
scaffold1112_1	200000	40	0.00826653
scaffold1112_1	250000	24	0.00986733
scaffold1112_1	300000	7	0.0120945
scaffold1112_1	350000	8	0.0141576
scaffold1112_1	400000	12	0.00939919
scaffold1112_1	450000	13	0.020103
scaffold1113_1	450000	2	0.00807499
scaffold1113_1	500000	8	0.0180925
scaffold1113_1	550000	6	0.0214317
scaffold1113_1	1450000	10	0.0159822
scaffold1113_1	1500000	12	0.0174114
scaffold1113_1	1550000	9	0.0338352
scaffold1115_1	700000	36	0.010981
scaffold1115_1	750000	63	0.0122973
scaffold1115_1	800000	49	0.0115414
scaffold1115_1	850000	61	0.019479
scaffold1115_1	900000	62	0.0197329
scaffold1115_1	950000	23	0.00962337
scaffold1115_1	1000000	14	0.0140282
scaffold1115_1	1050000	44	0.0230697
scaffold1115_1	1100000	40	0.0256153
scaffold1115_1	1150000	10	0.0205941
scaffold1115_1	1200000	6	0.0376919
scaffold1115_1	1250000	34	0.047635
scaffold1115_1	1300000	34	0.0430037
scaffold1115_1	1350000	33	0.0140178
scaffold1115_1	1400000	48	0.0208925
scaffold1115_1	1450000	32	0.0275672
scaffold1116_1	0	15	0.212943
scaffold1118_1	0	56	0.0122016
scaffold1118_1	50000	63	0.0140365
scaffold1118_1	100000	53	0.0134585
scaffold1118_1	150000	32	0.0114393
scaffold1118_1	200000	70	0.0105429
scaffold1118_1	250000	85	0.0109388
scaffold1118_1	300000	36	0.0129514
scaffold1118_1	350000	15	0.0187173
scaffold111_1	450000	2	0.00254752
scaffold111_1	500000	4	0.00720376
scaffold111_1	550000	2	0.01186
scaffold111_1	950000	23	0.00637116
scaffold111_1	1000000	25	0.00785525
scaffold111_1	1050000	2	0.0249223
scaffold111_1	1250000	3	0.0143921
scaffold1120_1	0	31	0.0113642
scaffold1120_1	50000	26	0.0164707
scaffold1120_1	100000	17	0.0277652
scaffold1120_1	150000	27	0.0238987
scaffold1120_1	200000	22	0.0254902
scaffold1120_1	250000	16	0.0285814
scaffold1121_1	0	65	0.026644
scaffold1121_1	50000	68	0.0243862
scaffold1121_1	100000	22	0.00549692
scaffold1121_1	250000	7	0.00365224
scaffold1121_1	300000	39	0.0102479
scaffold1121_1	350000	51	0.0181973
scaffold1121_1	400000	41	0.0227578
scaffold1121_1	450000	27	0.016727
scaffold1121_1	500000	9	0.0186605
scaffold1121_1	550000	41	0.0268628
scaffold1121_1	600000	43	0.0266337
scaffold1121_1	650000	23	0.0428509
scaffold1121_1	700000	36	0.0425911
scaffold1121_1	750000	41	0.0368624
scaffold1121_1	800000	32	0.0311646
scaffold1121_1	850000	12	0.0153123
scaffold1121_1	900000	4	0.00906854
scaffold1121_1	950000	2	0.0127236
scaffold1121_1	1000000	16	0.0104157
scaffold1121_1	1050000	37	0.0119426
scaffold1121_1	1100000	47	0.0140225
scaffold1121_1	1150000	53	0.0156193
scaffold1121_1	1200000	46	0.0111051
scaffold1121_1	1250000	50	0.0145887
scaffold1121_1	1300000	54	0.0338399
scaffold1121_1	1350000	35	0.0501526
scaffold1121_1	1400000	22	0.0326902
scaffold1121_1	1450000	43	0.00969497
scaffold1121_1	1500000	33	0.00873555
scaffold1121_1	1750000	16	0.0546846
scaffold1121_1	1800000	72	0.0240525
scaffold1121_1	1850000	96	0.0146167
scaffold1121_1	1900000	95	0.0147437
scaffold1121_1	1950000	78	0.0168894
scaffold1121_1	2000000	47	0.0166013
scaffold1121_1	2050000	28	0.0123353
scaffold1122_1	0	19	0.00295227
scaffold1122_1	50000	16	0.00411085
scaffold1122_1	100000	9	0.00457929
scaffold1122_1	150000	4	0.0147378
scaffold1123_1	50000	10	0.0471697
scaffold1123_1	100000	14	0.0597215
scaffold1123_1	150000	19	0.0683077
scaffold1123_1	200000	37	0.0429089
scaffold1123_1	250000	43	0.0332562
scaffold1123_1	300000	32	0.0459702
scaffold1123_1	350000	24	0.0636854
scaffold1123_1	400000	31	0.0377119
scaffold1123_1	450000	36	0.0233787
scaffold1123_1	500000	34	0.029178
scaffold1123_1	550000	21	0.0273657
scaffold1123_1	600000	9	0.0189741
scaffold1123_1	650000	22	0.0226648
scaffold1123_1	700000	41	0.0210805
scaffold1123_1	750000	30	0.0190306
scaffold1123_1	800000	28	0.013795
scaffold1123_1	850000	39	0.010308
scaffold1123_1	900000	44	0.00832693
scaffold1123_1	950000	46	0.0120758
scaffold1123_1	1000000	32	0.0218534
scaffold1123_1	1050000	31	0.0181542
scaffold1123_1	1100000	52	0.00959006
scaffold1123_1	1150000	52	0.0194393
scaffold1124_1	50000	6	0.0161198
scaffold1125_1	0	1	0.0024519
scaffold1125_1	50000	2	0.00348269
scaffold1126_2	50000	9	0.0105322
scaffold1126_2	100000	16	0.014418
scaffold1126_2	150000	7	0.019414
scaffold1126_2	350000	15	0.0197262
scaffold1126_2	400000	25	0.0169888
scaffold1126_2	450000	10	0.0128828
scaffold1126_2	550000	10	0.0227395
scaffold1126_2	600000	24	0.0224112
scaffold1126_2	650000	24	0.0236906
scaffold1126_2	700000	10	0.0258101
scaffold1126_2	750000	11	0.012211
scaffold1126_2	800000	18	0.0120112
scaffold1126_2	850000	21	0.0219711
scaffold1126_2	900000	24	0.0284099
scaffold1126_2	950000	29	0.020734
scaffold1126_2	1000000	33	0.0168347
scaffold1126_2	1050000	20	0.0186128
scaffold1126_2	1100000	13	0.01309
scaffold1126_2	1150000	15	0.0125719
scaffold1126_2	1200000	12	0.0143699
scaffold1126_2	1250000	11	0.0112007
scaffold1126_2	1300000	9	0.0112657
scaffold1126_2	1350000	15	0.0112604
scaffold1126_2	1400000	24	0.00898892
scaffold1126_2	1450000	45	0.00748488
scaffold1126_2	1500000	42	0.00828714
scaffold1127_1	0	15	0.0180569
scaffold1127_1	50000	7	0.00860869
scaffold1127_1	500000	29	0.0200211
scaffold1127_1	550000	47	0.0203979
scaffold1127_1	600000	24	0.0190979
scaffold1127_1	650000	26	0.0111457
scaffold1127_1	700000	54	0.00896632
scaffold1127_1	750000	103	0.0102745
scaffold1127_1	800000	94	0.0124568
scaffold1127_1	850000	72	0.017074
scaffold1127_1	900000	67	0.0189374
scaffold1127_1	950000	20	0.0213399
scaffold1127_1	1050000	9	0.0459386
scaffold1127_1	1100000	14	0.0408531
scaffold1127_1	1150000	15	0.0456981
scaffold1127_1	1200000	26	0.0396592
scaffold1127_1	1250000	26	0.0385558
scaffold1127_1	1300000	32	0.0405993
scaffold1127_1	1350000	33	0.0348188
scaffold1127_1	1400000	29	0.029742
scaffold1127_1	1450000	18	0.0285772
scaffold1127_1	1600000	11	0.0328404
scaffold1127_1	1650000	21	0.0270547
scaffold1127_1	1700000	40	0.0186454
scaffold1127_1	1750000	52	0.019342
scaffold1127_1	1800000	40	0.0196081
scaffold1127_1	1850000	35	0.0199986
scaffold1127_1	1900000	47	0.0161312
scaffold1127_1	1950000	41	0.0145611
scaffold1127_1	2000000	23	0.0158738
scaffold1127_1	2050000	12	0.0119803
scaffold1127_1	2200000	27	0.00863266
scaffold1127_1	2250000	59	0.0202112
scaffold1127_1	2300000	58	0.0354852
scaffold1127_1	2350000	32	0.0377931
scaffold1127_1	2400000	7	0.01785
scaffold1127_1	2450000	1	0.0143337
scaffold1127_1	2500000	11	0.0916495
scaffold1127_1	2550000	32	0.045633
scaffold1127_1	2600000	34	0.0225799
scaffold1127_1	2650000	33	0.0319009
scaffold1129_1	0	46	0.0171062
scaffold1129_1	50000	38	0.0262694
scaffold1129_1	100000	33	0.0254636
scaffold1129_1	150000	22	0.020933
scaffold1129_1	300000	28	0.0103685
scaffold1129_1	350000	53	0.0121739
scaffold1129_1	400000	39	0.0174341
scaffold1129_1	450000	61	0.0474002
scaffold1129_1	500000	62	0.0581548
scaffold112_1	0	10	0.0136282
scaffold112_1	50000	16	0.0127265
scaffold112_1	100000	15	0.0159681
scaffold112_1	150000	3	0.0228154
scaffold112_1	200000	5	0.0217753
scaffold112_1	250000	17	0.0216645
scaffold112_1	300000	12	0.0216184
scaffold112_1	700000	3	0.0333024
scaffold112_1	750000	13	0.0146236
scaffold112_1	800000	17	0.0149849
scaffold112_1	850000	13	0.017633
scaffold112_1	900000	7	0.0125816
scaffold112_1	950000	13	0.0235293
scaffold112_1	1000000	16	0.0183828
scaffold112_1	1050000	4	0.00290748
scaffold112_1	1100000	15	0.0398597
scaffold112_1	1150000	16	0.0375383
scaffold112_1	1200000	7	0.033656
scaffold112_1	1250000	6	0.0388125
scaffold112_1	1300000	16	0.0200119
scaffold112_1	1350000	18	0.0186233
scaffold112_1	1400000	10	0.00585467
scaffold1130_1	100000	3	0.00280827
scaffold1130_1	150000	8	0.00477
scaffold1130_1	200000	6	0.00524572
scaffold1130_1	250000	6	0.0125104
scaffold1130_1	300000	7	0.0134423
scaffold1130_1	350000	4	0.00851247
scaffold1130_1	400000	5	0.00657566
scaffold1130_1	450000	4	0.0061805
scaffold1130_1	500000	3	0.00656597
scaffold1130_1	550000	5	0.00731765
scaffold1130_1	600000	7	0.00751131
scaffold1130_1	650000	8	0.00607481
scaffold1130_1	700000	11	0.00747649
scaffold1130_1	750000	11	0.00769688
scaffold1130_1	800000	21	0.0282376
scaffold1130_1	850000	17	0.0336785
scaffold1130_1	950000	4	0.0499417
scaffold1133_1	0	9	0.0164441
scaffold1133_1	150000	4	0.0233702
scaffold1133_1	200000	40	0.0222016
scaffold1135_1	0	10	0.0392574
scaffold1135_1	50000	10	0.0392574
scaffold1135_1	300000	2	0.00657789
scaffold1135_1	350000	3	0.00558834
scaffold1135_1	400000	14	0.00542204
scaffold1135_1	450000	18	0.00532469
scaffold1135_1	500000	5	0.00470903
scaffold1135_1	550000	2	0.0116185
scaffold1135_1	600000	2	0.0116185
scaffold1135_1	650000	30	0.00703086
scaffold1135_1	700000	45	0.00920901
scaffold1135_1	750000	59	0.0115914
scaffold1135_1	800000	81	0.0164595
scaffold1135_1	850000	51	0.0191889
scaffold1135_1	900000	55	0.00834971
scaffold1135_1	950000	63	0.00652518
scaffold1135_1	1000000	39	0.0053148
scaffold1135_1	1050000	29	0.00912018
scaffold1135_1	1100000	25	0.0115493
scaffold1135_1	1150000	38	0.00739427
scaffold1135_1	1200000	35	0.00547353
scaffold1135_1	1250000	35	0.00828623
scaffold1135_1	1300000	44	0.00850414
scaffold1135_1	1350000	19	0.00782107
scaffold1135_1	1400000	1	0.0109765
scaffold1137_1	600000	14	0.0107226
scaffold1137_1	650000	41	0.0176094
scaffold1137_1	700000	36	0.0241378
scaffold1137_1	750000	9	0.0330102
scaffold1137_1	900000	27	0.0076641
scaffold1137_1	950000	34	0.00942317
scaffold1137_1	1000000	35	0.00690316
scaffold1137_1	1050000	50	0.00453356
scaffold1137_1	1100000	35	0.0102781
scaffold1137_1	1150000	30	0.0190182
scaffold1137_1	1200000	30	0.0161782
scaffold1137_1	1250000	13	0.013539
scaffold1137_1	1600000	2	0.0583997
scaffold1137_1	1650000	21	0.015369
scaffold1137_1	1700000	30	0.0192813
scaffold1137_1	1750000	13	0.028964
scaffold1137_1	1800000	12	0.00311741
scaffold1137_1	1850000	10	0.00333667
scaffold1137_1	1900000	20	0.00732307
scaffold1137_1	1950000	41	0.00908373
scaffold1137_1	2000000	21	0.0107605
scaffold1137_1	2350000	19	0.022227
scaffold1137_1	2400000	21	0.0208695
scaffold1137_1	2450000	3	0.00775539
scaffold1137_1	2500000	7	0.0142246
scaffold1137_1	2550000	22	0.0122985
scaffold1137_1	2600000	27	0.0110624
scaffold1137_1	2650000	11	0.0109428
scaffold1137_1	2700000	8	0.0104701
scaffold1137_1	2750000	25	0.0135105
scaffold1137_1	2800000	17	0.0149413
scaffold1137_1	2900000	52	0.00681399
scaffold1137_1	2950000	74	0.0120327
scaffold1137_1	3000000	58	0.0162352
scaffold1137_1	3050000	55	0.0108637
scaffold1137_1	3100000	19	0.0101028
scaffold1137_1	3150000	19	0.00842123
scaffold1137_1	3200000	30	0.00734919
scaffold1139_1	300000	6	0.0357057
scaffold1139_1	350000	17	0.0264468
scaffold1139_1	400000	29	0.0192245
scaffold1139_1	450000	37	0.0149408
scaffold1139_1	500000	43	0.0188888
scaffold1139_1	550000	30	0.0217763
scaffold1139_1	600000	26	0.00946484
scaffold1139_1	650000	29	0.00883265
scaffold1139_1	700000	36	0.0101244
scaffold1139_1	750000	55	0.0148418
scaffold1139_1	800000	45	0.0146467
scaffold1139_1	850000	33	0.00963126
scaffold1139_1	900000	49	0.0104507
scaffold1139_1	950000	57	0.00972266
scaffold1139_1	1000000	32	0.0122325
scaffold1139_1	1050000	29	0.0226188
scaffold1139_1	1100000	44	0.0190269
scaffold1139_1	1150000	36	0.0119927
scaffold1139_1	1200000	35	0.00834815
scaffold1139_1	1250000	32	0.0111865
scaffold1139_1	1300000	42	0.0198507
scaffold1139_1	1350000	50	0.0159944
scaffold1140_1	0	3	0.00369855
scaffold1140_1	50000	26	0.0118254
scaffold1140_1	100000	23	0.0128854
scaffold1140_1	150000	1	0.0448372
scaffold1140_1	200000	1	0.0448372
scaffold1140_1	450000	3	0.0104775
scaffold1140_1	500000	4	0.0177298
scaffold1140_1	550000	1	0.0394867
scaffold1140_1	950000	6	0.0419804
scaffold1140_1	1000000	30	0.0305007
scaffold1140_1	1050000	37	0.0320226
scaffold1140_1	1100000	30	0.0308354
scaffold1140_1	1150000	37	0.0200782
scaffold1140_1	1200000	37	0.0109712
scaffold1140_1	1250000	33	0.00320132
scaffold1140_1	1300000	22	0.00297418
scaffold1140_1	1350000	13	0.00795304
scaffold1140_1	1400000	30	0.0100353
scaffold1140_1	1450000	57	0.00984602
scaffold1140_1	1500000	46	0.0103317
scaffold1140_1	1550000	21	0.00897196
scaffold1140_1	1600000	25	0.0113056
scaffold1140_1	1650000	33	0.022062
scaffold1140_1	1700000	17	0.0291717
scaffold1140_1	1950000	17	0.00693938
scaffold1140_1	2000000	39	0.00878782
scaffold1140_1	2050000	28	0.00977089
scaffold1140_1	2100000	10	0.0095295
scaffold1141_1	0	27	0.0249813
scaffold1141_1	50000	43	0.054815
scaffold1141_1	100000	27	0.0728287
scaffold1141_1	150000	2	0.00568181
scaffold1141_1	450000	14	0.00904073
scaffold1141_1	500000	52	0.0100889
scaffold1141_1	550000	61	0.0137027
scaffold1141_1	600000	42	0.0188031
scaffold1141_1	650000	44	0.0176028
scaffold1141_1	700000	40	0.0152852
scaffold1141_1	750000	27	0.0146648
scaffold1141_1	800000	33	0.0132729
scaffold1141_1	850000	23	0.0112026
scaffold1141_1	900000	2	0.0134004
scaffold1141_1	1100000	2	0.00539257
scaffold1141_1	1150000	11	0.00557122
scaffold1141_1	1200000	23	0.00538619
scaffold1141_1	1250000	22	0.00779263
scaffold1141_1	1300000	12	0.011237
scaffold1141_1	1350000	30	0.00433617
scaffold1141_1	1400000	38	0.00433244
scaffold1141_1	1450000	20	0.00692429
scaffold1141_1	1500000	14	0.00947461
scaffold1142_1	150000	10	0.0129469
scaffold1142_1	200000	22	0.0129129
scaffold1142_1	250000	20	0.0146154
scaffold1142_1	300000	40	0.0221209
scaffold1142_1	350000	51	0.0223608
scaffold1142_1	400000	24	0.0197263
scaffold1142_1	450000	9	0.0202857
scaffold1143_1	0	35	0.0130257
scaffold1143_1	50000	29	0.0100763
scaffold1143_1	100000	53	0.00831788
scaffold1144_1	0	50	0.0269856
scaffold1144_1	50000	53	0.0138596
scaffold1144_1	100000	57	0.0106018
scaffold1144_1	150000	48	0.0213983
scaffold1144_1	200000	30	0.0379125
scaffold1144_1	250000	14	0.0335126
scaffold1144_1	400000	19	0.0168351
scaffold1144_1	450000	29	0.0175469
scaffold1144_1	500000	26	0.0193673
scaffold1144_1	550000	19	0.0172551
scaffold1144_1	600000	20	0.0072361
scaffold1144_1	650000	43	0.0106207
scaffold1144_1	700000	26	0.0125099
scaffold1144_1	750000	25	0.0171034
scaffold1144_1	800000	25	0.0171034
scaffold1144_1	950000	4	0.0153182
scaffold1144_1	1000000	4	0.0153182
scaffold1144_1	1100000	3	0.0212031
scaffold1144_1	1150000	3	0.0212031
scaffold1144_1	1200000	5	0.00524666
scaffold1144_1	1250000	5	0.00524666
scaffold1144_1	1350000	5	0.0369966
scaffold1144_1	1400000	16	0.0305208
scaffold1144_1	1450000	22	0.0294241
scaffold1144_1	1500000	20	0.0274702
scaffold1145_1	0	43	0.0173894
scaffold1145_1	50000	34	0.0214495
scaffold1145_1	100000	19	0.028174
scaffold1145_1	150000	6	0.026249
scaffold1145_1	300000	8	0.0305394
scaffold1145_1	350000	11	0.0267043
scaffold1145_1	400000	18	0.0131703
scaffold1145_1	450000	15	0.0125089
scaffold1145_1	550000	15	0.00342475
scaffold1149_1	0	39	0.0147291
scaffold1149_1	50000	59	0.0128641
scaffold1149_1	100000	39	0.0115163
scaffold1149_1	150000	3	0.00428441
scaffold1149_1	1100000	1	0.0125802
scaffold1149_1	1150000	7	0.0158954
scaffold1149_1	1200000	33	0.0101615
scaffold1149_1	1250000	57	0.00634578
scaffold1149_1	1300000	30	0.00416896
scaffold1149_1	1350000	12	0.00839006
scaffold1149_1	1400000	41	0.00952313
scaffold1149_1	1450000	44	0.0131223
scaffold1149_1	1500000	22	0.0175816
scaffold1149_1	1550000	7	0.0141686
scaffold1149_1	1600000	18	0.00425516
scaffold1149_1	1650000	70	0.0223767
scaffold1149_1	1700000	110	0.0353573
scaffold1149_1	1750000	107	0.0371801
scaffold1149_1	1800000	57	0.0362257
scaffold1149_1	1850000	15	0.0468921
scaffold1149_1	1900000	18	0.034678
scaffold1149_1	1950000	15	0.0394143
scaffold1149_1	2000000	30	0.0278134
scaffold1149_1	2050000	45	0.0258448
scaffold1149_1	2100000	27	0.0293708
scaffold1149_1	2150000	19	0.0271877
scaffold1149_1	2200000	24	0.016123
scaffold1149_1	2250000	13	0.0115771
scaffold1149_1	2400000	16	0.0191591
scaffold1149_1	2450000	39	0.0218939
scaffold1149_1	2500000	51	0.0197186
scaffold1149_1	2550000	52	0.0147846
scaffold1149_1	2600000	41	0.0155701
scaffold1149_1	2650000	45	0.0177237
scaffold1149_1	2700000	61	0.0113119
scaffold1149_1	2750000	39	0.00826532
scaffold1149_1	2800000	26	0.0102944
scaffold1150_1	150000	1	0.00902175
scaffold1150_1	200000	1	0.00902175
scaffold1150_1	400000	4	0.0133899
scaffold1150_1	450000	14	0.00828606
scaffold1151_1	0	23	0.00616605
scaffold1151_1	50000	19	0.00621261
scaffold1152_1	0	47	0.0278629
scaffold1152_1	50000	65	0.0270097
scaffold1152_1	100000	39	0.0230125
scaffold1152_1	150000	11	0.00953783
scaffold1152_1	200000	6	0.00845178
scaffold1152_1	250000	2	0.00626365
scaffold1152_1	300000	2	0.0161917
scaffold1152_1	350000	2	0.0161917
scaffold1152_1	600000	3	0.00858237
scaffold1152_1	650000	8	0.0102756
scaffold1152_1	700000	5	0.0112915
scaffold1152_1	900000	4	0.016652
scaffold1152_1	950000	14	0.0234538
scaffold1152_1	1000000	25	0.0138624
scaffold1152_1	1050000	31	0.014222
scaffold1152_1	1100000	46	0.015975
scaffold1152_1	1150000	57	0.00964726
scaffold1152_1	1200000	48	0.0139159
scaffold1152_1	1250000	21	0.0236594
scaffold1152_1	1750000	1	0.00389961
scaffold1152_1	1800000	1	0.00389961
scaffold1152_1	2000000	27	0.00523927
scaffold1152_1	2050000	62	0.00708943
scaffold1152_1	2100000	53	0.0101733
scaffold1152_1	2150000	30	0.0118025
scaffold1152_1	2200000	16	0.0143039
scaffold1152_1	2250000	13	0.0158927
scaffold1153_1	250000	18	0.0176627
scaffold1153_1	300000	53	0.0203741
scaffold1153_1	350000	67	0.0186863
scaffold1153_1	400000	54	0.0147905
scaffold1153_1	450000	40	0.0118947
scaffold1153_1	500000	45	0.00713922
scaffold1153_1	550000	55	0.0110115
scaffold1153_1	600000	33	0.0176469
scaffold1153_1	650000	11	0.0251103
scaffold1155_1	0	22	0.0137347
scaffold1155_1	50000	64	0.0120961
scaffold1155_1	100000	106	0.0160862
scaffold1155_1	150000	89	0.0187322
scaffold1155_1	200000	52	0.0128563
scaffold1155_1	250000	27	0.00868575
scaffold1155_1	700000	26	0.0247782
scaffold1155_1	750000	89	0.0376337
scaffold1155_1	800000	93	0.0397825
scaffold1155_1	850000	32	0.0317219
scaffold1155_1	900000	20	0.0408724
scaffold1155_1	950000	36	0.0469776
scaffold1155_1	1000000	27	0.0433342
scaffold1155_1	1050000	33	0.0298032
scaffold1155_1	1100000	24	0.0294887
scaffold1155_1	1450000	1	0.0999497
scaffold1155_1	1500000	1	0.0999497
scaffold1155_1	2900000	2	0.00813953
scaffold1156_1	0	23	0.0229459
scaffold1156_1	50000	21	0.0120157
scaffold1156_1	100000	23	0.0131911
scaffold1156_1	150000	11	0.0187459
scaffold1156_1	200000	4	0.00956251
scaffold1156_1	250000	16	0.010463
scaffold1156_1	300000	22	0.0159761
scaffold1156_1	350000	20	0.0289948
scaffold1156_1	400000	30	0.0217343
scaffold1156_1	450000	31	0.0191637
scaffold1156_1	500000	32	0.0159855
scaffold1156_1	550000	35	0.0090246
scaffold1156_1	600000	36	0.00592696
scaffold1156_1	650000	36	0.0105912
scaffold1156_1	700000	29	0.0206986
scaffold1156_1	750000	39	0.0120109
scaffold1156_1	800000	65	0.00847928
scaffold1156_1	850000	45	0.0110943
scaffold1156_1	900000	45	0.0133889
scaffold1156_1	950000	57	0.0118986
scaffold1156_1	1000000	18	0.0102734
scaffold1156_1	1250000	2	0.0110933
scaffold1156_1	1300000	8	0.0112846
scaffold1157_1	400000	6	0.00870104
scaffold1157_1	450000	22	0.00967171
scaffold1157_1	500000	28	0.01176
scaffold1157_1	550000	32	0.0177865
scaffold1157_1	600000	48	0.0184868
scaffold1157_1	650000	44	0.0162621
scaffold1157_1	700000	40	0.0138348
scaffold1157_1	750000	36	0.0155057
scaffold1157_1	800000	38	0.0227225
scaffold1157_1	850000	39	0.0223299
scaffold1157_1	900000	27	0.0165376
scaffold1157_1	950000	29	0.0142535
scaffold1157_1	1000000	51	0.0145247
scaffold1157_1	1050000	76	0.0137865
scaffold1157_1	1100000	59	0.0133668
scaffold1157_1	1150000	36	0.0106772
scaffold1157_1	1200000	23	0.0107932
scaffold1157_1	1250000	21	0.0271799
scaffold1157_1	1300000	37	0.0223758
scaffold1157_1	1350000	33	0.0151424
scaffold1157_1	1400000	30	0.01155
scaffold1157_1	1450000	24	0.0129077
scaffold1158_1	0	6	0.00928933
scaffold1158_1	50000	8	0.0116491
scaffold1158_1	100000	6	0.008533
scaffold1158_1	150000	7	0.0142396
scaffold1158_1	200000	16	0.0185348
scaffold1159_1	50000	15	0.00598911
scaffold1159_1	100000	23	0.0119123
scaffold115_1	0	5	0.0154466
scaffold115_1	900000	17	0.0377781
scaffold115_1	950000	30	0.0314182
scaffold115_1	1000000	44	0.014791
scaffold115_1	1050000	31	0.011306
scaffold115_1	1650000	24	0.0108989
scaffold115_1	1700000	43	0.0140094
scaffold115_1	1750000	46	0.0221602
scaffold115_1	1800000	46	0.0364823
scaffold115_1	1850000	35	0.0451846
scaffold115_1	1900000	30	0.0211149
scaffold115_1	1950000	42	0.0057988
scaffold115_1	2000000	42	0.00750663
scaffold115_1	2050000	18	0.0104126
scaffold115_1	2100000	14	0.0103064
scaffold115_1	2150000	15	0.00954579
scaffold115_1	2200000	5	0.0125924
scaffold115_1	2250000	38	0.0131971
scaffold115_1	2300000	62	0.0173848
scaffold1161_1	250000	5	0.0173005
scaffold1161_1	300000	45	0.0107516
scaffold1161_1	350000	41	0.00989152
scaffold1161_1	400000	5	0.00949041
scaffold1161_1	450000	24	0.0103509
scaffold1161_1	500000	21	0.0108163
scaffold1161_1	550000	1	0.0179406
scaffold1161_1	650000	24	0.00904346
scaffold1161_1	700000	36	0.0133531
scaffold1161_1	750000	26	0.0214212
scaffold1161_1	800000	14	0.0209487
scaffold1161_1	1000000	57	0.0430694
scaffold1161_1	1050000	84	0.0382159
scaffold1161_1	1100000	57	0.0417608
scaffold1161_1	1150000	59	0.0404083
scaffold1161_1	1200000	69	0.0178938
scaffold1161_1	1250000	72	0.0180548
scaffold1161_1	1300000	64	0.0345178
scaffold1161_1	1350000	50	0.0365154
scaffold1161_1	1400000	33	0.0382259
scaffold1161_1	1450000	37	0.0429634
scaffold1161_1	1500000	50	0.0336007
scaffold1161_1	1550000	63	0.0368128
scaffold1161_1	1600000	74	0.0332585
scaffold1161_1	1650000	53	0.0228265
scaffold1162_1	0	11	0.0203914
scaffold1162_1	50000	15	0.0146123
scaffold1162_1	100000	18	0.0148188
scaffold1162_1	150000	13	0.0144773
scaffold1162_1	200000	10	0.00658964
scaffold1162_1	250000	5	0.00335351
scaffold1162_1	300000	6	0.0051132
scaffold1162_1	350000	33	0.0216607
scaffold1162_1	400000	29	0.0243409
scaffold1162_1	450000	4	0.0076196
scaffold1162_1	500000	2	0.00435752
scaffold1162_1	550000	27	0.017384
scaffold1162_1	600000	37	0.0145238
scaffold1162_1	650000	29	0.0048537
scaffold1162_1	700000	30	0.0121205
scaffold1162_1	750000	25	0.0200893
scaffold1162_1	800000	69	0.0117943
scaffold1162_1	850000	88	0.012241
scaffold1162_1	900000	48	0.0199271
scaffold1162_1	950000	17	0.029537
scaffold1162_1	1000000	11	0.0204871
scaffold1162_1	1050000	9	0.0227738
scaffold1162_1	1100000	3	0.0170292
scaffold1162_1	1150000	3	0.0170292
scaffold1162_1	1200000	4	0.0139135
scaffold1162_1	1250000	26	0.00807906
scaffold1162_1	1300000	24	0.00666836
scaffold1163_1	0	39	0.0200391
scaffold1163_1	50000	57	0.0140641
scaffold1163_1	100000	67	0.0108044
scaffold1163_1	150000	60	0.0184394
scaffold1163_1	200000	32	0.0254578
scaffold1163_1	250000	4	0.0218051
scaffold1163_1	400000	1	0.00439316
scaffold1163_1	450000	33	0.0394936
scaffold1163_1	500000	51	0.0357449
scaffold1163_1	550000	59	0.0218611
scaffold1163_1	600000	53	0.0223028
scaffold1163_1	650000	36	0.0304695
scaffold1163_1	700000	25	0.0273989
scaffold1164_1	0	8	0.0202043
scaffold1164_1	50000	14	0.0220043
scaffold1164_1	100000	20	0.024592
scaffold1164_1	150000	34	0.0179248
scaffold1164_1	200000	35	0.0129819
scaffold1164_1	250000	49	0.00940232
scaffold1164_1	300000	64	0.00743742
scaffold1164_1	350000	57	0.00673707
scaffold1164_1	400000	57	0.00774892
scaffold1164_1	450000	47	0.00771916
scaffold1164_1	500000	39	0.00632725
scaffold1164_1	550000	27	0.00739371
scaffold1164_1	600000	9	0.00734636
scaffold1164_1	650000	45	0.00470228
scaffold1164_1	700000	59	0.00682603
scaffold1164_1	750000	27	0.0316655
scaffold1164_1	800000	26	0.0566796
scaffold1164_1	850000	34	0.0335374
scaffold1164_1	900000	17	0.0186293
scaffold1164_1	1150000	2	0.00296351
scaffold1164_1	1200000	5	0.00633664
scaffold1164_1	1250000	3	0.00858539
scaffold1164_1	1500000	3	0.0184307
scaffold1164_1	1550000	6	0.0146501
scaffold1164_1	1600000	5	0.0204099
scaffold1164_1	1650000	2	0.0347204
scaffold1164_1	1750000	2	0.0546702
scaffold1165_2	0	23	0.00581357
scaffold1165_2	50000	22	0.00617487
scaffold1165_2	100000	26	0.00870067
scaffold1165_2	150000	40	0.0133861
scaffold1165_2	200000	38	0.016387
scaffold1165_2	250000	33	0.0105616
scaffold1165_2	300000	29	0.00683045
scaffold1165_2	350000	19	0.0139875
scaffold1165_2	400000	31	0.0119331
scaffold1165_2	450000	25	0.0122696
scaffold1165_2	500000	13	0.0225264
scaffold1165_2	550000	9	0.0192994
scaffold1165_2	600000	16	0.0096319
scaffold1165_2	650000	19	0.00875405
scaffold1165_2	700000	6	0.0134987
scaffold1165_2	750000	6	0.0152137
scaffold1165_2	800000	8	0.00740597
scaffold1165_2	850000	23	0.0232252
scaffold1165_2	900000	25	0.0265203
scaffold1165_2	950000	9	0.0218248
scaffold1165_2	1000000	10	0.0185529
scaffold1165_2	1050000	33	0.0261405
scaffold1165_2	1100000	31	0.0276757
scaffold1165_2	1150000	28	0.0575984
scaffold1165_2	1200000	30	0.0566766
scaffold1165_2	1250000	9	0.0281195
scaffold1165_2	1300000	1	0.0155488
scaffold1165_2	1350000	1	0.00523906
scaffold1165_2	1400000	19	0.0218194
scaffold1165_2	1450000	33	0.0209625
scaffold1165_2	1500000	19	0.0222216
scaffold1165_2	1550000	9	0.0494636
scaffold1165_2	1600000	22	0.0380032
scaffold1165_2	1650000	42	0.0281805
scaffold1165_2	1700000	35	0.0234665
scaffold1165_2	1750000	10	0.0168422
scaffold1165_2	1850000	3	0.0152023
scaffold1165_2	1900000	22	0.0157481
scaffold1165_2	1950000	23	0.0158293
scaffold1167_1	0	29	0.0263472
scaffold1167_2	0	18	0.00976996
scaffold1167_2	50000	13	0.00874043
scaffold1167_2	100000	21	0.0277538
scaffold1167_2	150000	35	0.0275274
scaffold1167_2	200000	19	0.0271714
scaffold1167_2	250000	10	0.0210764
scaffold1167_2	300000	16	0.0143103
scaffold1167_2	350000	11	0.0103147
scaffold1167_2	400000	9	0.00779372
scaffold1167_2	450000	18	0.0180097
scaffold1167_2	500000	19	0.0219713
scaffold1167_2	550000	18	0.0138964
scaffold1167_2	600000	40	0.00924297
scaffold1167_2	650000	40	0.0105198
scaffold1167_2	700000	25	0.0132183
scaffold1167_2	750000	26	0.0111296
scaffold1167_2	800000	52	0.0233208
scaffold1167_2	850000	41	0.0266594
scaffold1167_2	900000	3	0.0107159
scaffold1168_1	0	23	0.0175342
scaffold1168_1	50000	18	0.0358082
scaffold1168_1	100000	33	0.0288605
scaffold1168_1	150000	33	0.0368648
scaffold1168_1	200000	37	0.0509338
scaffold1168_1	250000	31	0.0538637
scaffold1168_1	300000	28	0.0466355
scaffold1168_1	350000	36	0.0517637
scaffold1168_1	400000	20	0.0625806
scaffold1168_1	600000	20	0.0479707
scaffold1168_1	650000	30	0.044035
scaffold1168_1	700000	26	0.0305726
scaffold1168_1	750000	29	0.0313107
scaffold1168_1	800000	34	0.0320756
scaffold1168_1	850000	38	0.0209231
scaffold1168_1	900000	24	0.0110518
scaffold1168_1	950000	9	0.0100058
scaffold1168_1	1000000	33	0.0160639
scaffold1168_1	1050000	41	0.0162698
scaffold1168_1	1100000	26	0.0182497
scaffold1168_1	1150000	33	0.0256875
scaffold1168_1	1200000	26	0.0292363
scaffold1168_1	1250000	9	0.0273245
scaffold1168_1	1300000	6	0.0113489
scaffold1168_1	1350000	12	0.0106369
scaffold1168_1	1400000	32	0.00791776
scaffold1168_1	1450000	43	0.0120682
scaffold1168_1	1500000	38	0.0163657
scaffold1168_1	1550000	36	0.01673
scaffold1168_1	1600000	45	0.0366312
scaffold1168_1	1650000	61	0.0502894
scaffold1168_1	1700000	35	0.058758
scaffold1168_1	1750000	4	0.0829445
scaffold1168_1	1800000	28	0.0553221
scaffold1168_1	1850000	40	0.045423
scaffold1168_1	1900000	15	0.0296554
scaffold1168_1	1950000	20	0.0253353
scaffold1168_1	2000000	25	0.0193637
scaffold1168_1	2050000	24	0.0458045
scaffold1168_1	2100000	16	0.0590618
scaffold1168_1	2150000	9	0.00402966
scaffold1168_1	2200000	19	0.00943763
scaffold1168_1	2250000	22	0.014806
scaffold1168_1	2300000	22	0.0163036
scaffold1168_1	2350000	23	0.0240307
scaffold1168_1	2400000	33	0.0435947
scaffold116_1	1850000	4	0.00441541
scaffold1170_1	400000	14	0.0270605
scaffold1170_1	450000	38	0.0243118
scaffold1170_1	500000	64	0.0221207
scaffold1170_1	550000	70	0.018186
[truncated: 25,021 more rows]
