# Supplementary material for: Genome-wide identification of SNPs associated with body weight in yak
Source: BMC Genomics. 2022 Dec 15;23:833. doi: 10.1186/s12864-022-09077-4 (PMC9756674; doi:10.1186/s12864-022-09077-4)
Supplement: Supplementary file 3 — Additional file 3. [file 12864_2022_9077_MOESM3_ESM.xlsx]

## Sheet: Axiom_Yak_chip_Annotation.r1
Table S2. The information of SNP loci included in the Yak high density 600K SNP Chip
Probe Set ID	Affy SNP ID	Chromosome	Physical Position	Strand	Flank	Alleles
AX-174352445	Affx-286085378	scaffold511_3	110386	+	GGAATCAGCCCCCCAGTGACCAGTGTAATTGAAGG[A/T]CAGCAGCTTACTTTGCCTTGTGCTCTACTGGCTGG	A // T
AX-174352446	Affx-284915114	scaffold511_3	110339	+	GCTGATGGCGGCTGTGTGTTCTCTCTGATTTAGTC[G/T]CTCCACTCATTGGAATCAGCCCCCCAGTGACCAGT	T // G
AX-174352447	Affx-284205498	scaffold1751_1	230029	+	TTTGACTCGAGCTGGGCAGCGCCCCTGAGGACTGA[C/G]GAAGCTTCGCAGGTAAGGATGGAGACACCCCCAAC	C // G
AX-174352448	Affx-284182539	scaffold1751_1	230019	+	TTAGGGATACTTTGACTCGAGCTGGGCAGCGCCCC[C/T]GAGGACTGAGGAAGCTTCGCAGGTAAGGATGGAGA	T // C
AX-174352449	Affx-285153919	scaffold1751_1	264344	+	ATTCTCTGATTTAGTTTAAATTCTAATCACAATGG[C/T]ACAACAAAACCTACTTTGCGCTCAATTGAGGAATG	T // C
AX-174352450	Affx-285743529	scaffold1751_1	336275	+	GTGTCAATAGTTTTAGCTGGTGTAGAATTAGGCGA[C/T]GTAACAGTTGTGGCTGGAGAAGACTGAAAGGGAAG	T // C
AX-174352451	Affx-284001257	scaffold1751_1	639947	+	GGACCTGCACAAGCAGTGGGAGAACACAGAGGCTA[A/T]CTGGCACAAGGAAAAAATGGAATTACTGGACCAGT	A // T
AX-174352452	Affx-285102950	scaffold1062_1	713947	+	AAGAAAAGTCTGGAGTCCCAGTGCTCTTGGCGGCT[C/T]GAAGGCTGAAGGTCAGCAGCCCGGCCAGGACCCAG	T // C
AX-174352453	Affx-283816255	scaffold1062_1	713917	+	GGTGGAGCTGCAGGGCAGGGGACCATCCACAAGAA[A/G]AGTCTGGAGTCCCAGTGCTCTTGGCGGCTCGAAGG	A // G
AX-174352454	Affx-284630168	scaffold1051_2	727666	+	TGTAGCATGAAGTGAATCAACATTCCTGCCTTCTT[C/G]GCCAGAAGACCTAGAGGAGCAATCATGGCAGAGGT	C // G
AX-174352455	Affx-283016073	scaffold1051_2	727135	+	CTGGGGACAGTACTATTGATCTTGGCCACAAACTC[A/C]AGCACCTTCATCTTGCTGGTTTCAGCATGGGCTCT	A // C
AX-174352456	Affx-285725305	scaffold1223_1	708031	+	CACCCCTCCTCTTGAAGAGAGACTAGCCCAGTTCT[C/G]ACTATTAGAAGCTGGATTTCCCTCTTAAAGCACAA	C // G
AX-174352457	Affx-283305090	scaffold18_1	553559	+	CCTGATCCAGCCAGGGCCGGGGGTGCGGCAGCTGG[G/T]GCTGTCTGCCCAGCGGCCTCTAGCCCATGTGCTTA	T // G
AX-174352458	Affx-283737345	scaffold18_1	729498	+	GGAAGACCTAGCTCCTTGAGTGCTTGAAAGATCAC[C/T]TTTTCTGTTTTCCCCGATGCAAAGGTTCTAGTAAT	T // C
AX-174352459	Affx-285471189	scaffold904_1	25497	+	TACATACACGTATGACATTTCTACGTTTTTAATAC[A/G]TCAGCTTCTGCATAAAGTTCAATTGTGACAGATTT	A // G
AX-174352460	Affx-284604079	scaffold904_1	25399	+	AAAGGCCTGTATTAATAAACACAGCTATGCTAAAC[A/G]TTTAAAGGAGTACAGTATACTGTTATGTACATAGA	A // G
AX-174352461	Affx-284429218	scaffold41_1	487428	+	GATACAAGGCACAAAGAATAACAGTACAACTGTTA[C/T]GTGAGAACTACATGTTGAGAGAGCTTTCCTCCGCC	T // C
AX-174352462	Affx-284805196	scaffold1478_1	15479	+	ATACAGCTTAAGTGCCCTCAGCTGAGATTACAAAA[C/T]GGGAAGGTCACATAATAACAGTGCTTATTGTTCTG	T // C
AX-174352463	Affx-285853644	scaffold1478_1	61575	+	TTATTGCCTTTGGAGGTAAATGCCTTACCTCACTG[A/G]TGGAGAGCTGCTCTCTGTTCTATAACCAAAAAAAA	A // G
AX-174352464	Affx-286106724	scaffold1478_1	280286	+	CCAGATGACCTTGTCATTGTCACCTATCCCAAATC[C/T]GGTAAGTCTCTTTGTTATGTCAAAGTTGTTCCCTT	T // C
AX-169386280	Affx-285775850	scaffold1478_1	340596	+	ATGTTAAGGGCTGGTGGGAGAAGAAAAAAGATTAT[C/T]GCAAACTTTATCTGTTTTATGAAGACATGAAACAG	T // C
AX-174352465	Affx-283986352	scaffold1343_2	32558	+	ACATCACCCACATCATCTTTCAACACAACGAAGGC[A/G]AAGGCAGCTGGAAGGAGAGCAGAGGTTCAGACCAC	A // G
AX-174352466	Affx-284990791	scaffold1343_2	380856	+	ACAGCCTACTCTGGTCAGAGGACGGCTTGGGTGAC[A/G]GCCCACCTTTCTGACTTTTAACTCCTCTGTGGTAT	A // G
AX-174352467	Affx-283390472	scaffold1343_2	380957	+	TCTTTAGAAAGCAGAACACTGTTTTGCGGCGGCTC[C/T]AGGGACCCGGAGAGGTTTCTGGGCTCGGGGGATGT	T // C
AX-174352468	Affx-285253344	scaffold1343_2	401374	+	CAGGTAAGGACAGATCTGTCTGGGTCGCTCAGTAA[C/T]AGTGCTGCCTGAAAGTTCATAGAGGTAATACTGAA	T // C
AX-174352469	Affx-284870522	scaffold688_1	620686	+	GAACTTGATATTTTTATTTTGAGGAACAAGAAAAA[C/T]TGTTTTTTCTTTTAGGAGAAGAACTACACTGAGTT	T // C
AX-174352470	Affx-284945835	scaffold688_1	715504	+	AGAAGGGGGAGCTCTTTTAGGGCGCCAGAGTCTAT[A/G]TAAGTTAAACTTCTGGTATTCCGAATCTCTCTGTA	A // G
AX-174352471	Affx-283991960	scaffold528_1	708946	+	TGATGTCTACGTCCACGCCGTGTTTCTTCATACAC[A/C]ACTCGGTGTTGGCATTCCAGATGGTAGTGAAGGGC	A // C
AX-174352472	Affx-282965725	scaffold696_1	26259	+	CCCTCAGAGTTCCTCAGGCGGCACTCCCGGATCAC[A/C]GGATCCTGGAGAAGATGCTGGATGACATCAGGATG	A // C
AX-174352473	Affx-283807777	scaffold696_1	222758	+	AAAGTTTATAGAAGTATGACTAGTATTCTTCTGTA[A/C]AAAGTGCACAACAAATGGTTTTAAATATAACTGAG	A // C
AX-174352474	Affx-283111116	scaffold696_1	222824	+	CTGAGAGAACTGCGAATCCTATGACATTTGATACA[A/G]GCTGAATCATTTACAGGTACACTAAAAAAGTTTTT	A // G
AX-174352475	Affx-284382068	scaffold1027_1	282958	+	CTAGCCTACCATACAGGTCAGGTACTTCAGCACAA[C/T]CTCAGACACCATGGTAACAGGCATCCTTCCCTTGT	T // C
AX-174352476	Affx-283242751	scaffold858_2	444200	+	TTGTTATTGTCATATAGGAATTGCTTGAAAGAAAA[A/G]AAAGAGCAAGAGGAAAACTTAGTGAATGAAATAGA	A // G
AX-174352477	Affx-285621800	scaffold1305_1	247003	+	AGCAAGGAAGCCGGCTGCTGCAAAGTCATCCTGCC[G/T]CTCAGAGAGGTAGACCTGTTGTCCTCCCAGGGGGC	T // G
AX-174352478	Affx-283587093	scaffold1305_1	312859	+	TTTACCTGGGTCGATATCACACTCGATTCTCTTAG[C/T]AGGTGCTGGTTTGTGACCTGGGCAGAGGCTATCTG	T // C
AX-174352479	Affx-285172858	scaffold1305_1	685957	+	CCGGCTTGCTCACCTGCATTTTCTGTCAAATCGCT[A/G]CGGCCCTGCCGGCCACAGCCACCCGGCCCGTGAGC	A // G
AX-174352480	Affx-284282277	scaffold449_1	624049	+	GGGCAGTGAAGGGCCGCCAGCGAGCCAGGCTGGCG[C/T]CCTTGCTTACCTGACTTCACCAGAACTGCACACAG	T // C
AX-174352481	Affx-283574400	scaffold610_1	50038	+	GTGGGGAACATTAACAACGACAAGAAAGATGAGAC[C/T]TACCGCTCCCTCTTCCAGGATCTGGAGCTAAAAAA	T // C
AX-174352482	Affx-283004264	scaffold123_1	295236	+	AGTACAATAAACAGATCTATTCCTAAGTCTTTTGT[C/T]GTTTTATGAATAAATGTGTAATTACATAATTTTAG	T // C
AX-174352483	Affx-283534255	scaffold520_1	190636	+	GGCATCTCGTCCAAGGCCATGGGCATCATGAACTC[C/T]TTCGTCAACGACATCTTCGAGCGTATTGCGGGCGA	T // C
AX-174352484	Affx-285032726	scaffold520_1	257244	+	ACCCTGAGGCCCCAGAAAACCAACAGATGGTAAAT[A/C]CCACTTTCATGGGACAGGCCCAATCAGACATCCGG	A // C
AX-174352485	Affx-284648773	scaffold520_1	257336	+	GGGTTCATGGACAAAAACGCCACAAAATTGCTGGA[A/G]ATCGCCAATAAAGTCTTTGTTAACCGCGACCAAGC	A // G
AX-174352486	Affx-285063791	scaffold520_1	259678	+	AAGCCCATCCCATACCCATAATAGCTCTGAGACCA[A/G]ATATAATCCACTCTGTGCAGATGAATTTTTCTCCA	A // G
AX-174352487	Affx-284278531	scaffold520_1	259778	+	GACAGTTGGGACCCATTCATAAAATCCCGAGACCT[A/G]TTTATACAAATTACCTATACTATGGCCTGGATCCA	A // G
AX-174352488	Affx-283834062	scaffold520_1	259820	+	CAAATTACCTATACTATGGCCTGGATCCAAGGGCC[C/T]ACTACCGGTGTCTTGGTACTAGGAACCGGGTTCAA	T // C
AX-174352489	Affx-285844204	scaffold3118_1	117451	+	CCATTTCAAAAGGCCTGCAGTGACTTCTGCTGGGC[A/G]TTTTCCACGATGTTTACAAACTGTGATTGCAGCAG	A // G
AX-174352490	Affx-286091138	scaffold415_2	171538	+	TTTAAGGAAAATAAATAAAAAGATTAACAGATTTA[A/C]ATACTTTTAAAAGCCAGAAAGAAGTATCTAAAAAT	A // C
AX-174352491	Affx-284044678	scaffold415_2	171897	+	TTAATCTGTGTCTCCGAAACCTCGTCCTGACACAC[A/G]GGACAGTGCACCACCCTGCTCTGACCGGATGCACC	A // G
AX-174352492	Affx-285163917	scaffold415_2	183323	+	GATTCTGGCTGTTTCTCTTACCTGGGTCCTAAAGC[A/G]CACCCATAAGACAAATCAGATAAGCGTTAACTCGC	A // G
AX-174352493	Affx-284102483	scaffold415_2	186964	+	ATACTCTCAAACACATCTTAAAAATAAAAGATGCT[C/G]TCTCAGATAGAAATGCAAAATCAAAAGAAAAGAAA	C // G
AX-174352494	Affx-283851182	scaffold415_2	186111	+	ACGGCCAGGGAATTTGAGACCGACTTTGCAGGCAC[C/G]GACAGTGGCTGCTACTCTGCCTTTGTCGTCTGGGC	C // G
AX-174352495	Affx-282997762	scaffold415_2	213274	+	GCGACTAAGGACGGACGGACAAAAATGTTGAGCAG[C/T]TGGTTCCTGTATGCCAAGCACATGAGGAGGGTGAT	T // C
AX-174352496	Affx-286113848	scaffold415_2	287891	+	ACGTTCCGGTTGAGGCTGAGGGCTGGCATGAAGAC[C/T]CCGTCCACGTGGCTGAAGGCCGTGGGGCCCTGCTG	T // C
AX-174352497	Affx-283698878	scaffold415_2	287888	+	TGAACGTTCCGGTTGAGGCTGAGGGCTGGCATGAA[A/G]ACCCCGTCCACGTGGCTGAAGGCCGTGGGGCCCTG	A // G
AX-174352498	Affx-285126269	scaffold415_2	526607	+	AAAAAAAAATGATCACGACTTACGTTTATTTTGGT[A/G]TTGAAAAGAATATGCCTGTAGGCCTGCGCTTTGCA	A // G
AX-174352499	Affx-283872587	scaffold1060_1	41265	+	GACAGTGACCTTTGTGCAGACAGATAAACCCATCT[A/G]TAAATCTGGAGAGAATGGTAAGTCAATATTTATGT	A // G
AX-174352500	Affx-283926480	scaffold1060_1	67858	+	ATTTCTATCGTGGTCTCAACCTTGATGATGGCAAG[C/G]TAGACCCTTGCATTCCTCAGAAAGATATGTTTTAC	C // G
AX-174352501	Affx-283089057	scaffold1060_1	209876	+	TTCCTTACCATCCAAGTGAAAGGACCAACCCAAGA[A/G]TTCAAGAAGCGGACCACAGTGTTGGTTAAAAACGA	A // G
AX-174352502	Affx-284840315	scaffold1060_1	221574	+	CTGAAGGGACAGGTCCTAAAGGATCTAAAGGAGCT[C/T]GTGTTCTATTACCTGGTGAGAAGGAGGGCCACCTT	T // C
AX-174352503	Affx-286175802	scaffold1060_1	406784	+	CAGGTAGTAGTCATAGACTTTGATGGTTGCTGGTT[G/T]GAGGTTGGTGACCAACACACTTTGGCTGATGGTGA	T // G
AX-174352504	Affx-285192526	scaffold1580_1	85471	+	TTTTTTTTTTTTCCCCAGGTGTCTTCGGTCAAGGA[C/G]CTCAGGTCGGTGTATATAATTTTATTTATTCTTCT	C // G
AX-174352505	Affx-286014327	scaffold1580_1	429360	+	AAATATGTCCCTTTAGTAACAGGCCTAGCCTCTGC[C/T]CGCAACTTGGAACATTTAGAAATGGTTCGAGTTCC	T // C
AX-174352506	Affx-285899106	scaffold538_1	454629	+	TCTCTGGATCGTGCCAGCCTCCCAGGCAGACTCGG[A/G]CACCTACATCTGCACTGTCAGGTCAGCCCCTTGGG	A // G
AX-174352507	Affx-285000211	scaffold588_1	202637	+	AAGAGGAGGCTCAGCAGGTAGGTCCACCAGAGCCC[A/G]CCCCGCTTCTTGTCTGGGTTGTCATACAGGGACGG	A // G
AX-174352508	Affx-284636316	scaffold588_1	202670	+	CCGCCCCGCTTCTTGTCTGGGTTGTCATACAGGGA[C/G]GGCGCGTGGGGCCCGTGCTTCCGGCGGTGCTTCCG	C // G
AX-174352509	Affx-283806995	scaffold588_1	202376	+	GACCCCCGGGGTCTGGGGCCAAGGATCTCCAGGCA[C/T]CTCTTGCCCACCAGGTAGGAGACCTCACCGAGGTT	T // C
AX-174352510	Affx-286071103	scaffold4351_1	175104	+	AGTATTACCTCATTGTTGATGATTACAAAGAAATC[A/G]TTAATATTACTCTTCGGCCCTGGAACAGGCGGAAA	A // G
AX-174352511	Affx-283454418	scaffold3070_1	519413	+	AATCAGGCACTCCATTCTGCTGTCAAACAGCATTC[G/T]TTTATCGGTGTACTGGACATTTATGGGTGAGTGTA	T // G
AX-174352512	Affx-285831254	scaffold2966_1	369562	+	ATTAATTAATGAAGTCCAACCTTCTATTCAAAGCT[A/G]TGACCCAGTACCAAATGGTTTCCCTGGTGCTTTTC	A // G
AX-174352513	Affx-285668201	scaffold2966_1	369388	+	GATGCAAAGAACTATTGATAAAAACAAAGTCAAAA[G/T]TTCCCCAACAAATGATTTTACTGTTTTAGTGGGCA	T // G
AX-174352514	Affx-285545264	scaffold2966_1	369044	+	GATCTGGGAAAAGTAAAACCCATGCAATGTAACTC[C/T]GGGAATATCAGCTACCTTCTAAGGAACTGTTCAAG	T // C
AX-174352515	Affx-285436719	scaffold2966_1	367963	+	TAAAGACCAACAAAAATTGATCCAAGAAGATAATC[A/G]GTCTCTGAAACCAAAGATGAAGATAGCTAATCCAG	A // G
AX-174352516	Affx-284304283	scaffold2966_1	368410	+	TGGGAAGGATTTCAGTGTAATTTTGAATAGTAACT[A/G]CATCAGTACGACCAGCGGGGTTTCTGGATGTGGAA	A // G
AX-174352517	Affx-283526313	scaffold2966_1	368753	+	AGCTGCAAATTGTGGGAATCAATTAAAAACGAAAA[A/G]TATTCAAAACATGCTTATGGTTATTGCAGAGAAAA	A // G
AX-174352518	Affx-284417029	scaffold2885_1	688939	+	ATCTCCAGGCTGCCGGACTCGGCGCAGTCGTGCAG[A/G]GCTGTGTTGCCCTTGGCGCTGCGCCGGTTCACCTG	A // G
AX-174352519	Affx-283350896	scaffold1645_1	114761	+	AGATAAACAGTTGCAATGGAGTGACTTTTCCCTCT[G/T]TTTTGGTTTTACGAGGGAAACTGCTTGGATGGGTG	T // G
AX-174352520	Affx-283336805	scaffold1645_1	384956	+	GCAAAAATGGCTCTAGAGGTCAGGCCCTGCCTCAG[A/G]CCCAGCATTCTCCGCCAGGCGCGTAACATACAGTA	A // G
AX-174352521	Affx-286108797	scaffold760_5	275729	+	CGTCCTCTGACCCACTGGCGGTCACCGCGGGCTCC[A/G]GCAGCGCAGAGGACGGGGGCGCTGGGCCCCGCGCA	A // G
AX-174352522	Affx-286169187	scaffold493_1	24114	+	TTCTACCTCCCGCCCACCTGCCAAGCCAGGATTCT[G/T]TTCAAGACCAGCGTGCTGGTGGGCTACACCGTCTT	T // G
AX-174352523	Affx-285038520	scaffold493_1	24745	+	TTCGAGGGGACATGGATACCAACCAGTGTCAAATG[A/G]ATCCCGGGGCCCAGCTTGCTGGGGTAACAGGTTTG	A // G
AX-174352524	Affx-284948946	scaffold493_1	24736	+	TCCTGTGTCTTCGAGGGGACATGGATACCAACCAG[C/T]GTCAAATGGATCCCGGGGCCCAGCTTGCTGGGGTA	T // C
AX-174352525	Affx-284903204	scaffold493_1	24651	+	GCCTTCTTGGTTCTTAGCTTATCCAAGTCCATCCT[A/G]CTGGTCAAATTCCTCTATGATGAGCGGTGCAGCCA	A // G
AX-174352526	Affx-283587418	scaffold493_1	24763	+	CCAACCAGTGTCAAATGGATCCCGGGGCCCAGCTT[G/T]CTGGGGTAACAGGTTTGTGAGAAGCCTTGAGGTCC	T // G
AX-174352527	Affx-283279734	scaffold493_1	24153	+	AAGACCAGCGTGCTGGTGGGCTACACCGTCTTCAG[A/G]GTCAACATGTCTGATGAGGTGCCAAGGAGTGCAGG	A // G
AX-174352528	Affx-286045287	scaffold493_1	357477	+	CAGGATCCCATCGGGGATGAAGTCCTCCATTTCCT[G/T]CTAAAACACTACAATGCCACCTTTAAACCAGGTGC	T // G
AX-174352529	Affx-285707586	scaffold493_1	645092	+	AAGAGGCTTCTTTCTTGTTTGCTAAGATAAGATAC[A/G]TCCTTGTTTTTGGAATGCATGTGGGTGAGTGCGGC	A // G
AX-174352530	Affx-285347649	scaffold493_1	645347	+	GCCGACACCCCTTCACTGGGGTGGATGAGCAGGAC[A/G]GACAGGGACACCTGGCCCTCCCAGAACAGCGTGAA	A // G
AX-174352531	Affx-283898854	scaffold493_1	652080	+	TTGTGAAACACAAAAAGAAAGCAATTCCTACCTTC[G/T]TGGAGTTTTGGATAACTGCAAAAGTGATCCAAGAG	T // G
AX-174352532	Affx-285629337	scaffold1866_2	466473	+	AGCCCCGCACATGTGGCCCCGAGGAGGACGCCCAG[C/T]GAGCTCATGGCAATGATGGTGATGAGAATGGGGTC	T // C
AX-174352533	Affx-283132515	scaffold365_1	494263	+	ATGCCTAATCCACAGCTAAATATCAAAGCACTTTT[C/T]CGTGGTCTCTTTTCAAGGTAATTTCTATCTTCTAG	T // C
AX-174352534	Affx-285998630	scaffold928_1	70960	+	GCTACCCAAAACGTCTCCTGGTTAATGACTTCCTC[A/G]AATGTCTTCAGGTTGGCACAGCTGGTTTTTGATTT	A // G
AX-174352535	Affx-285737474	scaffold109_1	339538	+	ATGCCAAATTCCAAAGCAACCTTCCTGCTAAGGTC[C/T]AACCTTCCATTGGACCCAGAATCCATGTGATACTG	T // C
AX-174352536	Affx-285609702	scaffold1661_1	58251	+	ATACTCAGAGCCTTGGCTTAGAAATCTTTCCATTA[C/T]CAAATACTGGGATGAATCATCTTCAAATATGACAT	T // C
AX-174352537	Affx-284483872	scaffold2792_1	503803	+	AATACATAGGTGAAGTTAGATGTGGGTCAAGCCTG[A/G]TGGTGCAAATAATAAGAATATTTACTGGAATAATG	A // G
AX-174352538	Affx-284420305	scaffold2792_1	518090	+	TTCTGCTTTTCCTTCAAGGAGACTTTGTGATTCCA[C/T]ACCCGATTCATGGCATTCTTTACATCCTTATTCCT	T // C
AX-174352539	Affx-283073481	scaffold2792_1	596421	+	CTACAGTCCCCGAGATGTTGGTCAACTTCCTCTCA[A/C]ATAAAAAGACCATCTCCTTTGTTGGATGTTTCCTA	A // C
AX-174352540	Affx-285441647	scaffold2792_1	688579	+	GGCTTTTCTCCTACTTGGACCTTTGGGAACCTGAA[C/T]CACAGCTCGAAGTACCAGAGTGTAGGACACAAGAA	T // C
AX-174352541	Affx-285107331	scaffold2792_1	688739	+	ATTGCCCCAAGATCACAGAGGTAGTGATCAATGAC[A/G]TTTGAACCACAGAATGGAACTTGGGAGATAAGGGC	A // G
AX-174352542	Affx-284756122	scaffold2792_1	688653	+	AGAACAAAGTGATGAATGTTATCACAGCACTGAAC[A/G]TGCTACAAGTCAGAGCTGTCTTGGGGACAGGGACA	A // G
AX-174352543	Affx-285065439	scaffold655_3	97729	+	CCAGGTCTTTGGCTTTGTCGTAGTGCTTCAAGGCC[A/G]TGTCAAAGTCCTTCTTCTTGTAGGCTTCATTCCCC	A // G
AX-174352544	Affx-285398982	scaffold655_3	296279	+	CGGCGGCTTGGAATGTATCTGGGCACGCGGCACTG[G/T]GAGCCGCCGGGCAGGACCTGTCAGGCCTCTCAACA	T // G
AX-174352545	Affx-284641170	scaffold655_3	486280	+	CAGGCAGACTGGGGCAACTATCATAGTCATCCACA[C/T]CCTCTGCCGAAGTTCAGGTAAGCCAGGGCAGAGAG	T // C
AX-174352546	Affx-283780069	scaffold1874_1	215115	+	CCCAAAGGGATGTCCCAGCTCATCACGATGGCCTG[C/T]GGCTCCTGCTCCAACGAGAACGCCTTCAAGACCAT	T // C
AX-174352547	Affx-285565454	scaffold2844_1	647100	+	TCCGTCGTGAAGAATCAGAATGTGGGATTTAACAA[C/T]GCAGCCTTCATTACCAGGAATCCTTTTCTCAGCAA	T // C
AX-174352548	Affx-285002497	scaffold2844_1	683124	+	TTGCTTTTCCACTTTCAGCTTATATTGTTGAGCTT[C/T]ACATTTCCTCTGAAGGTATTCAGCAAGCCTTAGGA	T // C
AX-174352549	Affx-286151232	scaffold751_1	504441	+	AGGACAGGCTTGGCTGCCGGGGCCTCTACTCACTT[G/T]GCGTCGGTGGAGGCCGGGACGTCCGCCCTGTGCTT	T // G
AX-174352550	Affx-285064123	scaffold751_1	635377	+	GACAGTGTGGGATCTGGTGGGGAAGAGCTTCGTGA[C/T]GCAGGCCGTGTTGAAACCTGCTTCAGAGAGGCCGA	T // C
AX-174352551	Affx-285311817	scaffold663_1	212795	+	CCCAGCCGCTCATCCTCCTGCAGCGTGCTCTGGTC[C/T]GTGAAGCTCCGGTCCACAGCGCTCATCATGTGGGT	T // C
AX-174352552	Affx-285970498	scaffold1885_1	96597	+	CGGACACGGAGGCCTTTGACATCGCGCAGCTGCGG[A/G]GCAGCGCGGTAATGCGGGGCCGAAAGCCCCGCAGA	A // G
AX-174352553	Affx-285588492	scaffold1885_1	96620	+	GCGCAGCTGCGGGGCAGCGCGGTAATGCGGGGCCG[A/G]AAGCCCCGCAGACCCGCCAGGGCGGAGATGCGCAG	A // G
AX-174352554	Affx-283112738	scaffold450_1	19798	+	TCACTGACCTTAACAACTTCTAGGATGCGAACTGC[A/G]CTAGCAAAATCATTTAAACGTCTGCATGCCCGCAA	A // G
AX-174352555	Affx-285838854	scaffold4134_1	677946	+	TTCTGTTCCCTTTTTCTCCTTGAAAAGTAATTCCA[C/T]GGTTGGGGAACTAAGATCCTGCAAGCAGCACGCAT	T // C
AX-174352556	Affx-283651824	scaffold2669_1	118072	+	AGCAAGTCACTGGTTTCCTGTTCACTGTCTTGTGT[C/T]GTATCCAAAGAAAAGGCATCTGAGAGCTCGGCTGA	T // C
AX-174352557	Affx-284028317	scaffold2092_1	434218	+	TTTTAAATAGAAACTTCAGTTTTTTGTAAATTTTT[A/T]AAAAAATACTTCATTGAAGCACATCTGTGCGGTTC	A // T
AX-174352558	Affx-284452499	scaffold160_1	373400	+	CAAAGATTCTGTACTGCCTGCATATAAGGATTTCT[A/G]TAAAAATCTACCATTTCCAACATATTTCCCTGATG	A // G
AX-174352559	Affx-285266431	scaffold775_1	383310	+	CCAAGGCCTGGTCAAGCGCCCAAAGGCAAGAGTGA[A/G]TTTAACTCCTACAGCCTGACGGGGTATGTGTGAAG	A // G
AX-174352560	Affx-284845401	scaffold775_1	382702	+	TCCAGCTTGTGGGCTACGTCCTGGGCCTTCTGGGG[C/T]TGTTGGGCACCGTGATTGCCATGCTGCTCCCCAGC	T // C
AX-174352561	Affx-284176037	scaffold775_1	383013	+	GAGTCTCGAGCCAAAGACAGAGTGGCGGTTGTGGG[C/T]GGAGTCTTCTTCATCCTTGGAGGCCTCCTGGGCTT	T // C
AX-174352562	Affx-284064827	scaffold775_1	400085	+	ATGGAATAATCTAGAGGAGGTGTTGCCATCTCATT[C/G]TGGAGCCTTCTTCGTTTCTCCACAGGTTCCTCACC	C // G
AX-174352563	Affx-283997788	scaffold2652_1	195900	+	AGCAGGATCTGATGAAACTAAAGGTGTCTGCTCTA[C/T]TCCACTGTGTCCATTGACTAAATCATTAATACTAC	T // C
AX-174352564	Affx-286110888	scaffold893_1	541670	+	GCCGCGGGGCGCGGCTGCCCGGGAGGTGCACGGAA[C/T]CGGGTTGACGACTCAGGTCCGGCGCGATCAGAGCG	T // C
AX-174352565	Affx-284385053	scaffold2652_1	336642	+	TTCTCACCACTCTCCAAAAGGACTTGGCCATTCAT[C/T]TCCTCCTTGGCAATCCTACTTGCTTGTCTCTTGTG	T // C
AX-174352566	Affx-284353151	scaffold2652_1	337214	+	AATTACAAGTGAGTTAATGGTGGTTGTCATCAGTG[C/T]AAGCCCGGAGAGAATGAAGGACACCAGAATTTTGG	T // C
AX-174352567	Affx-283309112	scaffold1537_1	12374	+	AAATGCCACATCATGGAGTTGAAATATTAAATGGC[A/G]GCTAAATTTTTCCTCGGTGCTAGAATCCAAGTTGA	A // G
AX-174352568	Affx-284878398	scaffold1537_1	455666	+	ACATCGTCTCTGTTTTTCTCCTCCTCTGCGTTCTT[A/G]TTGGCCCCTTCCTCAGACTCGTCGTCATCAGAGAC	A // G
AX-174352569	Affx-284773591	scaffold1537_1	456161	+	TTCACCCCTTCCACCAGGGTCAGAGTGTCGTGGTC[C/T]TCTTTGTTCTTCCCCAGAGGAGACGGCGCCGTGAG	T // C
AX-174352570	Affx-283154833	scaffold1537_1	456488	+	TGGCTGGGGGTCTGGTCATCTTGGCTACAGCCTTC[A/G]GCCAGGTCTTCAGGCGTCCCCAGAGAAGAAGCACC	A // G
AX-174352571	Affx-284177967	scaffold853_1	571616	+	CACGACCACAGCTCTGAGGAGCAGATCTGTGTGAC[A/G]CACCAGGAAGCCAAAGGCCTCTTCTGTGAGGCTGA	A // G
AX-174352572	Affx-283823227	scaffold853_1	571423	+	ATCCCTGTCTGAGCCTTTGCTGGGAAGAAGGCCAG[A/T]CTCCAAGGAGCTGCCCTGAGTGCAGGGGAATAACA	A // T
AX-174352573	Affx-285244298	scaffold853_1	579972	+	AATACAAGTCTGATATTTGGAGATGACGACCATGG[A/C]GTGTCCAGAAAGCTCCAGGGTGGGGAGAGTTTCGT	A // C
AX-174352574	Affx-285497701	scaffold1756_1	16492	+	CTCAAGCAAAGTTTTAAGGCATTTTACTAGTGCCA[C/T]TCTTACAGAGAATGTACTTTTCCCCTCCTTTGTTA	T // C
AX-174352575	Affx-284646293	scaffold1756_1	114539	+	TACATACAGTTAATGCCAGCTACGAGCACAACTTT[C/T]GGCAATTCAAGTAATATTTTGATAGCTACTTGTGT	T // C
AX-174352576	Affx-284792972	scaffold2116_1	163706	+	ATCCGCATTGGCTGCACACCCGTGCTGGTGCTCAG[C/T]GGCCTGGACACCGTCCGGCAGGCCCTGGTGGGGCA	T // C
AX-174352577	Affx-283730769	scaffold2116_1	464865	+	TTCCGAGAGGACAACCCTGACAAGAATCCCGAGGC[C/T]CCGCTCAACGTGTCCCGAGTGGCCCAGCTGTGCAG	T // C
AX-174352578	Affx-285468521	scaffold929_1	202269	+	GGCCATGGCACACACCTGCCTCAATGCCCAGTGGT[C/T]GTCATCTCGCGAGAAAGGCTTGGAAGGGCGGGTGT	T // C
AX-174352579	Affx-285768714	scaffold527_1	391834	+	AGATTTTCCATTTCTTCATGGGTCACCCAGACGTT[G/T]CCTGAAGGCTGGTGAGGAGGCCCAGAGGGAAGCAG	T // G
AX-174352580	Affx-283113362	scaffold1447_1	63861	+	GGAACCAAATGATAAGGGGGGTCGGTCTTCTGAGG[C/G]GGGTCACAGGCAACAATGAAGAACTTGTATTGGGT	C // G
AX-174352581	Affx-285402593	scaffold1447_1	404712	+	AGGGACAAGAAAAGAGAGGGCGAGGAAGGGGAAAA[A/G]AAAGTGCGGCTTGATAGTGGCACTAACCGCAGGCC	A // G
AX-174352582	Affx-284176694	scaffold1447_1	404728	+	AGGGCGAGGAAGGGGAAAAGAAAGTGCGGCTTGAT[A/G]GTGGCACTAACCGCAGGCCCCAGAAAAAGCTGCGA	A // G
AX-174352583	Affx-283239684	scaffold1447_1	445522	+	TCTTGTCTATGTGCCTTGTTTGAACTTCAGTCTTC[A/G]CCTGAACCGAGTTCTTCAGGAGGACTTAGGTTTCC	A // G
AX-174352584	Affx-285975436	scaffold1447_1	509648	+	GTGTATAATATGGTGCAGAGCTGGGGAGTACTCAT[C/T]GGGGACTCTGTAGCCATCCCTGAGCCTAACCTTCG	T // C
AX-174352585	Affx-283031558	scaffold2918_1	365521	+	TCGCAACTTTCTCTGACTTCAAACCCAAGTTTACA[G/T]ATCATGTCATACACTGAAGGAGAAAGACAGGTGGC	T // G
AX-174352586	Affx-284082289	scaffold836_1	302351	+	GAGTGCCTTTTGCTTGGACAAGTGCTGGAAGGAAA[A/G]AATTTAGTCTATTCAGGTATTCAAATTTGTGCAAA	A // G
AX-174352587	Affx-284091829	scaffold3588_1	636628	+	TAAATGATTTCGCCGTTGGGGCCTTCATCCAGATC[A/G]GTGGCACGGACTTGGACCACACGAGTGCCGGGGGG	A // G
AX-174352588	Affx-283686958	scaffold3588_1	636562	+	ACCCCGGTAACAAGGTCCAAGGAGAATAGTTCCCG[C/T]ACGCCAGCACGGTTGTGGCTGCCGAAGGAGTAAAT	T // C
AX-174352589	Affx-283059130	scaffold3588_1	636876	+	CAGGACCAGCTCTGCGTACTTAGTGCTGTCTTCCC[C/G]AGTCTGCACTCGAAGCGCAAAGTACTCGTTTCGGC	C // G
AX-174352590	Affx-283035125	scaffold3588_1	636958	+	GTTTGTAAAGAGTTGCTTCCCACATCGGGATCGTG[A/C]GCGCTCTCGAGCGGAAAGCGCGTTCCTGGCGCCAC	A // C
AX-174352591	Affx-284485090	scaffold1225_1	108314	+	GGAAGTCAAACACCCTTTGTATTCCAAAATAGGGT[C/T]TCAAAACATTTTGTAATTTTCATTTAAATTGTTAG	T // C
AX-95711050	Affx-284508874	scaffold1225_1	160202	+	TAACTATATGAAGACATGGAATCTTAAAATAGAGT[C/T]GTCTTTTGATGTTGTCAGTTCAAAGCTGGTTTCTG	T // C
AX-174352592	Affx-284629213	scaffold1225_1	249195	+	GTGATAAAAGCTGGGGAGTCTGTTCTCCTCTATAC[C/T]AAGCCAGTGCCTGAGTTGTTAAAAGGATGTCCCGG	T // C
AX-174352593	Affx-284589042	scaffold1225_1	249276	+	CAAAGCTGTGTGGTTTCCTTTTACCTGTCAACTGA[C/T]GGGGAACTCTTGAGCCCAATCAACTATCACTTCCT	T // C
AX-174352594	Affx-284215599	scaffold2431_1	260908	+	GCTCCTTACCTCCGAAAGTCTGAAAAGGAGCGCAT[C/T]GAGGCCCAGAATAAGCCTTTTGACGCCAAGACCTC	T // C
AX-174352595	Affx-285068230	scaffold2431_1	397734	+	CACGCCCTGCAGTCCGCCCGCCACGACTGCGACCT[A/G]CTGCGCGAGCAGTACGAGGAGGAGCAGGAGGGCAA	A // G
AX-174352596	Affx-286155849	scaffold1841_1	333738	+	ACGCCCAGCCCGGCACTGTTGTAGGCAGCCACCTC[A/G]ATCTCATAGTTGGTCCAGATGATGAGGTCCTCGAG	A // G
AX-174352597	Affx-285882793	scaffold1841_1	333744	+	AGCCCGGCACTGTTGTAGGCAGCCACCTCGATCTC[A/G]TAGTTGGTCCAGATGATGAGGTCCTCGAGCAGCAG	A // G
AX-174352598	Affx-284896248	scaffold1841_1	333798	+	AGGTCCTCGAGCAGCAGGTTGTTGACATCGGCATC[C/T]GTAATGTTCTTATATTGGTACCCGACAGGAAGCCC	T // C
AX-174352599	Affx-282963555	scaffold1841_1	333717	+	TCGGTGACTTTGCTGCTGTAGACGCCCAGCCCGGC[A/G]CTGTTGTAGGCAGCCACCTCGATCTCATAGTTGGT	A // G
AX-174352600	Affx-284449510	scaffold2129_1	159890	+	TCGCGTCCCGGGAAATCCATGGCCGTGGCAGCATA[A/G]AGCTCCCCGCCGGCTGTGAGCAGGGCTGTGGAGTT	A // G
AX-174352601	Affx-283448412	scaffold1222_1	209254	+	GCCAGGTCTGAACTATTCAACATGGAGGCGGAGGT[C/T]GGTAAGCTGGAACTAATGTTCCAGAAAGCCGACTC	T // C
AX-174352602	Affx-285924430	scaffold2328_1	6781	+	GCCCCATGACGTGAGCGTGTTCCATAGCTCCACCA[C/T]ACCGTACAAGCTGCCGCCCTGGAGTGACCGCCGCC	T // C
AX-174352603	Affx-284566182	scaffold2328_1	6677	+	TCCCTGGTGACCGGGAAGACCCTGTACATCTCTGA[C/T]CAAGTGGCCTCCATCTTTCACTGCAAGAGGGACGC	T // C
AX-174352604	Affx-284208340	scaffold2328_1	613070	+	CGTCTGTGGCCCCTGAGACTGAGGACAGGCTTGGC[A/G]GGTGACCACAGAATGGATCGGAGTCGTCTGAGTCG	A // G
AX-174352605	Affx-285780373	scaffold1725_1	100341	+	GCGGGCACCGTGGCGGGCACGCTCGGGTGTGTGTG[G/T]GGGGTACATTCGGCACCCGTCCACCCCCGACCGTC	T // G
AX-174352606	Affx-284815149	scaffold1725_1	534922	+	GAATTGGCGGGAACCACACAGGCCAGCCTGAGCCA[A/C]TGCGCAGGCGCATCGTGGCCACGGCCCGCCGTCCG	A // C
AX-169378710	Affx-284241775	scaffold642_1	535072	+	CCTACCTTTGCAGAATCGGAAACGTTATCCCAGTA[C/T]GGAGAAGGGAAGTCCACTTGCCCCATCAAAATCTG	T // C
AX-174352607	Affx-285698315	scaffold1539_1	132232	+	GTTTTTTCACACCTCTTTCTTACCTGCTTGTGAGC[A/G]TGGTCATATGAATTAATATGATTATCAAATTCCTG	A // G
AX-174352608	Affx-284414381	scaffold1539_1	170712	+	TACGCTCTCTGAAAATGCTTAATTGCCTTCCCCCC[A/C/T]CCCCTTTTTTTTCAATATTCATAATGTCGTGTGCT	A // C // T
AX-174352609	Affx-283906817	scaffold1539_1	376230	+	GTTATTTAATAGATCAGATGAAAAGAAGAACATGA[A/C]CTGGAAGCAGCTTCCCAAAAAGCCATGCAAAAATC	A // C
AX-174352610	Affx-285474644	scaffold3167_1	595781	+	CTGGATCTTCAGGCTGTATGTGCTGGGGGATGTCC[C/T]GTTTGGTAGAAAACAGAGTTTCCCCACATCCTTTG	T // C
AX-174352611	Affx-284862553	scaffold3167_1	597624	+	ATCAAAAAAATCAACATACAGTGGTCTTTCTTCAA[C/T]GGCTAGACCCCGGAGCTTTGCTTGAACACGGCAGA	T // C
AX-174352612	Affx-283530545	scaffold3167_1	597812	+	CCAGTTTCTTTCTTTGATGACATGTGATATCACAC[A/G]TTTGTGAAATGGACGGCTTCAATGCCTTCATAGGT	A // G
AX-174352613	Affx-283450429	scaffold3167_1	597296	+	CTTCGGGAGGTAGAACCTCCAGACCCGCAGGGGCT[A/G]TTAGATCATCTTCTGGTTTGTTGGTCTTCAGGAGT	A // G
AX-174352614	Affx-284577401	scaffold971_1	20352	+	CATGAAGTACTTCTCCGCCGTCTCCAGGAAGAGCC[G/T]CAGGAAGACCACGTATCTAAATCCAACAGGAAAGA	T // G
AX-174352615	Affx-285941843	scaffold971_1	429845	+	TCTTCTCAGAGGTGGGGCCAGGCCCGCTCACCAGG[G/T]GTCTCAGCCCCCAGCCCCGGGCAGGGCTTTGGCGA	T // G
AX-174352616	Affx-284077591	scaffold971_1	429802	+	GAGGCGTCCTCTGCCTCTTTCAAGGTCCGCTGGTA[C/T]GGCACACTCTTCTCAGAGGTGGGGCCAGGCCCGCT	T // C
AX-174352617	Affx-283937544	scaffold834_1	635157	+	GAAGACCGGCCGGCCAGGCCGTAGTGTTCCAAGAA[C/T]ACTGCCGCCAAGGCCGCGGCCGCCAGTCCGGCGCC	T // C
AX-174352618	Affx-285125343	scaffold1683_1	648238	+	GGGACTGGGAGCCTACCGCGTACAGGGACAACTCA[C/T]CGCAGAAGGTCAGGCACACGTTCTCTCTGCAGTAA	T // C
AX-174352619	Affx-283842962	scaffold1683_1	648244	+	GGGAGCCTACCGCGTACAGGGACAACTCACCGCAG[A/T]AGGTCAGGCACACGTTCTCTCTGCAGTAAGGCAGC	A // T
AX-174352620	Affx-285476447	scaffold2539_1	88575	+	GCAGAAATTGACTTGCACACCAAATGTGTGGTGGA[C/T]GTAGACGCAAACAAGGTTATTCTCAATCCTGTAAA	T // C
AX-174352621	Affx-284559344	scaffold2539_1	222710	+	TCCGCTGTGCACGGCTGCCCTCAGCTGAGTAAAGG[C/T]ACCCCCGTGGACGAACGGGTGTTTCTCATCGTGCG	T // C
AX-174352622	Affx-284071708	scaffold2787_1	30738	+	AAGATGAGTTTCTGCCTCTTGCAGTCCCGGTGGCC[A/G]TTGGAGCCTGGAGACCAGGGCTCTGTCTGTGGCCG	A // G
AX-174352623	Affx-285150327	scaffold1598_1	144421	+	AAGAGTGGAAGGAGATCACAGAAATAATGGTTAAC[A/G]ATATTGGTCTTGCAGAAAAAGAGTCTCAACATAAA	A // G
AX-174352624	Affx-284345708	scaffold1598_1	144396	+	ATAGATGCTGGAACAGGATAGCTCCAAGAGTGGAA[A/G]GAGATCACAGAAATAATGGTTAACAATATTGGTCT	A // G
AX-174352625	Affx-286170204	scaffold1598_1	346433	+	TGAGCTGGAAGCACCTATAATAAGACATGATGACA[C/T]TGTAAAGCAAAGGGTTACAGATGGCAACATAGCGG	T // C
AX-174352626	Affx-285535363	scaffold1598_1	346434	+	GAGCTGGAAGCACCTATAATAAGACATGATGACAT[C/T]GTAAAGCAAAGGGTTACAGATGGCAACATAGCGGT	T // C
AX-174352627	Affx-285325392	scaffold1598_1	346467	+	ATTGTAAAGCAAAGGGTTACAGATGGCAACATAGC[A/G]GTCATACGCCATTACAGCCAACATATAACATTCTG	A // G
AX-174352628	Affx-284911088	scaffold1598_1	346474	+	AGCAAAGGGTTACAGATGGCAACATAGCGGTCATA[C/T]GCCATTACAGCCAACATATAACATTCTGCAATAAT	T // C
AX-174352629	Affx-283802992	scaffold1598_1	346418	+	TATAAACTGTCACTGTGAGCTGGAAGCACCTATAA[C/T]AAGACATGATGACATTGTAAAGCAAAGGGTTACAG	T // C
AX-174352630	Affx-285998410	scaffold1598_1	639775	+	TAAATGAGGACCACGGGTCCATAGAAGAGCAAGAC[A/G]GAAGTCAGGTGGGCACTGCAGGTGGAGAAGGCTCT	A // G
AX-174352631	Affx-285357490	scaffold1846_1	515799	+	TGGGACCTTTAACTACACGAGCTGGCTCCTGGTGA[A/T]TTCGTCGGCCCACAGGGAGGCTGTGGTGTTCACCT	A // T
AX-174352632	Affx-284434930	scaffold1846_1	515800	+	GGGACCTTTAACTACACGAGCTGGCTCCTGGTGAA[C/T]TCGTCGGCCCACAGGGAGGCTGTGGTGTTCACCTG	T // C
AX-174352633	Affx-285888687	scaffold1772_1	88595	+	CAATTGATAAAGAAGAGACTGGTGGCATTTTTTCC[C/T]CTTTGTCTGTAAAGCTGAATATTGTAATTTCTCCC	T // C
AX-174324849	Affx-284966081	scaffold1846_1	591005	+	CGCCCGGGGTCGAACGGGCCGGGCATAGTGACATA[A/G]AGCTTTACGCACAGTACCTAGGGAGACTAAAACTT	A // G
AX-174352634	Affx-284866728	scaffold1772_1	88423	+	AATATGCATGAGGACAGGAGGAATGAACCTCTCAC[C/T]TTAACTGATGACGAGCAATCCTACCCAGGTCTGGA	T // C
AX-174352635	Affx-283271281	scaffold1846_1	590812	+	TCTCCATTCGCCTCTGCATGGCGTGTGGCTTTTCC[C/T]GACGGCAGGAAAACGTACTGCTTTGACGCGTTCCC	T // C
AX-174352636	Affx-283598326	scaffold1772_1	238757	+	ATGGCTCGAAATAAAGTTGCTGAACATCTAGAAAC[A/G]TGCCCTGCAAGTGTGGTGTGCTGTACCATGGAATG	A // G
AX-174352637	Affx-284172881	scaffold2960_1	32954	+	ATGCCATGCCCATTGTATACAACTGGTATGAGATT[A/G]GCTTGCAAATCCCTAGAGATACGTGGTTACTTCTC	A // G
AX-174352638	Affx-284160356	scaffold1713_2	444325	+	CCCAGAGAAAAAGACTCCGCGCGCCTCTCTGCTGT[A/G]TACTGTGGTTTATTTGGTGGTCAGGGTTTAAGGTC	A // G
AX-174352639	Affx-283400490	scaffold1713_2	449274	+	CAAGTTCAAAGGGAGGGGAAGAAACACGAAAATAG[C/T]GGCACGTCCGGGACCGTCTTCCTTCTCGGCTGGTC	T // C
AX-174352640	Affx-285791374	scaffold1178_1	549547	+	CTTGGGAAAAAGGCTAGTTTATTTAAGTCTGAGAG[A/G]TCGGGGGTCAGAGTGGAAGAGAGAGATGTAAGAAT	A // G
AX-174352641	Affx-284880221	scaffold1178_1	560811	+	GGAAGGAGTAACCCCAGAAAGGGGTGGTGGTGGTT[A/G]TGGTGGTGGTGGTGATAGTCATGGCTTCTGGGACC	A // G
AX-174352642	Affx-286012609	scaffold466_1	611524	+	CTTCAAATGAGAAACTTGTCTGCACGGCTATTTTC[A/T]TGAGGGGTGGGAGGCAGGAGGCTGCTATCCATTTG	A // T
AX-174352643	Affx-285746498	scaffold1799_1	20482	+	TTCATTGTTTGTTTTCTATAGATCTTACAAGTGCC[A/G]TAAAGTGGTTTGATGCGTGCTTTTCTCTCCATGAA	A // G
AX-174352644	Affx-283145908	scaffold1054_1	286103	+	TCTGCTGGAGAGAATCGTGAGAGAAAGGAATTCTT[A/G]AAGAAGATGGCTCTGAGGGCCAAGTGTCAAGGCTA	A // G
AX-174352645	Affx-285267910	scaffold1054_1	442716	+	GACTTTGATATCAGTAACAACAGAGTGCGTATAGG[A/C]GCTGCCCAATTCAGCCACACTTACCAGCCAGAGTT	A // C
AX-174352646	Affx-284014365	scaffold1054_1	464958	+	CTTTAGGGAATCCCGGGAGAGAGAGGAATTTCTGG[A/G]GACCATGGAGCAAAGGGCTTGCGTGGAGACCCAGT	A // G
AX-174352647	Affx-283703311	scaffold2790_1	177874	+	CATCCTTGGAGGCCCTGCCATCCTCAGTAGGGAAC[A/G]CAGCTGCTGGTGGGCCGCCCTGGTCCTCATCCTCG	A // G
AX-174352648	Affx-283600743	scaffold2790_1	297087	+	CCGGAACTAGGCTGGGCGAGGAGGGTCCAAGTCCT[C/T]GGTCGCAGGCACATCCGGCGCGGCCGCCGACCACT	T // C
AX-174352649	Affx-284236938	scaffold82_1	168800	+	CTTTCAACATTTACTCAGTTTCCATTCATGGTTTA[C/T]AATCCTCTAAAAAGTGCGCCAACTGAGGAAAAAGT	T // C
AX-174352650	Affx-283014890	scaffold849_1	494529	+	TCAGTCTCCTTTTGCTCCTGGCTCTGGGGGCCAAC[A/G]CCACCCTCCTCATCACCATCTGGCTGGAGGCCTCT	A // G
AX-174352651	Affx-286112047	scaffold849_1	609866	+	GCTCTGGTAGTTAGGGAAGCAGATGAGGAGGAATT[C/T]GGAGACTGGGGGAATGGAGTAGTTGCTGTATGATA	T // C
AX-174094296	Affx-285769515	scaffold849_1	609749	+	GTAGTACATGGGCTCACGCAGACAGGCCTCCAGCC[A/G]GATGGTGATCAGGAGGGTGGCGTTGGCCCCCATGG	A // G
AX-174352652	Affx-284628542	scaffold849_1	609816	+	ATGGCCAGGACGAAGAGGAGACTGAGGGGCAGAGA[C/G]AGCCAGTGCTGCCAGCTCTGGTAGTTAGGGAAGCA	C // G
AX-174352653	Affx-283953261	scaffold3002_1	157189	+	ATGACCATCAAGTGTTCCATGGTTGCTCTGCTTCG[A/C]AGCCTCCTGCACTTAGGCATGGTCACTGGGACCCA	A // C
AX-174352654	Affx-283002177	scaffold1647_1	17984	+	AAATAGAACGTGTCTCCCAGCGGCCGCCTGGCCGG[C/T]TCAGGACACAGGCTTTGTGTTCCAGGTGTACATCC	T // C
AX-174352655	Affx-285665053	scaffold1954_1	129329	+	CCAAATTACTCCTCCTCCTCTCACCTCCACAGAAG[C/G]AAAGTCCCACCAGCCCTAAGCTGAGACACATAGGA	C // G
AX-174352656	Affx-284193241	scaffold1954_1	423480	+	GGAGCTGGAATGGGGCGGTACTCACCCAGAGGTAT[C/T]ATTGCACAGGTCACAATGAAGACCCCAGACAACAG	T // C
AX-174352657	Affx-283724252	scaffold1954_1	539017	+	TGCTGGGAGGACTGGCTTTTGTCTTTCGAGAGTGG[C/T]GCACCCTGCAGCTGGTGGTGTCTGTACCTTTCTTT	T // C
AX-174352658	Affx-283968247	scaffold1954_1	542962	+	AACCCAGATGCTTCTCATGTTCCTTGTGGGACTTT[C/T]CATTTTGGCCAACATGTTTGTGCCCCAAGGTGAGA	T // C
AX-174352659	Affx-283674996	scaffold1954_1	542889	+	TCATCTTTGGAGCTCTCACTATCTCAGCTCGATGT[C/T]TTGCACTCCTAGTACTGAATCACATGGGCCGTCGA	T // C
AX-174352660	Affx-285910481	scaffold2532_1	395903	+	GTCTTTGGGCAGAGGAGGGGGGAGATTAAAAACTT[C/T]CATAGATAATAGTTGAAAAATGTTCCATTATTGGC	T // C
AX-174352661	Affx-285727183	scaffold2532_1	395972	+	GCCTGTCAGAAACCCTAAAGCTGCATTGTAAAACA[A/G]ATGATGTAAATTAGTTTTGAAAAGTGGTAAGGGAC	A // G
AX-174352662	Affx-284313398	scaffold2532_1	394570	+	GTAGTTTTTCAAGATTTTAGAATTAATCTTAGTCC[A/G]TATAAATTTGTACTACTGGTAATTATTGAATAATT	A // G
AX-174352663	Affx-284090009	scaffold2532_1	395066	+	TAAAGCTGAGTTTTTCAGGGCATATTACAGATGCA[A/G]AGTGTTCAACAGTGAGGTGTGAATGCTTATTTAGA	A // G
AX-174352664	Affx-283461527	scaffold2532_1	395949	+	AGTTGAAAAATGTTCCATTATTGGCCTGTCAGAAA[C/T]CCTAAAGCTGCATTGTAAAACAGATGATGTAAATT	T // C
AX-174352665	Affx-283430017	scaffold2532_1	394395	+	TTTACGATGAAAAATGCTCACATGCAGTGCCAAGT[G/T]ATTTACTTAGGTGTTTAAAATGTTAAATTATAGCA	T // G
AX-174352666	Affx-284665595	scaffold2959_1	195759	+	GATTATAATGCTTCTTTACCCAGACCTGCCATGGG[C/T]GGCTCGATGCCCGCCATGCCACTTCGGTCCAATAG	T // C
AX-174352667	Affx-284119459	scaffold2959_1	203422	+	TAACTCGATGATGAATCAGATGAACCAGCAAGGCA[A/G]TTTTCCTCTCCAAGGAATGCACCCCCGGGCCAACA	A // G
AX-174352668	Affx-285879902	scaffold1145_1	11890	+	CTCACACCCAGCCCACAGCCGCTTTCTGCTCTCCA[C/T]GAAAGCGCTGCAGCCCCATGCGGGCCTGTGAGCAC	T // C
AX-174352669	Affx-285783977	scaffold1145_1	12079	+	AGCCAGAACTGCTGAACATTAAGCATCAGTGAGCT[C/T]GCAGGAAGCAGAGCCCTGCCCACAGCACGTTGAGC	T // C
AX-174352670	Affx-285694994	scaffold1145_1	12116	+	CAGGAAGCAGAGCCCTGCCCACAGCACGTTGAGCA[A/G]GGCGAAGGACAGCACAATGTCAAGTGTCCTGTAAG	A // G
AX-174352671	Affx-283538028	scaffold1145_1	11891	+	TCACACCCAGCCCACAGCCGCTTTCTGCTCTCCAT[A/G]AAAGCGCTGCAGCCCCATGCGGGCCTGTGAGCACC	A // G
AX-174352672	Affx-283410903	scaffold1145_1	41113	+	GGTCCTCGGGGAGAAGCCGGGGGCATCTCTCACAT[A/G]TAGCCACACTCTGAAGCAGCTCTTTTACACAAAAA	A // G
AX-174352673	Affx-285807964	scaffold3551_1	206838	+	GTTTCCCTTATCAGCTGCTGCCGAGCCCACCACCC[C/T]GAAACGGGTGGTTTCTCACTTCCTGCAGCCCTCGG	T // C
AX-174352674	Affx-285594376	scaffold235_1	142049	+	TCTTCCAGTGGCAGTTCACCCTCACGACGAAGTAG[C/T]TCAATCTCACGCCTCTGGGTCTCTGCATCATTGCC	T // C
AX-174352675	Affx-284459805	scaffold235_1	324609	+	GGAAAGGAGAAGTTTTGCACATGTCGCACATCCAG[A/G]TTGTAGCTCCAGGCTGGGGCTGAGAGACCAAAAGC	A // G
AX-174352676	Affx-284338594	scaffold235_1	553016	+	GGGTCCCCAGACCCAGGGAGAAGGGCCTGGCCATT[C/T]TGAAGGCCGAACTGGCTTTCCCCAGGTCCCAGCTG	T // C
AX-174352677	Affx-285616937	scaffold235_1	624401	+	GCTAACACCTTCGGCAATGCTGGCTTCTCCGTCCT[C/T]CTGCCTGGCGCCCGGCTTGAGGGCCGCTGTGGGCC	T // C
AX-174352678	Affx-285561237	scaffold235_1	623939	+	CCAGGCCGCTCTGGAGAGTCCGGAGAAGGACCCAG[A/G]ACGGAAGGCCTAATGAGCCGTCGCCTTCGCGCCTA	A // G
AX-174352679	Affx-284134539	scaffold235_1	624051	+	GGGCAGCTCAGGGTGGCCCCAGCCCGGGGGGAGGG[C/G]CAGGGGTCCTGGGCATCCAGCGCCCAGGCCTGCTT	C // G
AX-174352680	Affx-283111828	scaffold235_1	624116	+	CTGCTTTTCCTGCCAGACCTGCCCTCTGCCCCCTT[C/T]GTGCCCCGGGAGGCCCAGAGGCATGATGTGGAGCT	T // C
AX-174352681	Affx-284475746	scaffold1542_1	185429	+	GAAGAGACGGACAAGCCCAGTGAGGAGCCAGGCAG[C/T]GAGGCCGCCCAGCCCGGAGACCCAGGGCAGGATGA	T // C
AX-174352682	Affx-285871544	scaffold713_1	20308	+	GTGAATGCTTTTGTATCTTTTAGAGCTTATGCTCC[A/G]TACAGCAACCATGTGTTGGAACAGCTGAAAGATGG	A // G
AX-174352683	Affx-283739789	scaffold713_1	613561	+	CATTTAGGGCGCTGAAGATGGTTTAAAAAATATGC[A/C]GTTGATATGAACAGAGCGCGATGAGATTAGAATTG	A // C
AX-174352684	Affx-283062554	scaffold2644_1	93958	+	AGTATTGTTGCACAGTGCTTACGTCTATAATATAC[A/G]TGAATCTGAATGTCAGTCAATGAGATGAGCTCAGA	A // G
AX-174352685	Affx-284885334	scaffold1192_1	116060	+	CTGTCGGGAAATCAGCCCAGCCCTTCAGAAAAGTG[A/G]ACAAGACAAGACACCCACCGGCCTTATGAGGAGGA	A // G
AX-174352686	Affx-284015077	scaffold1192_1	114272	+	AAAGGCAGTTCCACAAAATGGTCTAGAGCAAGTGA[A/C]AAAAAAAACAAAAACCAGAACTGAATCATGTTATT	A // C
AX-174352687	Affx-283082797	scaffold1192_1	114085	+	GGACCCTGGTGAAGGGGGTAGACTGGGCGTCATCC[A/G]CTGCTCTGCCCAGGAGACTCACAGCACCTCCCCTG	A // G
AX-174352688	Affx-285553519	scaffold1192_1	249264	+	GGGTAGATGTTATATGGCCGGCTTGCTTGATTCTT[A/G]AATATAATCTGAAAGTATAAATGAGATATAAGGTT	A // G
AX-174352689	Affx-285717020	scaffold1192_1	267945	+	TTGCAACTGAGCGCATTTGGATAAAGGGAGGTGCA[C/T]TGTCGCCATCAAACCTGACCACATCCATGTCAGAG	T // C
AX-174352690	Affx-284533740	scaffold2563_1	239264	+	CTCCAGTCATATGCTAGTTCCTCCTCCTCCTTCTC[A/G]TTCAACCAGATCAACTCAGCTGTAGCTCTCGAGAC	A // G
AX-174352691	Affx-283956359	scaffold2563_1	239240	+	GCCGAGATATTGGGATTGTTGTCACTCCAGTCATA[C/T]GCTAGTTCCTCCTCCTCCTTCTCATTCAACCAGAT	T // C
AX-174352692	Affx-286105574	scaffold1890_1	138824	+	GTCAGGCTGGAGAAGGAAGTCAAGTCACAGCCGTC[A/G]TCTTCCTCTTCCCACAAGGAATCTTCCAAATCAAA	A // G
AX-174352693	Affx-286066069	scaffold1890_1	298555	+	CCATGGATGGAGGAGCCTGGTAGGCTGCAGTCCAT[A/G]GGGTGGCTGAGGGTCGGACACGACTGAGCAACTTC	A // G
AX-174352694	Affx-284245439	scaffold1890_1	298064	+	CATAGCAACATATTTATCATTTGTTTTTAAAATAT[C/T]GTTTTTATTAATGATTTGCATTTAATCATATACTT	T // C
AX-174352695	Affx-283772457	scaffold1890_1	298296	+	TCAGATCCACAGTACAGTATTAAGTAGCCAGCCTA[C/G]CATCTCTGCATTAGCTTTCATTTTTGAAGCTCAAA	C // G
AX-174352696	Affx-283108811	scaffold1890_1	298230	+	GTCAGATTTTTTTTCTATTTTATATATATATATAA[A/T]AAAAAACAACTCTGTTTTTCCTCCCATCTCTCAGA	A // T
AX-174352697	Affx-283019061	scaffold1890_1	298442	+	ATTTCGGATACCCTGAGATTCAAGAGAGAGTCACC[C/T]TTGGCAATGTCACAGTATTTTAAGTGACTATGGAG	T // C
AX-174352698	Affx-285287683	scaffold1716_1	83419	+	TTTTACCTGATGCATGTGCTTCTTCGATGTAAATG[A/G]TGAGAAAATCTGCTACGGAACCAAAATCTTCAATA	A // G
AX-174352699	Affx-284098556	scaffold304_1	421094	+	GGGTGGCAGCCTCGCCCTGACACTGGCCTCGACCT[C/G]AGACACGGCCCCGCCCAGCCCTATACCCGCCAAGC	C // G
AX-174352700	Affx-283894994	scaffold304_1	421152	+	ATACCCGCCAAGCTCGTGCCAAAGCTACCCGGACA[C/T]GGGCACCACGAGGGCTGCGGGCCTCCAGTGCCCGG	T // C
AX-174352701	Affx-283266896	scaffold304_1	421645	+	GCCGTGAGACTCTTCTCTGCAAAGTGGAAGTAATC[C/T]GAGGGTCTGAGGCAGAACATGAATCTTCACGAGGC	T // C
AX-174352702	Affx-284564477	scaffold3522_1	170589	+	ACGTGGTACTCACGGAGGTGATGCGCATAGCGGAG[A/G]TGGAAGACGTCACAGCCGTGCACGTGATGGTACAG	A // G
AX-174352703	Affx-283573642	scaffold3522_1	170580	+	GCCAGGGTGACGTGGTACTCACGGAGGTGATGCGC[A/G]TAGCGGAGATGGAAGACGTCACAGCCGTGCACGTG	A // G
AX-174352704	Affx-284761541	scaffold1932_1	301168	+	TGAAGCTGTATTAGTTTCTGATGTTGTCACAGATG[A/G]TGGGATAACTCTTGATCATGGCCTTGCAGCTGAAG	A // G
AX-174352705	Affx-283786900	scaffold1595_1	221408	+	AGCAGCAGCTCCTCCGACAACAGGAGGGTCCGGGC[A/G]GGGTTGCAGAGATCTAAAGGCTGTAAACAAAGGCA	A // G
AX-174352706	Affx-283158171	scaffold1595_1	440868	+	AGGGCTTCCTGCAGAGCACGGCCGTCGTGCTCTCC[A/G]GGTCACATGGAGTCCTGAAACACGTACCATGTAAC	A // G
AX-174352707	Affx-284700275	scaffold15_1	256122	+	CGGGGGGCGGCGGGCAGGATAATACACCATCTGCC[A/G]TTAGTGTCACCAAGTGCCTCTGAGAATCTCCAACT	A // G
AX-174352708	Affx-284745961	scaffold15_1	397085	+	CACCGCCCCACCGGTACCAACCACTCGCCATCGGG[A/G]CTGCAGTGCATGCGGGGTGCACCCGAGGGGCCAGG	A // G
AX-174352709	Affx-283208058	scaffold15_1	397289	+	AGGGCCACGCAGGCACCCGGGTTGTGGAAAGCGAG[A/G]TAGAGGCCTCGGCGGGTCAGGCGGCCCAAGGAGCA	A // G
AX-174352710	Affx-285181701	scaffold2701_1	501284	+	CTGGTGGACCCCCAGATCTCGCTCTGGGTGCTGAT[A/G]GCCATTCTGCTGGCCTGCTTCACGGCAGTCTTAGC	A // G
AX-174352711	Affx-283577074	scaffold2701_1	501215	+	TTCCCCTACAGGCACTACTGCACCATGTTCCACAC[C/T]CTGGATAAGACTCCACTGGCCGCTGGAAGCTCCCT	T // C
AX-174352712	Affx-284895512	scaffold1734_1	61797	+	CAGCTGTGGGCTTCGTTTGGAAGCTTAGGGTGCAC[A/G]CTGGCTTTCTTATCCGAGGCATCTCGGCCGCACAC	A // G
AX-174352713	Affx-283649568	scaffold1734_1	61833	+	CTGGCTTTCTTATCCGAGGCATCTCGGCCGCACAC[A/G]CTCTTGATGTCTGACACCTGATCACTGGCATCGCT	A // G
AX-174352714	Affx-286125239	scaffold2149_1	547179	+	TTTTTCAGAATTCTTAATCGTAATCCTTTGACAGC[A/G/T]GTGGAAGATTCGTATCTTTTTAAATTGCCAGCATT	A // G // T
AX-174352715	Affx-284701153	scaffold355_1	205783	+	GCAGAGGCATGGGCTAGATTAGCCCAAGTAGTTGA[C/T]GATGGAGCTTTTACTGCTGCATTAGCTCAAGTTAG	T // C
AX-174352716	Affx-285232586	scaffold2111_1	23677	+	GTAGATTCCCTGAAGGCAACCCTTGAACAGGAGAA[A/G]AAAACCCAGCAAATGCTAAAAGAGCAGATGAAAAA	A // G
AX-174352717	Affx-285339613	scaffold3381_1	138811	+	TACAACTGTGGGGGCTTTTCTTTATTTACATACAT[G/T]TCTCACAGACCTTTAAATGGGTTACTGTAATAGAT	T // G
AX-174352718	Affx-284604265	scaffold3381_1	126888	+	GGCAAGCCTCCATTGTTTATAAGAAGAAATCAGAC[A/G]AAAATACCTGTTGCAGAATATTTCAGCAAGCCAAA	A // G
AX-174352719	Affx-284476194	scaffold3381_1	138906	+	GACAGTGAATGTCAATATTAAATTCAGTGAATTTT[C/T]GATCAAATATGTATATAATCTGAGATGCCAATAAG	T // C
AX-174352720	Affx-284225890	scaffold3381_1	127039	+	TCTCTGCCCAAAGAGCATTTTATCCTGTAACATAC[C/T]GAAGGTAGAAATGGTAGACTGGGCTAAACCTTTCA	T // C
AX-174352721	Affx-284722850	scaffold3451_1	51498	+	GGGGGCTGCCGACACTCAGGGGGCCCCAAGGCCAC[A/G]TTAAAGCCATCCTCCGCATCGGGTCTCCACGCCAA	A // G
AX-174352722	Affx-283106457	scaffold2427_1	125167	+	TGTCGTGCTGACCGTGACAGCAGCCGAGGGGCTCC[G/T]GCCCGGCTCCCTGTTGGGCTCTGTGGCACTGCTGG	T // G
AX-174352723	Affx-284981475	scaffold2427_1	206650	+	ACTCCTGAGGGCTGAGGACGCCTGGATACAGGTGA[C/G]TAATTTCCACAGGCTGGCAGCTCTGGGTTGTGGGG	C // G
AX-95705166	Affx-285217520	scaffold2427_1	215041	+	GAATGACTCCCATGTGTCCATAAGCTGAGGGGCAG[A/G]CAGAAGTGTGGTCAAGCAGAGCTGGTGGTGGTGGG	A // G
AX-174352724	Affx-285931800	scaffold2427_1	393013	+	AACACAAAGCGGACGCCCTTCTTGATGTTGGTGAA[C/G]GCATGCATGATCTGTAGGCAGAAAAAGAAGTTAAG	C // G
AX-174352725	Affx-285204616	scaffold2427_1	392892	+	ACGGTCAGGTTGTCTTACAGGGACAGCCTAGGGAC[A/G]GATCCGTACGATGACACTGGATTGGGGCCTGCAGA	A // G
AX-174352726	Affx-283425959	scaffold2427_1	392963	+	CTCCACACTGCTCAGGCCACGAATCATAGCCCTCG[A/G]CACTGTGGTCAAACAACACAAAGCGGACGCCCTTC	A // G
AX-174352727	Affx-283362468	scaffold2427_1	463848	+	GGTCTGTCCAAGGTCAGTGCCATGGCTCTGTGTGC[C/T]AGGCTCAGTCCCTCATTGAGTGCCTCCTTTTCTGT	T // C
AX-174352728	Affx-284490239	scaffold1129_1	41736	+	ATGGTGTAGGGCAGGCAGCCATGTTGCCTGCTCAG[A/C/T]GCCAGCATCTTGGCGTAGCGTGGCGCCACAGGGAA	A // C // T
AX-174352729	Affx-284172592	scaffold1762_1	194081	+	GCTTAGTGCACTTGAAACTTACCTGCTGTGCCTTG[A/G]CCCAGAATACATCTTCCAAGTGAGTGGCGAACCCT	A // G
AX-174352730	Affx-284917234	scaffold2607_1	36684	+	TACGGCACCTGGATCGTGGCCATCCTGCAGAGCAC[A/G]CCCCCACTCTATGGCTGGGGCCAGGCTGCTTTTGA	A // G
AX-174352731	Affx-283651449	scaffold1921_1	535348	+	GGTCATTCTGGGTGGGTCCGAGGGGCATGGGGCTC[C/G]GAGCGGCAGCCGGCTGGCAAGAAGCCCTCCCAGGA	C // G
AX-174352732	Affx-283560223	scaffold1921_1	535367	+	GAGGGGCATGGGGCTCCGAGCGGCAGCCGGCTGGC[A/G]AGAAGCCCTCCCAGGAAGCTGGCCTATGAGAAGGT	A // G
AX-174352733	Affx-283144794	scaffold1921_1	534705	+	GGCGGTACGTGATGGTTTCCGGAGATGGCAGTTTC[A/G]TGGATCCTGGCTTCTGTGTCTTCTCTGTCCCAGCC	A // G
AX-174352734	Affx-284324879	scaffold2607_1	153504	+	TCCCGCGTGCCGAGCTGCTAGGAAGCCGCTGTTGG[C/T]GAGCTCGCAGGAGCTTGAGACCGTCGTCACCTCTC	T // C
AX-174352735	Affx-283813685	scaffold3129_1	578650	+	TACAAACTGAAACAAGAACCCAAAACAGGAGAGGC[C/T]GAGAAGAAATGAGCGCCTGGTGATGGATGCCTCAA	T // C
AX-174352736	Affx-283495316	scaffold3956_1	569359	+	GAACGAGCAACCAACATAGAAGTTCTATCAAATAC[A/G]TTTCAGTTCACTAATGAAGCCAGAGAGATGGTAAG	A // G
AX-174352737	Affx-283023634	scaffold3956_1	569309	+	AAGGTGACCACGTTAGGTTTAATATTTCAACAGAC[C/T]GTCGTGACAAATTAGAACGAGCAACCAACATAGAA	T // C
AX-174352738	Affx-285517716	scaffold207_4	25504	+	ACCTGACTTGTGGGTTGATGTATGTTGTTCTTTAA[A/G]TCCTGTGTCTCAGCTTCTAATTTAGCACAATTAGA	A // G
AX-174352739	Affx-284166818	scaffold998_1	84886	+	AGTAGGTTGAAAATGTGGTGGCTACTTGTAACAGT[A/G]TGTTTCATCCACATGTCTGGAAATGCATTTTGTTT	A // G
AX-174352740	Affx-284002865	scaffold998_1	230497	+	AAAAATTTTTTTTTGCTTTTTCTGTAGAGTGAAAT[A/C]ATCCAACATAAACGTTATCCTTGTGAGGAGTATGA	A // C
AX-174352741	Affx-285451854	scaffold998_1	445709	+	GCTCTGCTCAGAGGGGAACGAGTACACAGACAAGA[A/G]CCATCATTCTGACAAATGCATAAGATGTAGTATCT	A // G
AX-174352742	Affx-284168604	scaffold998_1	445649	+	ATGGGCAGGCAAACGGAAAAACGGTGATTGCAAAC[A/G]CGACGGAGATATACCAGAATGTGTGCTCTGCTCAG	A // G
AX-174352743	Affx-283686820	scaffold896_1	248641	+	GCCCTCTTCAACATCATGATGGAGAACTCGGAGAG[C/T]GAGACCTTTGATACGTTAGTGTTTGATGCTCTGGT	T // C
AX-174352744	Affx-283234299	scaffold1369_1	499247	+	TGCTACTTTGTCATCATCCTCAACCACATGGTCTC[C/T]GCCTCCATGATTACCCTCGTGCTGCCCATCCTCAT	T // C
AX-174352745	Affx-285875962	scaffold1112_1	412697	+	TATGACATAAAAAAGAATGCCATACTTACTTTCCC[A/G]GTAGTACTCATGCTGATTTTCTCTGTGTTCTTCTG	A // G
AX-174352746	Affx-284901859	scaffold1112_1	533573	+	AGGTGAACCTGCAGGTACCATCATTAAGGGTCCCC[C/T]GAGGCTCCTTCAGCCTGGTCAGTGCAACACACAAA	T // C
AX-174352747	Affx-283549251	scaffold997_1	357387	+	GGCAGCAGCAGTTTTGAGAAGAAGCCAGACCTCCA[C/T]GCTCTGCACAACAGCCTGAGCCCGGCCTACGGTGG	T // C
AX-174352748	Affx-283020883	scaffold1358_1	390611	+	CTTACAGCTGACCATATACATTTGTCTTACCTTTA[A/T]GAGAAGACTCTGACTTTGAGTAGTGACGTGTGGAA	A // T
AX-174352749	Affx-285416303	scaffold1066_1	129170	+	CCCAAATCCCACATCAGTTTTATCATGAGGATGTC[A/G]CCCTGGGCAGCAGCTCAGGCCCCTTTGGAGGAGGA	A // G
AX-174352750	Affx-285213082	scaffold1066_1	171341	+	GAATCCCTGTGTCTGGAGTGCTCCTGGAAACCCAG[C/G]CCCAAGAAGACCAGGTGATTGAAGGGGAGACGCTG	C // G
AX-174352751	Affx-285465064	scaffold1066_1	244017	+	TTTCCAAGTCCCGTGCTGAAAGCCAGCTCCACCCA[A/G]CCCACTGAGGGGAACACAGTGACCTTGACCTGTGA	A // G
AX-174352752	Affx-283143246	scaffold3711_1	346548	+	ATTCTTCTAACTCTTTTTCTGACTCCAACACTCGC[A/G]CTGCCATAACCTGATCAACAGTCAGGCCAGTTGTT	A // G
AX-174352753	Affx-283090660	scaffold3711_1	346480	+	GCATTTTAATGTATTAGCTTACCTCATATATGATA[A/T]GTCATTTTCTAAGTCAAGATTTCTCTTTTTTAATT	A // T
AX-164410282	Affx-283103076	scaffold2048_2	420235	+	TGGATGGATGAATTTAAAGAGCTCTACTACCATCG[A/C]AATCCCCAGGCCCGCCTGGTGAGTCCCCCCTGTAC	A // C
AX-174352754	Affx-286009044	scaffold351_1	64070	+	GGGGACCCGCACCACTTCAAAAGCATCTGCCTGGA[C/T]GTTGAAGTTTGGGTTGTTCTTGTAGCTCTGGATCA	T // C
AX-174352755	Affx-283510365	scaffold351_1	109654	+	TCCCCAGATGCCAGCTGTCCCTCCAGTACCTGCTT[C/T]GACTGATAAAGTCACTGAGCACCATCTTCATTTTC	T // C
AX-174352756	Affx-285512136	scaffold351_1	350126	+	AAAGTCTGCAGTTGATGAAAAAACTATGCATTCGT[A/G]ATAAAACCTTTAGAAGAATATGTCATACAGGGGTG	A // G
AX-174352757	Affx-284816983	scaffold351_1	379428	+	GCGAGGTGCACATCACTGTGGAAAGTGTCCTGCCC[C/T]TGATGGAGGCCGCGTCCATGCTGCAGTACCCCAAG	T // C
AX-174352758	Affx-283951831	scaffold351_1	379391	+	TCGACTCTGGAGCGAATCGTCCTGTATGTGTACAC[A/G]GGCGAGGTGCACATCACTGTGGAAAGTGTCCTGCC	A // G
AX-174352759	Affx-285941459	scaffold2151_1	2244	+	GCGATGTCTGCTACCACTCATAACATAACCTGAGC[A/G]TTCAAAAGAAGCAATCTCTTCACTTGTCAACCCAA	A // G
AX-174330420	Affx-285420054	scaffold2151_1	3007	+	CCTCCACAGGAGAAAGAAGAGGATGAGAAGTCGTA[C/G]TTGCGGAGCCCGGGGGGCCGCTCTCGAGACCCAGG	C // G
AX-174352760	Affx-285041866	scaffold2151_1	3169	+	GGGGAGTGTCTGGCCTGTGCGGATGGCGGGCTCTT[A/G]GACGAGCTGCGTCGCTGTCTCCCAGAGCCCGGGGT	A // G
AX-117122602	Affx-284238110	scaffold2151_1	2758	+	TTTTCTTCGGAGCTGGAATCTGAACTGCTGCTCTT[C/G]TTGGTCTTTACCTCTTCATCCTCAACCGGGGTGTG	C // G
AX-174352761	Affx-285694416	scaffold444_1	275650	+	TTCACTTTGTTTAAGGGACTCTGCCGACTTCTCAC[C/T]GGGGCCAGACTCCAGAAGAGCCAGGTGTGAAGAGT	T // C
AX-174352762	Affx-283926810	scaffold444_1	275594	+	GGAAGCCGCACAGCCAGGAGCCCAGTGAAGACGGT[C/T]GGGCAGTCTGCCCTGAATTCTTCACTTTGTTTAAG	T // C
AX-174352763	Affx-283993443	scaffold1960_1	324713	+	AAGCTGGCCAAGAGGGCTGGGCCGTCAGGGCTGTC[C/G]CGTGACGTCCGTAATCCGCCGGTCGCGGAGCGGGG	C // G
AX-174352764	Affx-283504920	scaffold2786_1	141892	+	TTCATGCTGACTATTGCAACTCGGAGGTTCGTCCC[A/G]CCAAGATCAACAGCCAAGGCACTTAGAGTTTCAAG	A // G
AX-169421162	Affx-284351856	scaffold2923_1	50565	+	AAGGAAAGATCGTAGGCAAAGCTGTACACCTGTCG[A/C]GTGCCGGGGTGCTCCACAGCGATTTCCTCCCCGTC	A // C
AX-174352765	Affx-284211541	scaffold2923_1	50472	+	CCTTGGAAGGCCTGGCGCAGCAGCGGGGCCGCCAG[C/T]GCCTGGTACACGGCCATCTGGCTCGCGAAGCGCGG	T // C
AX-174352766	Affx-283653750	scaffold2923_1	519526	+	GCAGCTCGGCCAGCCTGCAGTGGAGCCCGTGCCAC[A/G]CGGGCACAGTGCAGGGCACCACCTACACGGCCAAG	A // G
AX-174352767	Affx-286024255	scaffold946_1	132438	+	GAATTTGATTGTGACTCTTAAGATACAAAAAACTT[C/T]TAAAGAATTTTCCACATTTGTCACATGGAAACGGC	T // C
AX-174352768	Affx-285711692	scaffold946_1	456052	+	GCTAGAACATGACCAAGGAGCACAGACTCACTGCC[C/T]GTCTCCTGCGTGGTGTGTGATGAAGTCTCAGGGTT	T // C
AX-174352769	Affx-283787876	scaffold946_1	489621	+	CATGCTGAACCCCTTCATCTACAGCCTGAGGAACC[A/G]AGACATCAAAAGGGCCTTGTGCAGATTCCTCAACA	A // G
AX-174352770	Affx-285598497	scaffold2544_1	493050	+	CACCATGCTAAAAGAGACAACCAAAGTAAACGACA[C/T]AATCATGAATAATGAATAGTTTGGGCTGGTTGGAA	T // C
AX-174352771	Affx-285178768	scaffold1615_1	519984	+	GGTGGTGACACTTTTCACACTGCTCTTGAATCACA[A/C]GTTCTTCTTGCTTCAGCATTTCTGCCATTCTGGTT	A // C
AX-174352772	Affx-283605110	scaffold1615_1	519981	+	GCTGGTGGTGACACTTTTCACACTGCTCTTGAATC[A/G]CACGTTCTTCTTGCTTCAGCATTTCTGCCATTCTG	A // G
AX-174352773	Affx-283869148	scaffold1615_1	529201	+	AACCCTTCTCTGACCCTTGGACTCCAGGGTCCTTC[A/G]GGATTTGGAAACTATTCTCGTTGTGGCAACTTTTG	A // G
AX-174352774	Affx-283993090	scaffold1785_1	249797	+	GCCAGCACAGACTCACACGGCCTCTCATGGGGCAG[A/G]CGGGTTCCCAGCTCAGCGCCTGGCTCCCCGGGTGG	A // G
AX-174352775	Affx-282993588	scaffold3251_1	158232	+	TATTCCAGTTTACTCTGGTATATGGAAGTGTTCCA[A/G]GAGTCTTCTACATTAATTCAAATATAGCTTCAAAT	A // G
AX-174352776	Affx-283346428	scaffold621_1	46672	+	ATCTTAATTTGGGGGGATATCTTCATTACAGGTGG[A/G]TTTTATCCAGAGCCAAGAAAGATGACACTGATGAC	A // G
AX-174352777	Affx-283975563	scaffold2324_1	523713	+	GGGCCATACACATCCACATCTAACAAACCAACAGC[C/T]TTTGACTGTAAGAAAACAGAATTTACCATAAGATT	T // C
AX-174352778	Affx-283481627	scaffold1296_1	292012	+	GTCGTTGAGGGCAGGGAAGTCACGGGGACAGACCA[A/T]GCGGGACTTCACGGCCACTGTGAGGACTTCAGCTT	A // T
AX-174352779	Affx-285552026	scaffold3482_1	48274	+	GCACAGGCCACGTGATCTCCAAGGCAGGCTTCGTG[C/T]AACGGCGTGACATGGTCTATGGTCACTGCGTTGAC	T // C
AX-174352780	Affx-285990281	scaffold2368_1	522855	+	ATGCTAGAAAAAGTCCTTTTGCTGCCCGTGCTAGT[A/G]CTGTCCGAATGGACGAAGTTCCCACTGTGGACGTT	A // G
AX-174352781	Affx-285578264	scaffold2368_1	523044	+	TCTAGAGACTTTAGCAGGACGTACAGACGGATGTC[A/G]AACTTGAGTTTGTCGATGAGGAGGGGCTTGCAGAT	A // G
AX-174352782	Affx-283198387	scaffold2368_1	523104	+	GGCTTGCAGATGTACTCCTGGACCACCGCCGGCCT[A/G]CTCTGGAGCGTCCCTGACAGGCGGATGTCACTGGG	A // G
AX-174352783	Affx-285806194	scaffold1492_1	360807	+	TCGATGATACTCTCTGTGTTCTTGTTCTGCCAGCG[C/T]GCTAGCAGCGTCTCATGCTCCTGGGAGGGCAGCCT	T // C
AX-174352784	Affx-283990082	scaffold1492_1	361131	+	ACACTCATCTTCCGAGGCCCCTTAAAACCTAAGAC[A/G]TTTGTCTCCTGGAAAAGAGAGAGAGAAGCTCGCTC	A // G
AX-174352785	Affx-284377172	scaffold398_1	352131	+	CATGTGACGTTAGCGGCTTTATTGCACAGCGACCC[A/G]CATAACACCGCGTATTTGTTCAGTTCAGCCTACGT	A // G
AX-174352786	Affx-283748322	scaffold2576_1	214734	+	GCAGCAGAGGTGACAAAATCCATTGCAGATGGGTC[A/G]TCCTGTCAATAATTTAAACAATTTAACAAATCTCC	A // G
AX-174352787	Affx-285316536	scaffold2879_1	496039	+	TGAGTTTCTCATCAACTATTTCCCATACAAGTGTT[A/G]TCTCTTGTCCATTCCACTTCTGCACGTGGACAAAT	A // G
AX-174352788	Affx-284829157	scaffold516_1	13531	+	CTCTTCTTCTTCTCACCAGAGTCTACAGGCTGCAC[A/G]TCATCCTCAAGACTCTGATGCGGATGCTGCTGCTG	A // G
AX-174352789	Affx-284412484	scaffold595_1	458301	+	CACTGTGCTGGTGTAGTGGAAGCAGTGCTGGATCA[C/T]GTGCTCGTCCTGGTCTGTGAACCTGCCAGGGTCGG	T // C
AX-174352790	Affx-285766277	scaffold2943_1	424575	+	TTGCTAAATTGTTATCTCTTGTTTTTCAACTAGAT[G/T]GTATATTATTTTCTTCTTTCCAAATATTGTGATAT	T // G
AX-174352791	Affx-285164782	scaffold2943_1	424279	+	GTTAAGTAGTTACATAGAAACTCATTTTTGTGTTT[C/T]TTGGATTACTTTGACTATTCTAAAATGTTTAGTTA	T // C
AX-174352792	Affx-285461998	scaffold913_1	159942	+	TTTCATAGTTACTTGCTGTACTGAAAAATGTCACA[C/T]TCATGGAGGGCTGCTGCTGCTAAGTTGCTTCAGTC	T // C
AX-174352793	Affx-285463213	scaffold913_1	165345	+	TTTGGCATGCTCATTTACTTCATAGCTTGGATCAC[C/T]TTCATCCCCATCTACCACGTTTGGCAAATATATGC	T // C
AX-174352794	Affx-284018101	scaffold913_1	165364	+	TCATAGCTTGGATCACCTTCATCCCCATCTACCAC[A/G]TTTGGCAAATATATGCTGGTTGTGGAGATCACCAT	A // G
AX-174352795	Affx-283897165	scaffold913_1	252028	+	AGAGGAAGCCAAGCATAGGAAAGTGTGACAGCGGC[A/C]GGCTCTGCAGGCCGGTAGGAACTGACCGTCCCAGC	A // C
AX-174352796	Affx-286142398	scaffold913_1	455012	+	TCTCTGCAGATGGGAATAGTCCATCAGTCGGTCAA[A/G]TCACTCTCCCGGTCAGCAGGATTGTAGTCTGGATC	A // G
AX-174352797	Affx-284311539	scaffold913_1	454995	+	GCTGTGGCAGTCAAGCCTCTCTGCAGATGGGAATA[A/G]TCCATCAGTCGGTCAAGTCACTCTCCCGGTCAGCA	A // G
AX-174352798	Affx-285990129	scaffold913_1	457472	+	ATATCAGATGTGTCAAGATTATGATCTGTTTCAAA[C/T]AGTTGTCTCCCTAAAAGAAATAAACATATTTAATT	T // C
AX-174352799	Affx-285562565	scaffold2206_1	337114	+	GCTCGCTGCATCGGAGAACCCGGAGGGAGGTGGCA[G/T]GGGAGGCTGCCGCCACCAGACTACGTGAGCCTCGG	T // G
AX-174352800	Affx-285227317	scaffold1074_1	412813	+	ACTGGGTCGGACCAAGAGCTCCAGGGACCTTGGAA[A/G]GTGGGGCCGTGGAGCCTGGCGCGCAGCTGTACGCG	A // G
AX-174352801	Affx-284205533	scaffold3232_1	333996	+	CAAAGAAATTTGTTCTGGTCTACATAGACGCCGCC[A/G]TTTAGGATTTCTGTATTAAAACAAACAAACAGAGA	A // G
AX-174352802	Affx-283291589	scaffold3232_1	333918	+	CCATTTGTTGACACCAGGGTCAGGTTGAAAGGCCA[C/T]GGATTCCGAACAATATCTTGCCAATGAATAGTGTC	T // C
AX-174352803	Affx-285258627	scaffold2647_1	219538	+	GGAGAGCCATGGCTTTAGCTGTGATAGTTTTTGCC[C/T]GGATGAGGGCTGTGATACTTGCCACCAGGGGTATG	T // C
AX-174352804	Affx-285109081	scaffold1453_1	305439	+	CTGGAGAAGCTGTTCACGGCCAAGGCCAACGACGC[A/G]GGCACCGTGAGCAAGCTGTGCCACCTCTTCCTGGA	A // G
AX-174352805	Affx-283676278	scaffold1453_1	347667	+	AAGCACAGCTTCCCGCCGGCAGGGAGTTCCCCGGC[A/G]TCCACAGGAGGCATCTGCTGGGGCTGGAGGATCAG	A // G
AX-174352806	Affx-286145878	scaffold446_1	500837	+	CGGAATAAAGCCCATGGCCATTGTTATCACTCACA[A/T]ACGCTCTGATGGTTGCCTAGACGACCCAGGTCCGG	A // T
AX-174352807	Affx-284637955	scaffold446_1	502022	+	GGACTATATCATCAGTCGAGAAAAACCTCAACCCA[C/T]GGAAGTCGAGCCTGTAGGTTATAAGGACATTTGAT	T // C
AX-174352808	Affx-284159720	scaffold446_1	501489	+	GATCACAGAATGCCCCGACCAGGTGACCAAAGAAC[A/G]GCTCAACAGATCGAAAGTAGATTGTCCGGCCTGAT	A // G
AX-174352809	Affx-283253015	scaffold446_1	500921	+	GTCTGGCAATCTAGACCAGTCGGGTACCAGGCAGA[A/G]AATGGAAAAGCCTCCAGAAGAAGCTCCCACCGAAT	A // G
AX-174352810	Affx-283129949	scaffold446_1	501369	+	GAACAAGGTACTTATGAGCAAACTGAACAGAGAAC[A/G]TCCAGCCTAGCTGAGAGAATAGCTTCTGAACAGTT	A // G
AX-174352811	Affx-283556746	scaffold395_1	107814	+	CACATGAAGTGGTCCATGACGTTGTGACCACAGAA[A/G]GTCAAGTCTACTGTAAAAAGAATCTGTACAGTAGC	A // G
AX-174352812	Affx-285085364	scaffold281_2	133327	+	GACAACATGGAGAACATGCCTACATCAGATGGTCC[A/C]CAGAGCCCAGGACTCCAGCAGGAGGACCACAACCA	A // C
AX-174352813	Affx-284185885	scaffold281_2	133374	+	ACTCCAGCAGGAGGACCACAACCACAACCATGGGC[C/T]GCCCAACCTGGAATATCAGAACTTCAGTCCCTACC	T // C
AX-174352814	Affx-283933182	scaffold281_2	133423	+	TATCAGAACTTCAGTCCCTACCACATCTCCCAGCA[A/T]GCAACAATTAAAATTGTTGAATGGGTGAGAGAGTA	A // T
AX-174352815	Affx-285370370	scaffold281_2	345878	+	CGCAAGGAACCCCGAGCCCCGGTCCAGAACGTGAA[C/T]GTGGACCCGTTGGAGTCCTGGCAGGAGCCGGGAGA	T // C
AX-174352816	Affx-283531921	scaffold906_1	372241	+	TTCTTTCCATGTAGGTGGAAGACTCACAAATGGCG[A/C]AGGTGCCAGCTTGTCCCTTGGAGCGTGCAACAGGA	A // C
AX-174352817	Affx-285203000	scaffold1953_1	376019	+	TTTTGGATCTTTTCATTATCAGTTCCTGAAATGAA[C/T]GATCTTGTGTTTGAGTTGACTTTGTGGTTTTATAA	T // C
AX-174352818	Affx-283202847	scaffold1953_1	375875	+	TATTTTTATGTTTTCTCTCTATAGTGAGGATTTTC[A/C]TGTGAGTGACTGAAACTATCTGTACACTTTCTTTT	A // C
AX-174352819	Affx-285346081	scaffold2778_1	82084	+	AGTCCGTTTTCTCTCTGTCCCCAGCCATGCCAGAG[C/T]TGCCCCAGGCTTCCCTGTGCCCACTGTTCTGGATG	T // C
AX-174352820	Affx-283980861	scaffold2778_1	278391	+	GCTGAAAGTGTCTTTAAATTTTTAACAGCTCTGGT[C/T]GAAGATGTGAATATCTGTCTGCAAGCATGCAGCAG	T // C
AX-174352821	Affx-285203923	scaffold3154_1	146802	+	GACATCGTCATGGATGCCTGCTGCAGTCTAAATCC[A/G]GCCATCGATATTGGGCAGGTAGGTGCTGCCCCACC	A // G
AX-174352822	Affx-284803765	scaffold3154_1	146788	+	AGAAAATCAGAACGGACATCGTCATGGATGCCTGC[C/T]GCAGTCTAAATCCGGCCATCGATATTGGGCAGGTA	T // C
AX-174352823	Affx-285565074	scaffold3154_1	329034	+	TAAAATAAGAATGTCTAAATGTACAAAGTATTCAT[C/T]GCTCTGAATATTGTGTGGAAGAATGTATAGCAGTT	T // C
AX-174352824	Affx-283325117	scaffold3154_1	328682	+	AACTTTTAGCTTTTCTTCAGACTTTGGCAATGTTA[C/T]AGGTAATAGTTCAGGTCCTAGTTTTCCATTTTCAT	T // C
AX-174352825	Affx-283571427	scaffold3154_1	481605	+	AGCAGCTTCCTGGAGGTGGACGGGCCATCAGTGAA[A/G]AGTGCAGACTCCAAGGCCAGACAGCCTGGGCCCTA	A // G
AX-174352826	Affx-283689644	scaffold1244_1	431893	+	GGGTTTTTAAGTGTGTAAAAATACATGCACACATA[C/T]ATGTCAAAAAGGAAATTTAAAAAAATTGACTAGAA	T // C
AX-174352827	Affx-286047056	scaffold761_2	152288	+	TTTAAAATTTTAAAACGTTTTTTCTACATACCAGC[A/G]CCATCTGTTTTAATTTTGTTTGATGGTATACTGGG	A // G
AX-174352828	Affx-285762522	scaffold761_2	152339	+	TTGTTTGATGGTATACTGGGCTCTCCTATACCCAA[A/T]GTATTGGTTGCTACCACACGAAATTCATATTCCAT	A // T
AX-174352829	Affx-285737485	scaffold316_1	198956	+	TGGACCTGGCAGCTATGAGCCTGCTAAGGAATGAG[A/G]ATTTGGCCATGAGTTCTTTGGAGTTTCTGCCCATT	A // G
AX-174352830	Affx-285115988	scaffold316_1	198789	+	CTAACAGGCACTTGCACTACTGCCAGGAAGATTCC[G/T]TTGACGAGTGGGAGAGAGAGGTGTGTTCTTGTTTG	T // G
AX-174352831	Affx-286023964	scaffold1300_1	167481	+	TCAGGAATCCTTCACTCTGATGAGGAAGAGGAGGA[C/T]GAGGAGGAGGAAGAAGAACCCCGGCTCTCCATTTC	T // C
AX-174352832	Affx-283242060	scaffold1300_1	251156	+	ATCTCAGTTTCCTGTCCAGGGATTGAACCTGGGGC[A/G]TGAGCAGTGGAGGTAAGGAATCCTGACCACTGGAC	A // G
AX-174352833	Affx-283212413	scaffold1300_1	353020	+	CTGGGCTTCAACTACTGGATCGCCAGCTCCCGGAG[C/T]GTGGATCTCCAGGTGTTCTCTTGGTCCTGTTTGTG	T // C
AX-174352834	Affx-284946115	scaffold1300_1	438445	+	GACCATTTCTTCTCTTTTTATTATTTTTGCATATC[A/G]AGGGAAGGTGGGTGGCAGTAGTCTCTGGTTAACAA	A // G
AX-174352835	Affx-284272712	scaffold1300_1	438461	+	TTTATTATTTTTGCATATCAAGGGAAGGTGGGTGG[A/C]AGTAGTCTCTGGTTAACAAGTGGCTCAAAACCCAT	A // C
AX-174352836	Affx-285598796	scaffold779_1	328000	+	AGTTGCCATCAATTTACTGTACATCAGAGTCTGCA[A/G/T]ACTAGTGAGAAACGCTATGAATGTGGGGAATATGG	A // G // T
AX-174352837	Affx-284544563	scaffold779_1	328177	+	AACTTATTTGGCATCAGAGGATTCACACTGGAAAA[A/C]CCTTTTGTCTGTAAAGAATGTGAAAAGGCCTTTAG	A // C
AX-174352838	Affx-285265940	scaffold2166_1	488038	+	GCCGCCAGGGTGCCGAGCCCCAGCCCGCCACCGGC[A/G]CCCTGGGGCCCCCCGCCAAGGAAGGCCGGGCCTCC	A // G
AX-174352839	Affx-284814761	scaffold2166_1	487874	+	GGTGCCCATCAAGATAGTGCATTCGGAGAGCCAGC[C/T]GGAGAAGGAGAGCCGCCAGGCACTGGCCTGCGTCC	T // C
AX-174352840	Affx-285786819	scaffold1336_1	313419	+	GAGAAAGGATGGAGAGTGATATTAAACAGTTAATG[A/G]CGGAAAGAGATATCTGGAGCTCAGCTACGTATGAA	A // G
AX-174352841	Affx-283210664	scaffold443_1	312473	+	CAGCCAGAACCTCAGAGAAACGATCCAACTGCTCC[A/G]GGAGTGAGTCCATGGGGCGCCGCAGGGCTTTACTT	A // G
AX-174352842	Affx-284316751	scaffold171_1	41395	+	TCTTCTCATGTGTTAATATGATTCTCTCCCTTCCA[A/G]TAATTCTTATGACTTATCTACTCATCCGTGTAGCC	A // G
AX-174352843	Affx-284260023	scaffold753_2	235076	+	TATTTTTTTCCTTTTTGTATTAAAAATAACAGACA[C/T]GATATCAAAAACACAAATGCCATCGGTAGAGGGTA	T // C
AX-174352844	Affx-283655230	scaffold2600_1	472876	+	ACAAACATCCCACTCTCCTGGCATCATTTCATCAC[A/G]AATAAAAGCAGCCTGATGCAAAACAAAGTTCCTTA	A // G
AX-174352845	Affx-286070107	scaffold2882_2	312293	+	GTGTCTCTCCACAGGCTGAGCCCCTACGAGTGGTA[C/T]AACCCGCACCCGTGCCTGCGGGCGCGCCCCCACAT	T // C
AX-174352846	Affx-283463449	scaffold2882_2	357085	+	GACATCGGGGTGGCCATGGGCATCGCCGGCTCTGA[C/T]GTCTCCAAACAGGCAGCTGACATGATTCTTCTGGA	T // C
AX-174352847	Affx-286175717	scaffold467_1	269637	+	TCTGGCCTAGGGATGAAAACTGGGGGTGCCATCTT[A/C]AGATTGAGACCCTGAAAGTCCCATTCACCAAGGAT	A // C
AX-174352848	Affx-282963172	scaffold3324_1	17499	+	AGGATGAACATGGTGAGGTGCTGCCACTGTTTGGC[A/G]TACATGAATCTTGGTGGCAGGTCCCTGTTCATCAG	A // G
AX-174352849	Affx-285964139	scaffold66_1	392619	+	CTTCTTGCCGTCCTTCTTCTGGGCCTTGGTCACAG[C/T]TTTTTCAGAGCCCTTTTTAGGGGCAGGAGCAGACT	T // C
AX-174352850	Affx-284857957	scaffold2616_1	249518	+	GAAGGGAATAAATTACGTGAAACAAACCTTACGGG[A/G]GTTTGTTCTAAAAGCATTTTCCAAAAAGCCAAAGA	A // G
AX-174352851	Affx-285863625	scaffold2616_1	302064	+	ATGTTCATCTATGCCATCTTTGGAATGTCCAACTT[C/T]GCCTATGTTAAAAAGGAAGCTGGAATTAATGACAT	T // C
AX-174352852	Affx-283182637	scaffold2143_1	141039	+	ATACTTACTCCGAAGTTGGTAGCAGCAAATCGATC[C/T]GAGGCGGAAACTTGCACATTTGTTGAAATGGTTGT	T // C
AX-174352853	Affx-285559168	scaffold2506_1	412730	+	CTTCCGCTGAGCAAGACGGTGGAGTACTGGCCTCT[A/G]GGGGAAGCTATGTTGATGTGAGCATTCTCACTGCC	A // G
AX-174352854	Affx-285385775	scaffold2506_1	410833	+	CAATCTTCTGGTCTACTTGGAACCACCGGTTTTCT[A/G]AAAGTTCTGCTTTGCTGTACCAAACTTTACTGATC	A // G
AX-174352855	Affx-286012381	scaffold1817_1	65610	+	GCAGCCGTGCTGGGCCGCCTCTGCTGGTGGGTCTG[C/T]TGGTGGGTCTGCTGGTGGGTCGGCTAGCGAAGACA	T // C
AX-174352856	Affx-285026313	scaffold1817_1	65573	+	GAAACAAAGGCGCCCTCTGGCGCCCGCTGGAACCA[G/T]GGCAGCCGTGCTGGGCCGCCTCTGCTGGTGGGTCT	T // G
AX-174352857	Affx-283267126	scaffold1817_1	65424	+	ATCCCTCTGACCCCCAAGTCTGGACCCAACCGGAG[A/G]AGCCGTGGTCTCAGCACCTCTAGGCACAGAGAAGG	A // G
AX-174352858	Affx-283053705	scaffold1817_1	65574	+	AAACAAAGGCGCCCTCTGGCGCCCGCTGGAACCAG[C/G]GCAGCCGTGCTGGGCCGCCTCTGCTGGTGGGTCTG	C // G
AX-174352859	Affx-285153393	scaffold1817_1	73646	+	AGGGAGGAACTTGGGGGGGCTAGTCCCAGGCCTAG[A/C]GTTGGAGCTGAGTGTTCTTGTCACAATCCACCCAG	A // C
AX-174352860	Affx-284108596	scaffold118_1	418688	+	CACGAGGCGGTGCGGGGTGGCAGGCTCTTGTGCAC[A/G]ACGCCCCGGCCCCCCTCCACGAAGGCACTGGGCGG	A // G
AX-174352861	Affx-286038905	scaffold776_1	337798	+	TGATTTAAGAATAATTGTAACGACAACTACCACGT[A/G]TTGAAACCTTACTCTGTGCTAGGCACCAAGCTATG	A // G
AX-174352862	Affx-285304388	scaffold776_1	337763	+	TATTTTGATAATTAGTTGCAGAAGTCTGTAAAAAA[C/T]GATTTAAGAATAATTGTAACGACAACTACCACGTA	T // C
AX-174352863	Affx-285792937	scaffold1465_1	48137	+	GAGCTCCGGGACGTCTTGGTGCTGCTGCCCACGCG[A/G]GAGCAGCTGCGGCTGGCTGTGGGGGTGAGCGTGGA	A // G
AX-174352864	Affx-284834985	scaffold1465_1	48076	+	CACAGAAACAGACGGAGGACGCTGGTCCCGAGAAC[C/T]GTGTGCACCCAGAGGGATGACAGCAGAGCTCCGGG	T // C
AX-174352865	Affx-283492859	scaffold1465_1	47751	+	CCCAGTCCTCGACCTGGAGGAGGAGGTGGTCCGCC[A/G]GGGAGAGGGGTCAGCGGGAGCAGGGTGGAGCTAGC	A // G
AX-174352866	Affx-285753943	scaffold1858_1	135155	+	CTGGTCACTGAAATATGCAATGAAAGGCTACATTT[A/G]GAAGCCTAGAAAACCTGTGATTCAGTACATAGAAC	A // G
AX-174352867	Affx-284545951	scaffold1858_1	135251	+	AATGGGAATGTTATAAATACCACAGGAAATTACAA[C/T]GCATGACATATCATAAACATTAACTGCAACTACTT	T // C
AX-174352868	Affx-283481866	scaffold1207_1	458269	+	CTGCGGAGGAGCTGGCTCTGTGCGGCTCTCCGGTG[G/T]GGGAGCCAGCTTTGGGGTCGGCAGCACAGGCAGTG	T // G
AX-174352869	Affx-285535686	scaffold3288_1	422708	+	TTCACTTCAAATGTCACAAGTAAAATATCATTCTC[A/C]AATATCTTACCATCAACATTTTAGGATGAAAAACT	A // C
AX-174352870	Affx-285496726	scaffold3288_1	421962	+	CATGGAATCCTAAAACTGATTCAGTAAGGATGAGC[C/T]ACTCTGTTCACTCCACTGGGAGCAACCCATATAGT	T // C
AX-174352871	Affx-283521699	scaffold1863_1	56291	+	CCAATTTTGATTCAATGGAGCCTGGCAGCCTCCTA[C/T]ACAAGTGAGAGCAACTACGAGGTCCTCAATCCCTT	T // C
AX-174352872	Affx-282995248	scaffold1863_1	206045	+	GAAGATGTGGGAGAAGCAGGTCCCAAGTACCATGA[A/G]TCCAATCGTGGTACCAAGAGTCTGCGGTTACTGAA	A // G
AX-174352873	Affx-283175177	scaffold2207_1	262870	+	GTATCCGAATAGATGAATCAAGATTCAAGAAAACA[A/G]AATATACCCAAACCAGACACAAAAGGAACCCTCTC	A // G
AX-174352874	Affx-284035902	scaffold2207_1	288652	+	AACATTTACTTAGTATTTACCTCATATTCTTTGTG[A/G]AGTAATTCAAGTCTGGTTTTCCGAAGATGCTTCCT	A // G
AX-174352875	Affx-284690404	scaffold2322_1	151475	+	TTTTACACCCTTCCCACAGGCCTCCTCTGCAACAC[C/T]GTACAAGGGGTGCAGACGGCATCGGCAGTGCGCAT	T // C
AX-174352876	Affx-283569434	scaffold2322_1	267497	+	GGTGGGCGGCTCGCCCGGGTGCAGGGCAGCAGCGT[A/G]CCCCCGTTCCCACACGGTTCTCTGCAGGACGGCCC	A // G
AX-174352877	Affx-285597637	scaffold1682_1	202480	+	ATAAATAAGGGCCACAAGCCCTTCCTCACGACCAC[A/G]GTCCATGACAAGGGGCAGGGCAGAGGGGGCCTGGG	A // G
AX-174352878	Affx-284697293	scaffold1682_1	202570	+	CCAGGCAGGACTCAGATCAACAAGCACCAGAGGAT[A/G]AACGGGAGGCTGCCCGGGCTGGAGGCCCACGGCGC	A // G
AX-174352879	Affx-283956569	scaffold1682_1	203066	+	TGGGGCTGGGGGGAGGCAGGGTCAGTGGCACCGTC[A/G]GGAGGCTCCTTGCGCTGGTAGCGCAGCACAAAGAC	A // G
AX-174352880	Affx-285678280	scaffold1682_1	379048	+	ATTGAAACAGACTGTCTGTTTCTGGGCAAAATCAG[A/C]TACATCTTCCTAGGAGGGTACAGGGGGCACCATCA	A // C
AX-174352881	Affx-284818152	scaffold1682_1	487482	+	AGGGGATAAAGATCTTCTTCAAATATGGATGGAAA[C/G]TAATCTCTAAGAGTTGTTCTCCTTTATAGACTACA	C // G
AX-174352882	Affx-285870800	scaffold861_1	349440	+	AAGAGTCCACTTCCCTTGGTCACAAGCAGCAGCGC[A/G]TATTCTTTTCCAGTCCCTGGGATCGTCACCTCTGA	A // G
AX-174352883	Affx-284798128	scaffold861_1	359391	+	TGCCCAAGGATAAGTGCTTCCTTTTCCAATTCCAC[C/T]AAGACTAGAGAAACTGCCGAATTCATAGATCAGCT	T // C
AX-174352884	Affx-283330296	scaffold861_1	359396	+	AAGGATAAGTGCTTCCTTTTCCAATTCCACTAAGA[C/G]TAGAGAAACTGCCGAATTCATAGATCAGCTCCTGC	C // G
AX-174352885	Affx-284635920	scaffold1732_1	169831	+	GCAGGGCGCGCACCTCTACCGTGCCGTCGCTGCCC[A/G]GGCTGTGGCTGTGCCGCAGGAAGTAGACGGGCTCG	A // G
AX-174352886	Affx-284399549	scaffold632_1	133591	+	AAGAGACAGTGCAGGGACCACGAGGACGGTCCCCT[A/C]TCCCTTGTCATGCCCAAGGTGAGTGGGCAGCGAGT	A // C
AX-174352887	Affx-284115512	scaffold632_1	133537	+	AAGCGCCTGAGCAAGGAGAGGAGGCTGCAGGAGGA[A/G]GAGGAGGAGCCAGCCACCAAGAGACAGTGCAGGGA	A // G
AX-174352888	Affx-283850999	scaffold632_1	363916	+	CCCACATTAAAGGTGTCATCCCATTCTGATCCATC[A/G]TATCTACATCCTGTTAGAGTAAAAAGTCAGACAGT	A // G
AX-174352889	Affx-285432558	scaffold1783_1	442083	+	TGGGCGCTCAGCAGCCCCCCGGGACCGCTGAGAGC[C/G]AGCAGCCACAGCCCAGGGACCAGCCAGCGCCCGGG	C // G
AX-174352890	Affx-283838258	scaffold3460_1	67589	+	ACAGCAGCATACCCAGAGGAGCTAAGCGCCAAGAC[A/G]CGCTGCAAAGAGGCAACAGAGTCAAAGCTGGGTGA	A // G
AX-174352891	Affx-286054603	scaffold1624_1	213025	+	GGCGGCGGAGGAGGAGGAGGTGAGGCTGGACGGCC[C/T]GGGCCCACTGGCCCGCGCAGGGGGCATCGCCGGGC	T // C
AX-174352892	Affx-285386405	scaffold1624_1	213253	+	GCTCCGCCGCACCACCGAGCACATCAAAACCTAAA[G/T]AGACGATGTGGCTTTGGTGGGGTGGGCCCGCCTGC	T // G
AX-174352893	Affx-285245584	scaffold1624_1	224644	+	AAGAAAATATTGTCTCATAAGTCTTTTTTGTTCTC[C/T]GAGTCTCAATCACTAAGAGTTCAGGGGGCTTTGAG	T // C
AX-174352894	Affx-284636025	scaffold1624_1	213283	+	CTAAAGAGACGATGTGGCTTTGGTGGGGTGGGCCC[A/G]CCTGCCCCCACCCCGTGCAGCACGGTGCCCGGTGG	A // G
AX-174352895	Affx-285330954	scaffold3100_1	369608	+	GCCGGCTGCTGGTGCTGTCTCAGGCTCGCTTCAAG[C/G]CCTGGCTACGCTCACTATGCCGAACCGCAGGGCCA	C // G
AX-174352896	Affx-283523016	scaffold2802_1	142182	+	CCTAATGTGTTGGACAGCTTTTACTGTGATCTTCC[A/T]CGGTTCATCAAACTTGCCTGCATAGACACATACCA	A // T
AX-174352897	Affx-282995016	scaffold2802_1	142176	+	TGTGGCCCTAATGTGTTGGACAGCTTTTACTGTGA[C/T]CTTCCACGGTTCATCAAACTTGCCTGCATAGACAC	T // C
AX-174352898	Affx-283245088	scaffold2802_1	403664	+	TTTATTTGTTTTTGTCTTTAATTTTCTAGGGCACT[C/T]TCTTTCATGGGAATGAGTATCTGTCTGGCTCTGAT	T // C
AX-174352899	Affx-285641587	scaffold2413_1	217236	+	TGAGTGATGGCCCAGATGAGAGTTAATTACAGACA[A/G]CAGCACAGCAGCAGCCAATGGACTGCCCTTCATCA	A // G
AX-174352900	Affx-285351135	scaffold2413_1	160615	+	GGAGTGGGGCCTGGCGGGAGCTTCCCTTTCCCAGA[A/G]CTCTGTTTCCAGAGTGAGAGGAGAAGCAGACAGGA	A // G
AX-174352901	Affx-283100280	scaffold2413_1	310252	+	TAGTGTCCCTTTCCGTTCGTGAATATGCTTTACCA[A/G]TATCCGACACTCTTGCTGGGTCCCGTGATATAACA	A // G
AX-174352902	Affx-283443505	scaffold2413_1	339315	+	TGTCAATGGGTTACTCATTTACTTCAGCCCCATGG[A/G]ATTCAAAATCAGTAGTTTTCCATGTCTTGATTCTT	A // G
AX-174352903	Affx-285208018	scaffold2413_1	455265	+	CTAAAAAACAAACAGTTTAAACAACAAAGCACTCT[C/G]AAGAAGTACCGTAAAGAGCAGAGGAAACTGAGGCA	C // G
AX-174352904	Affx-284525217	scaffold2413_1	455337	+	GCTGTAAAAGATGCTGTGTCTAAGAAACCTGTTCC[A/C]TTGGAGGACCCAAAGGAAAAACAACCAGGTAACTG	A // C
AX-174352905	Affx-285899133	scaffold1181_1	20732	+	CTGCGAGATAGCCCCTGCCCTGTGCCCCACAGTGA[A/C]GGGAGGACGGCAGGATGTGCAGAGGAGACGCTTCA	A // C
AX-174352906	Affx-285101658	scaffold1181_1	20912	+	CACAAATACCAAAAGTCTGAATCGATCATACTTAT[C/T]TGGCTTATGTGAAGAAGCTTTGGTCTTGGGTAATT	T // C
AX-174352907	Affx-284629256	scaffold1181_1	20690	+	CCATGTAACTTCTGAGAGGTGGAGAGGGGCAGATG[C/G]CTGTTACTGCGAGATAGCCCCTGCCCTGTGCCCCA	C // G
AX-174352908	Affx-283572618	scaffold1181_1	20898	+	TGGCACCATGGGTCCACAAATACCAAAAGTCTGAA[C/T]CGATCATACTTATCTGGCTTATGTGAAGAAGCTTT	T // C
AX-174352909	Affx-283384218	scaffold1181_1	20701	+	CTGAGAGGTGGAGAGGGGCAGATGCCTGTTACTGC[A/G]AGATAGCCCCTGCCCTGTGCCCCACAGTGAAGGGA	A // G
AX-174352910	Affx-284333120	scaffold2217_1	446794	+	CCCAACCAGCTCAGGGAAGCTCCTCACGAGAAGCC[C/T]AGTCCCAGGAGGCAAGAAGGACTAAGGCAGCCTGG	T // C
AX-174352911	Affx-284144352	scaffold1408_1	4726	+	CAGATTCCCAAGGAGGAGCTGCGGCGCATGTGCCC[C/T]TCTTCTGTGGTCAAGCGCTGGTCTCTGGACCCCCT	T // C
AX-174352912	Affx-283106225	scaffold1408_1	340891	+	AAATGAAAGCTTACCAAAAAGCTACTACTTACCTT[C/T]CTGGCTTGTTCTTGCAAATGTTCGATTTGCTCAGC	T // C
AX-174352913	Affx-285623840	scaffold1408_1	374101	+	TCTCCTCTTCAGCCTCTGACCACTTGCTGCACCCC[A/C]CCCTCCCACCCTGCTGCTCCTGTCACCTGGCCATG	A // C
AX-174352914	Affx-285557634	scaffold1408_1	366740	+	CTCTGTCCTGCAGCCTGGACTGGCCAGCCCCGGGC[A/G]AGGAGCAGTGGGAACCCAGGCCTGCCGCCCAGCTG	A // G
AX-174352915	Affx-285358788	scaffold619_1	85085	+	CCTCCACCATCTTCAGCTTGTTTAGCTGTCATAAC[A/G]TCGTCCATGAGTTGCCCGACATCGTTCAGTTCCAG	A // G
AX-174352916	Affx-284514614	scaffold619_1	85088	+	CCACCATCTTCAGCTTGTTTAGCTGTCATAACGTC[A/G]TCCATGAGTTGCCCGACATCGTTCAGTTCCAGGCT	A // G
AX-174352917	Affx-284323948	scaffold619_1	85245	+	CTGACTCCAGAACCTCTTCCAAGGGAACTGGAATA[C/T]TGATAGACCCCAGAGCATCCTCTCTTTCTTCTGAT	T // C
AX-174352918	Affx-284947453	scaffold4204_1	349688	+	TTAATCAAAAACGGTGCTGACGTGACCTTGCTGGA[C/T]GCCCTTGGCCATGACAGTTCTTACTATGCAAGAAT	T // C
AX-174352919	Affx-283955916	scaffold4204_1	349751	+	GCAAGAATTGGTGACAATCTGGACATTCTAACCTT[A/G]CTGAAGACTGCATCGGAAAATTCCAACAAAGGTAC	A // G
AX-174352920	Affx-285978366	scaffold2862_1	400982	+	TCCACAAACATTCACTGAGTGCTTACCTGGTCGCT[A/G]GTACCATTCCAGATGCTGTTGGGATACAGAGATGA	A // G
AX-174352921	Affx-283840500	scaffold2538_1	167453	+	TTGACTTGATCATACAGAGACTTGGTACACTGAAT[A/C/T]GCATCATTTTTGTACATGCCTTTTGAGGGGAAGTT	A // C // T
AX-174352922	Affx-283819923	scaffold2538_1	167530	+	AAGAGAGTTCAGTTCCCCCTAAGCAGGGAGAAGAT[A/C]TGCCAAACCAAGATTTGGCTTGCTGAGTCTCAGCA	A // C
AX-174352923	Affx-283730429	scaffold2538_1	167677	+	TTAAATAGTAGGCTTCTTACATGTTTGATCTCTAG[C/T]CCAGTTCCTAATTTCAAATTATTTCTTCCCATGGC	T // C
AX-174352924	Affx-283114959	scaffold2538_1	167944	+	CTGAACAATGCCTTTACTGTCTCAGACTTTCAAAC[C/T]GTTTCTCCTGAGGGTAAGAGACAAAGGAAGGGAGC	T // C
AX-174352925	Affx-285103445	scaffold2385_1	445314	+	GGACAGCGGGGTTGACAGCCAGGGGGCCAGCTGCT[C/T]GCTGATCTCCACCCCTGAGGAGGTGAGCCGACCCA	T // C
AX-174352926	Affx-285871652	scaffold2105_2	208260	+	CCAGCGGTGGAGGTCATGCAGAGACGGGGTAACCA[C/T]GTCCCTGAGGGCCAGCGCCCCAGCTCAGGCCTGCG	T // C
AX-174352927	Affx-284853364	scaffold2806_1	364794	+	TGTGCTGACATAGTGCTGCGTGTACCTGTGAGGTC[A/G]TCAGTGGGCCAGGACCCCAGCTGGCATGCCTTGCA	A // G
AX-174352928	Affx-283847503	scaffold1781_1	41616	+	CTCCCACTCTTATTCCTCTTCCTTGGGATCTACTC[A/G]GTCACCGTGATAGGGAACCTGGGCATGATAACCCT	A // G
AX-174352929	Affx-286127037	scaffold4_1	243817	+	AACATTCTTAACAGGTTACACATTTAAAACGTCAT[C/T]AGAACATCTCGTTCTTGGACACTGGTATAGAAAGG	T // C
AX-174352930	Affx-284931726	scaffold4_1	243459	+	GAAAGTCAACTAGTCTTATGCCTGTGAAAGCTAAC[C/T]CAGATATCACTTTGATACTTGTAAACCATGTAAGT	T // C
AX-174352931	Affx-284146286	scaffold4_1	243399	+	TTTGTAGCTGATTGTAAAAGTAGTTCAGTAACCCC[A/G]CATACCAAGGAACATCAAGAGATGGAAAGTCAACT	A // G
AX-174352932	Affx-284865656	scaffold1477_1	7663	+	GCAGCTGCCTTTCTGAGTCTCCAGCTCTGACCATC[A/G]GCACCCTTGGACTTTCTGAGCCTCCGCCTTGAGCC	A // G
AX-174352933	Affx-283531719	scaffold1477_1	7627	+	GGACTTTGGATCATTCTCCAGCTTTGGTCCTGGGT[A/G]GCAGCTGCCTTTCTGAGTCTCCAGCTCTGACCATC	A // G
AX-174352934	Affx-283835457	scaffold698_1	140202	+	CATGCTTTAGCTATGGTGAGGAGTGGGGAAGGTCT[A/G]TTGATATTCAAATTCTCTGACAAGGGTCATTTGAT	A // G
AX-174352935	Affx-285667199	scaffold4774_1	184221	+	TCACTAGTCAGATACGAAAGCGGAAACTCGGGGGC[C/T]GGGCTATTGTCTGACAGAATGTACTTCAGATGAGC	T // C
AX-174352936	Affx-285589560	scaffold735_1	169856	+	CCGTTACATGTAAAAGATGATGTTTTACCTAAGCA[A/G]AAATTGATTTCTGAACAAAGTGTACAGGGAAACTT	A // G
AX-174352937	Affx-283215084	scaffold735_1	169828	+	AGAAGAAGAAAAGACTCCGCAGAAGAGTCCGTTAC[A/T]TGTAAAAGATGATGTTTTACCTAAGCAGAAATTGA	A // T
AX-174352938	Affx-285779097	scaffold735_1	343155	+	CCATGGAATCAGGCACACTTGTGAACTTGATGGTA[C/T]CTGGGTGCTGTCTGTACTTTTTCTCATTTAATGCA	T // C
AX-174352939	Affx-285949128	scaffold2599_1	279739	+	AAATGGTTACCATTGCTGGTGTCCCAAGTCCACAA[A/C]CCTCAAGGGTAGGGTTTCAAAACATTGCACCAAAA	A // C
AX-174352940	Affx-284432178	scaffold2599_1	279148	+	CACAGACTGTTTCAAGAATTCCACCAAATCCTTCG[A/G]TTCATACCCACCAGCAGCAAAATGCTCCGGTGACC	A // G
AX-174352941	Affx-284413540	scaffold2599_1	279927	+	TATGCACCAGCCATTCACCAAATTGTTCTTGCTAA[C/T]CCAGCAGCTCTTCCAGCTGGCCAGGCAGTTCAGCT	T // C
AX-173960069	Affx-286044023	scaffold1971_1	381098	+	CTCATGGAAACAGTGGCATGGTTCGTGCCAAATTC[C/T]GAAGCAACCTTCCTGCTAAGGCCATTGGACACAGA	T // C
AX-174352942	Affx-284976415	scaffold1971_1	381156	+	CATTGGACACAGAATTCGTGTGATGCTGTACCCTT[C/T]GAGAATTTAAACTTCTTGAAAATAAATAAAAGTGT	T // C
AX-174352943	Affx-283868195	scaffold1502_1	41700	+	CCCTGGACAGTGTTGGTACAGATGGCATTCTCATC[A/G]CAATTGTGTTGCCCGCTGCCGCAGTCGTCGTGCTC	A // G
AX-174352944	Affx-283069721	scaffold1971_1	381157	+	ATTGGACACAGAATTCGTGTGATGCTGTACCCTTC[A/G]AGAATTTAAACTTCTTGAAAATAAATAAAAGTGTG	A // G
AX-174352945	Affx-283493544	scaffold1668_1	37019	+	GAGATGGTGCATGAACCCAGCAACAGGAGGAGGCA[A/G]CGCCGTGGGCTCATGACCACATCATAATGGAAGGG	A // G
AX-174352946	Affx-283170934	scaffold1668_1	37007	+	GAGTGCAGGTGAGAGATGGTGCATGAACCCAGCAA[C/G]AGGAGGAGGCAACGCCGTGGGCTCATGACCACATC	C // G
AX-174352947	Affx-283633475	scaffold1668_1	315791	+	AGAAGATTGTCAACACAACCCAAAAATATGAAAAA[A/G]TACATCTGTGTTACACGCCCTGCATAGGGGATCGA	A // G
AX-174352948	Affx-283197183	scaffold1668_1	315776	+	GCCATCACTGCAAGAAGAAGATTGTCAACACAACC[A/C]AAAAATATGAAAAAATACATCTGTGTTACACGCCC	A // C
AX-174352949	Affx-283236175	scaffold2574_1	139497	+	TTAGCTTGCACCTTCTCAATGGCGGGGGCCACCTG[C/T]CTGTTCCTGAGGCCACGGGAGGGAGAGGACGCGGG	T // C
AX-174352950	Affx-285049704	scaffold1830_1	210258	+	CCACGAAGGCATTGAAAAGGCAACAGAGGACTGCC[A/G]TGCTAAAATAGATGCGAAAACAGCTGAACTGAAGA	A // G
AX-174352951	Affx-283343086	scaffold3099_1	3966	+	GCGGTGGCTCCTGGGATCCCTCTGAGGCTGGAATC[A/G]GCTCCTGACTCGGGGTGAAGCTCACTTTCCGTTTA	A // G
AX-174352952	Affx-284676198	scaffold973_1	40691	+	TTCAGCCAGGCCTCCAACCTCCAGGCCCACCAGAG[C/T]GTCCACACCGGGGAGAAGCCGTTCAAGTGCGCCGC	T // C
AX-174352953	Affx-284313307	scaffold973_1	39697	+	ACCACTAGCCCAGCGAAGCATCGTTGAGGCTGGAC[C/T]GAAAGCCTACCCGTGCAATGAGGGTGAGAGAGGAC	T // C
AX-174352954	Affx-283559598	scaffold973_1	40724	+	AGTGTCCACACCGGGGAGAAGCCGTTCAAGTGCGC[A/C]GCGTGCCAGAAGCGGGGCCTCGCACCTGCAGGCGC	A // C
AX-117107502	Affx-285579477	scaffold2821_1	396024	+	TGAGCCATATTCCATGTTGCAAGATAGAGACAACC[C/T]GTTTTACAAGATGGTGCAACAACTGGGTGAAGCTG	T // C
AX-174352955	Affx-283183139	scaffold2821_1	396032	+	ATTCCATGTTGCAAGATAGAGACAACCTGTTTTAC[A/G]AGATGGTGCAACAACTGGGTGAAGCTGAGGCCACT	A // G
AX-174352956	Affx-285209542	scaffold875_1	174518	+	GGCTGGTTTTTCTCACCCCGCAGCGCTTCTGCGTC[A/G]TCTGGGCAGCCCTGGAAGTCTCCTGGCGACGGTGG	A // G
AX-174352957	Affx-286081397	scaffold1729_1	230764	+	ACCTATGCGCTGCCACCCCTGTGCCTGCAGGCCGA[C/G]CACAGGCCCCCTCCTCCACTCTGTGGGGACAGAAG	C // G
AX-174352958	Affx-283464261	scaffold1729_1	226117	+	GCGGTCCGGCCCTTCTCACCTCCCACTTGCCTGCG[C/T]TCGGGTCCTGTTCAGCTACCTGCCACTGACGCCTG	T // C
AX-174352959	Affx-283180366	scaffold1729_1	230829	+	CAGAAGGGCAGCTGGCATCTCTCCAGCCCTTAGCC[A/G]TCAGCCTTGGGAACTTGGAAAAGATTGGCGATGTC	A // G
AX-174352960	Affx-284667232	scaffold662_1	41406	+	GGATTTTTAAGAAATTTCTGTGGAGGCATCTCCTG[A/G]TCTTTTGAAAATGTGTCATCTATACTTTTTTGGTC	A // G
AX-174352961	Affx-286102192	scaffold662_1	52479	+	ATGTCAGATTTAGGAGGTCACCATTATTAACACTT[C/T]CTCCGGTATTACTGGGAATAAATGAATAGCCTGAA	T // C
AX-174352962	Affx-284737874	scaffold662_1	52195	+	ATCCAAACAATTAGTAACAGTCTGATCACCAGGCA[C/T]GCCTTCAGATGTGGAGGCAGGATCAGTTGGCATAG	T // C
AX-174352963	Affx-284023935	scaffold662_1	51813	+	GTGGAAAAAGTGTAGACATTTGGTGACCAGTCTCA[C/T]ATACAGTTTTAAAATTAGAAAACTGTGATTCTGGA	T // C
AX-174352964	Affx-285935636	scaffold662_1	328693	+	CAGACTGCATTATATGGCGAATTGGTAGCAGCTAG[A/G]CAGAAACATGCCAATATGATGGATGTTCCTCCGGC	A // G
AX-174352965	Affx-285902477	scaffold91_2	219248	+	CGTGCCTGCTGTCAGTGCCTGCGGGACTCGGCCCA[C/G]GCCTGCGGTAAGTTCAGAGCTTGGGGTCCACTAAG	C // G
AX-174352966	Affx-283705172	scaffold601_1	47128	+	CTGAAACTTGCTTGTAGAATCCTGATCTCATTTTA[C/T]ATTGATATTAAAACACTTTAACAGTGGTGGCTGGT	T // C
AX-174352967	Affx-284382202	scaffold601_1	350281	+	TACCATCCTCTCTCTGACGGATCGCAGACCTCCCC[A/G]TTCCTGTCTCCTGGAACCATGTCTCTGGTAAGCAA	A // G
AX-174352968	Affx-283951518	scaffold2457_1	343172	+	TTGATTCTAGTTTATTTTCACTTACTTTTCCACTT[C/T]CTTCACTATATAATAGAGCTGAGATGAGTTTTTAG	T // C
AX-174352969	Affx-283579512	scaffold2457_1	342919	+	AAAAGGGAGGGGATATATATATATATATATATATA[C/T]ACACACATATACATATACATACACCTATGGCTGAT	T // C
AX-174352970	Affx-285381489	scaffold639_1	52634	+	CGGCACTGTGGCCCACCATAAATGCTAACACAGTC[A/G]TGCTGGCAGCTGTGGTTCCCGAAGCTGCAGTGGTC	A // G
AX-174352971	Affx-284428088	scaffold639_1	130297	+	TTTGGAACCCTGAGCAGTGAATTCCAACACCTTCT[G/T]GCCAGGTTATACAGTTCTTGGATCCGAGGGTTTGA	T // G
AX-95687782	Affx-286057714	scaffold639_1	158601	+	CAGGCATGGCGGCGCCCGTGAGGATTTTCCTGCTG[C/G]TGCTGCTGCTTCTGGGACCGGGCGGCTGGGGCCGG	C // G
AX-174352972	Affx-282974607	scaffold639_1	158741	+	GCCACATTCCAGTTCCGCACGCGCTGGGATTCGGA[A/G]CTGCAGCGGGAAGGAGGTGAGGAGAGGATACTGAC	A // G
AX-174352973	Affx-284581690	scaffold3920_1	184253	+	TCATTGGCTCGGGGGCTCCTGATGAGGGCCAGAGC[A/G]TAGGAGGTTATGGCCATGGCAAAAGTTGTCCGAAT	A // G
AX-174352974	Affx-283634351	scaffold3920_1	184549	+	CTGGCTGCACAACTCCTTCCCCTCATTCAGGGCGA[C/T]CAGGACAAGAGCTGTGAGTGATATGTCTGCCTCAG	T // C
AX-174352975	Affx-285850417	scaffold3920_1	261889	+	TGCAGCCCCTCATGTTCTATTTTGCCCTAGGGCGA[A/G]CCAGGCCTCCTGGGACCTCCTGGACTGTTAGGCCC	A // G
AX-174352976	Affx-285503617	scaffold3920_1	261652	+	TGGACCCCCAGGGAGGACAGGCCCAGTAGGGGCTC[A/G]AGGGCCCCCTGGACGTGTTGGACCTGAGGGTCTTC	A // G
AX-174352977	Affx-284531554	scaffold1369_2	272933	+	CAGGGCACCAGAAAACTGGCCCACCTTTTCTTCTT[C/T]TCTATAAAACTGAAAGGTTGGAATGCAGTCGACCT	T // C
AX-174352978	Affx-284671849	scaffold462_1	288063	+	TCTGTACCACGTAGGGTGCCCTCAGCCCGCCGCTC[A/G]CTGCCCACCTCCAGCAGGCCCAGCAGGTGCTCCGC	A // G
AX-174352979	Affx-285655728	scaffold1838_1	152719	+	AGGTCGATGATGTAGGTGCCCACCGAGTGCAGCCC[A/G]CCACCGCCCATCAGGTCGTCGCAGCTCCAGTTGTA	A // G
AX-174352980	Affx-285035158	scaffold1838_1	152833	+	ACCAGCAGCTCGCCCACGTAGCCCTCCTCGATGAG[C/T]TGCTTCATGCGCACGAAGGCCGGCAGGAAGCGCAG	T // C
AX-174352981	Affx-283823320	scaffold1838_1	322129	+	TAACTTTGCTGTGTTCGTCCTTCTGTTTCAGGTTT[C/T]ATTTCCAGGGGCCGTGTGGGACGACTCTTCCCGAA	T // C
AX-174352982	Affx-284841730	scaffold988_1	45175	+	TGTTGATTTCACTTCTGTTTTCCTCAGATTTACAA[C/T]GGCTATTTTATTTATGACTTTGCACCCAGAGGCCT	T // C
AX-174352983	Affx-283502455	scaffold988_1	45209	+	ACGGCTATTTTATTTATGACTTTGCACCCAGAGGC[C/T]TTCCACCTGTTGGTAAAAATGTGGGGTTTGTTTTT	T // C
AX-174352984	Affx-285965260	scaffold756_4	235839	+	ACTCACCTGCTGCTGGAATCTCACCATATTCATCA[A/G]CTGCTGAGCTCCAGGTGATAACTTTGACGCCATGG	A // G
AX-174352985	Affx-284499183	scaffold756_4	235891	+	GATAACTTTGACGCCATGGACTCCATGATGGTTTG[A/G]ACCCTCTCCAGGTCTATCCTTGATCCTAGAGTGGG	A // G
AX-174352986	Affx-283972926	scaffold756_4	235969	+	GCTGAAGAATGTGCCGAGACTTGCCTTACGTGTAC[C/G]ACAACTTTACTGATGAACACACAGTTCTTTTCACC	C // G
AX-174352987	Affx-285430873	scaffold1437_1	221394	+	AGCCAGTGGACAACCAGCCACCCGAAATCCTCAAC[A/G]CTGGCTTCACCGTTCAGGAGAAGGGCCATCACATC	A // G
AX-174352988	Affx-285334025	scaffold1437_1	220619	+	GCCAACACAGGGCTGACGCTGGCAGAGGGTGAAAC[C/T]GTGCCCATCCTGCCCCAAGCTCTGAGTGCAACTGA	T // C
AX-174352989	Affx-283559359	scaffold1613_1	125787	+	AGTAAGGCAGTGCTGCGGTGAGAAGTCTCCTCAAC[A/G]CTTCTCTGAGAGGTCCTAGGGAGCAGGGCAGGCTC	A // G
AX-174352990	Affx-285471304	scaffold1613_1	189837	+	TTCTGTCGTTGTTGGAGTGCTAGCCTCGGTTGTTT[C/G]TCTTCGAGGTGTAGCAGTCATGGTCACTTTTCTTT	C // G
AX-174352991	Affx-285223459	scaffold1613_1	189930	+	TGTTCTTTGAGTAGTGGTAGTGGTGGCAGTTGTTG[A/G]AGTAGTGGTTGTTGTTGTTGTAGTTGGAGCTAGAA	A // G
AX-174352992	Affx-283321513	scaffold1613_1	189543	+	TACTGTAGATTGTACATCTGACTTAACACAGTGCT[C/T]TGCATAGTCAATACCCTCTCCTTTAAAGCCTAAAG	T // C
AX-174352993	Affx-283994769	scaffold2884_1	196292	+	GGCCTCTCTCCACAGGCCCACACCATGTACCAGGT[A/G]GGGCTGATGGAGACCGACCAGCACATCGAGTTCTT	A // G
AX-174352994	Affx-284908350	scaffold2884_1	311378	+	CCATAGGGGTACTGGGTGTCAAACTTCACCAGGAC[A/G]AACTTGCTTTTGGGAATGACCTGAGGGCACATAGA	A // G
AX-174352995	Affx-284557531	scaffold1174_2	385327	+	AGGGTGCAGGGGCAGGGACAGCAGAGGAAGACGTG[A/C/T]GGACAGGCGTCCACGGCGCAATCGGAATTCTTCCA	A // C // T
AX-174352996	Affx-285263174	scaffold3554_2	219320	+	ATAGATGCCTCCTCGGACTCATACAGCTTCCTGGG[C/T]GTGGACCAGCTGCAGCACTCCAGCCTGGCCGAGCT	T // C
AX-95759950	Affx-284397725	scaffold701_1	315341	+	TCATCTCCTGTGTTCCTTCAGGAGGTGCCCTGCTT[C/T]CATGCCCTTCCCCGGGGTCTCTGGCCTGGACAGGT	T // C
AX-174352997	Affx-285576418	scaffold3581_1	365286	+	GGGAAGTCCCAGGGGAGACCGATTTCTCCAACATG[A/G]GTATTACCACCGCGGGCGCTGAATTTCGGGGCCCC	A // G
AX-174352998	Affx-284260874	scaffold189_1	110418	+	TTGGAAATCTTCACAAGGTATTCCGTGGTGATCAC[C/T]GCATTCACTGGAAATATCAGTGCTGCATATGTGGA	T // C
AX-174352999	Affx-285986469	scaffold2768_1	202835	+	GAAAAGCCACTCTACTACTCAGCCATTGACAGGCC[A/G]GTAGTGTATAAAAGAAGAGGTGAGTGGGGTTTCGT	A // G
AX-174353000	Affx-285729791	scaffold2768_1	207164	+	AATGGTGAAAAATAGAGTTTTATTACGTACACGTA[C/T]ATACATACAAATACCTATATCAAACAAAAATGTAT	T // C
AX-174353001	Affx-285444791	scaffold2768_1	207108	+	CCAGGGAAAATATTTTAATAATGAAAGTAATGTCA[C/T]TGTAATATAAAATTCTAGAGAATGGTGAAAAATAG	T // C
AX-174353002	Affx-284609893	scaffold2768_1	207160	+	AGAGAATGGTGAAAAATAGAGTTTTATTACGTACA[C/T]GTATATACATACAAATACCTATATCAAACAAAAAT	T // C
AX-174353003	Affx-285230263	scaffold2768_1	309350	+	CAGTTGTTCCTCCCCAAGTAACTGCTTCTAAAGCC[C/T]CTGTGGTCATGGCGGTCCCCCAAGCCTCTGCTGGG	T // C
AX-174353004	Affx-284320672	scaffold2768_1	310225	+	TACTTCAAAAGTTCCCACCTCAAGGCTCATCTTCG[A/C]ACTCACACAGGTGAGTACTGCAGGGTAGGTAGGGC	A // C
AX-174353005	Affx-283456478	scaffold2646_1	13497	+	AAAATAGGCTGAGGTGATTTCTCCAGACACAGAAA[C/G]AATCCCTGAGTCCTGTAATAGCAGATGGTATTTTT	C // G
AX-174353006	Affx-285608158	scaffold2646_1	334452	+	CGCCGGAGGGATGACGTAAAAAGGCGTCGCGTTGA[G/T]GGTGACGCGTGGCGTAGATGACGTAGGGCTGCGCC	T // G
AX-174353007	Affx-285004772	scaffold2646_1	334496	+	GTGGCGTAGATGACGTAGGGCTGCGCCTGTCACCC[C/T]CGGGGCTTGTTGCGAGGAGGAGCAGGCGCCATGGC	T // C
AX-169513304	Affx-284248087	scaffold3086_1	79724	+	TTCTCTTTTGTGCTGTCCTTTCAGGAGCTCGTGGG[A/G]AGTAACCCTCCACAAAGAAACTGGAAAGGAATAGC	A // G
AX-174353008	Affx-285591716	scaffold1733_1	41087	+	ACAACCCTTTAAAAATGTGCAATCCATTGTTAGCT[C/T]GAACCATACAAAAACAAATGACCAAATTTGGCAGT	T // C
AX-174353009	Affx-283712078	scaffold1733_1	215775	+	TTGGTCTCTCTGCCCAATTCATCATCATCTTCATC[A/T]GAATCAAGCTCTGGTCCGATGTAATTCCCAAACTC	A // T
AX-174353010	Affx-284729760	scaffold1386_1	184349	+	ATTACCTGATTCCTCCTCAAAGAAGGTAAAATGGC[A/G]TCTGTAGATCTGGGAGTGGATGAGGTCTTTGGAAT	A // G
AX-174353011	Affx-283776038	scaffold3561_1	100391	+	GGCCCCTCCCCACCTCCGGGTGTCGGACGCCTTGC[C/G]GCCTTTGTGCGGCTTCCCCGCCGCGGGGCCCGTGG	C // G
AX-174353012	Affx-285812719	scaffold682_1	303994	+	CCCCGCAGCGACCAGATGGGGAACAAAGCCGCCTA[C/T]ATCCACCTCCGGGGCGCTGACCTGCGGCCCCAGTT	T // C
AX-174353013	Affx-283203167	scaffold1372_1	378573	+	AACTTGTGCTATGCAGATACAATACGCTGGAAAAA[A/G]CTTTTTGGGACCTCAACTCAGAAAACCAAAATTTT	A // G
AX-174353014	Affx-283696761	scaffold1843_1	198431	+	TTGTCAACCATCATGATGGAACGGTTTGAACCACA[A/G]ATCAAAGCCACAGAAAGTGAAATTCGTTATTCTAC	A // G
AX-169384221	Affx-284282149	scaffold1701_1	227854	+	GGCTATAGCTTTGTCGAAGTTTTCCATCTCCACTG[C/T]GCTGGGGCCTCTATGAAACATGACAGTCATTAACA	T // C
AX-174353015	Affx-285123564	scaffold1701_1	245657	+	TGTGCTCTGTGCTCCACGGGGTGACTGCGAGAACC[A/G]GGCTCTTCTCCACAGTGGCGGGGCTGACCTCCAGG	A // G
AX-174353016	Affx-285956664	scaffold294_1	151638	+	CAATGGGGACCAGCATTGGGACTGCCAGGGCACCA[A/G]GCATGTCATCCAGCTACACTGAGCGGCTGAAGGGC	A // G
AX-174353017	Affx-285078179	scaffold294_1	138552	+	CACATGGAATGCCCTTACAAATGTAATCAGAGTGG[C/T]GAAACCTTTCATCAGGGCTTGAACCTTACCCAGCA	T // C
AX-174353018	Affx-285360721	scaffold294_1	187484	+	ATGCGGAATCCCCTCCAGACACGGAAGCGGATCCC[C/G]AGGAAAGACTGACGCGCTCGGGTGAGTGACTTGAT	C // G
AX-174353019	Affx-285130396	scaffold294_1	187220	+	GGTCTGTGTCCATCCGCTCGTGTTTTCACATAAAC[A/C]CTTGTCAACCGGAAGTGCCCTGGCTCTCTAATTCC	A // C
AX-174353020	Affx-284683480	scaffold294_1	187480	+	GCGCATGCGGAATCCCCTCCAGACACGGAAGCGGA[G/T]CCCCAGGAAAGACTGACGCGCTCGGGTGAGTGACT	T // G
AX-174353021	Affx-283083821	scaffold294_1	187369	+	AGAGACAAGAATCTCCCAGGACGAGACCACGTCTG[C/T]AGGCTCCGCCCCTCTAGGGACACAGCCTCCTTCCA	T // C
AX-174353022	Affx-284231050	scaffold760_2	260013	+	CATGCCCACCCTCTGACCAGTCATCTCAGGCTGCT[G/T]ACTCGTCCAGCTCTGCTGCTCGCCATCCTGGGTGT	T // G
AX-174353023	Affx-285037015	scaffold760_2	306135	+	ACCCTCAGCCTGGCACTCTACTGCCCTCGGCTCTC[A/G]GCAGACCTGGTAGCCGTGGGCACGGAGGTTCTCCA	A // G
AX-174353024	Affx-284770069	scaffold760_2	306339	+	GCTTGGGGTGTGTGCTGTGCTCTCGGAAGGGCTGG[C/G]GTGTGTGCCAGGTGGAAGTGTCGAGCTCACGCCTG	C // G
AX-174353025	Affx-284158470	scaffold760_2	306158	+	CCCTCGGCTCTCGGCAGACCTGGTAGCCGTGGGCA[C/T]GGAGGTTCTCCAGCGTGTCAAAATCTCCACTGTCC	T // C
AX-174353026	Affx-284027919	scaffold760_2	373978	+	CATCATATAGCTGTAGGCTGAGGATGTGGGCCACG[A/G]GCAGCCATGCCCAAGGAAAGACATCCCGTGGGAGC	A // G
AX-174353027	Affx-283076486	scaffold815_1	148779	+	TTTCAAAACAGTAGGAAAAAAAGTTCAAATTACCC[A/G]TCTCTTTCTTTCTTTGGTCTTCATTTCATCATGCA	A // G
AX-174353028	Affx-285528336	scaffold1588_1	72899	+	CTGCCCAGGGTCACGCTGCAGGTCTTCGACCAGGA[C/T]AACCGCCTCCTCAGGGCTGCCTGGCTGCTGGCCCC	T // C
AX-174353029	Affx-284678456	scaffold1588_1	104145	+	AATATGTGGGATTACCTAAAACTGTACCAAGGGAG[A/G]CATATGTGTATGTGTATATATATGTGTGTGTGTGT	A // G
AX-174353030	Affx-283321027	scaffold3132_1	114002	+	TGGGCATTGAGTGCTTATCTGTTGAATAGGAGTCA[A/G]TAAAAGAATAACGTCTAATACAAACCCCATACCTG	A // G
AX-174353031	Affx-283744282	scaffold1961_1	180002	+	GACGGCGCTCCGAGGACGTCGCAGGGCACACGACA[C/G]CCGGCCAGTTCCGGAGGAGCACGGAGCGCCGGACC	C // G
AX-174353032	Affx-284853478	scaffold2629_1	23565	+	CAGGGAAGTATGGCCACAGCTGCCTTACCAGAGAG[C/T]GGGTCTTCCCTGGCCTTGCGAGCCCTGGGATGGGG	T // C
AX-174353033	Affx-284490863	scaffold2629_1	42476	+	GACTCGAGTGTTCCTGTGTGGAGTGGAGTGAACAT[C/T]GCAGGTGTCCCTCTGAAGGAACTGAACTTAGATAT	T // C
AX-174353034	Affx-285949472	scaffold1860_1	55922	+	CCCAGCACCTCAAGGTGACCTCATGGTCAGAGATG[C/G]GGTGATGGGTCACATGTGTCTTTGGAGGGTCTGAG	C // G
AX-174328598	Affx-285139634	scaffold1860_1	55932	+	CAAGGTGACCTCATGGTCAGAGATGGGGTGATGGG[C/T]CACATGTGTCTTTGGAGGGTCTGAGGAAGAAGAAT	T // C
AX-174353035	Affx-286166527	scaffold1860_1	143970	+	AACAAGGTAGCATTATTCCAGCCTTACAAGGACAC[A/G]GGAGTTACAGTTTAAGTAGCTTGTCATGGTTGCCC	A // G
AX-174353036	Affx-283239884	scaffold1860_1	143758	+	ACGACTGAAGCGACTTAGCAGCAGCAGCAGCAGCA[G/T]CAGCAAGATGAATGAGTAGAATTAGAAAGCCACAG	T // G
AX-174353037	Affx-284896367	scaffold1860_1	147136	+	TCTGCAGGACGGCTGGTTCGGGCCCAAGCCCTCCT[C/T]CAGCGACACCCAGGCCTTGATGTAGATGCTGGGCA	T // C
AX-23507597	Affx-283550023	scaffold1860_1	293622	+	TCACACCCTCCCTGCCTCCTACCGGAGCCTTGTGC[A/C]CTGGGGGTCTTCTCTATTCTTGCAGCTTTCTCTTT	A // C
AX-174353038	Affx-286167626	scaffold1860_1	338152	+	ACAATGGCTGCCACATCCCGAATATACTGGTCTTC[A/G]GTGAAAATCACTTCTCCTCCTGAGGCCAGGGCCAC	A // G
AX-174353039	Affx-285936824	scaffold1860_1	338095	+	CCTCAGTTCTCAGCTGAGCCTCCACACATACTCAC[A/C]AGGTCAGCTATACTGTCCCCAACAATGGCTGCCAC	A // C
AX-174353040	Affx-285086818	scaffold1860_1	338135	+	CAGCTATACTGTCCCCAACAATGGCTGCCACATCC[C/T]GAATATACTGGTCTTCAGTGAAAATCACTTCTCCT	T // C
AX-174353041	Affx-284805386	scaffold1860_1	338140	+	ATACTGTCCCCAACAATGGCTGCCACATCCCGAAT[A/G]TACTGGTCTTCAGTGAAAATCACTTCTCCTCCTGA	A // G
AX-174353042	Affx-283466951	scaffold1860_1	338188	+	GTGAAAATCACTTCTCCTCCTGAGGCCAGGGCCAC[C/T]GCCTCATATGGCTCAAAACGCAGAGGGGACAAGAC	T // C
AX-174353043	Affx-283033432	scaffold1860_1	338125	+	CTCACCAGGTCAGCTATACTGTCCCCAACAATGGC[C/T]GCCACATCCCGAATATACTGGTCTTCAGTGAAAAT	T // C
AX-174353044	Affx-285024097	scaffold1860_1	366921	+	ACACAGGAGTAGGTGGTGCCCAGGTCGATGCCGAT[A/G]GCTGTTCCCTTAGCTGCAGCCATGGTTTTCCTAGG	A // G
AX-23507189	Affx-284138944	scaffold1860_1	366946	+	CGATGCCGATAGCTGTTCCCTTAGCTGCAGCCATG[A/G]TTTTCCTAGGCCTGTGGGAAAAGAATGAGATAAAA	A // G
AX-174353045	Affx-284790646	scaffold1969_1	259913	+	ATTATTAAAATAATTTTAACTCACCTTTCTTTTGC[C/T]TGGAGATCCTTTTTTATTAATGCTTCAAACTTCTT	T // C
AX-174353046	Affx-284898547	scaffold102_1	6272	+	CCCTCTTCTAAGTTATCTTCATCCACACAGCTCTC[C/T]TTAGCATTGACGCCACCCAGAAAATGCCCATCTCC	T // C
AX-174353047	Affx-284069366	scaffold102_1	6569	+	ACTTTTTCAATTTGCTTCCTCAGAGTGGATTCATC[C/T]AAAGATCTAGAGGAAAACCAGGAGCGAAACGATTT	T // C
AX-174353048	Affx-283459707	scaffold179_1	65686	+	GTCCTCGTGGGGACACAGTCGGACCTCAGAGAAGA[C/T]GTCAAAGTCCTCATCGAGCTGGACAAATGCAAAGA	T // C
AX-174353049	Affx-283423271	scaffold2542_1	192061	+	GACTGTCTGAACAACTCTACCTGTGACCACATCAC[C/T]GGAACCTGTTACTGCAGCCCAGGATGGAAGGGAGC	T // C
AX-174353050	Affx-283683535	scaffold2542_1	301198	+	CCCCCACCGAATTCTGGGGGCCTGGCTTCTGCTGC[G/T]CTCTCCTCCTCCCCGGCTCCTTTAGGTACGTGCAG	T // G
AX-174353051	Affx-283353802	scaffold2542_1	301150	+	TGAAAAATGATGGAAGAAAGTGGAATAGAGACAAC[A/G]CCACCTGGGACCCCCCCACCGAATTCTGGGGGCCT	A // G
AX-174353052	Affx-284851340	scaffold2384_1	113969	+	GGCATGGGCTATTACAACTGCTCAGTACCACAGAC[A/G]ATTTTGCGGAACTTACTGGAGAACTCAGGATGGTA	A // G
AX-174353053	Affx-286017480	scaffold2467_1	329470	+	TGCTTTCGGGTTCCTTGCAGAGTTGGCACAAGGCA[A/G]AAGGTTCATCTTTCTGCGCCTGCGCTCAGCGTCTT	A // G
AX-174353054	Affx-285798512	scaffold2467_1	327730	+	ATGACGGTCAGCACGGCCAAGGCGAGCCAGAAGGG[A/G]TTGACATAAACCTGCTCCTGGAGCAAGAAGCCACC	A // G
AX-174353055	Affx-284409954	scaffold2467_1	329297	+	ATTGTAGCCAAGGTCTGCACTGAAACGGTGCCACA[G/T]GTACTGCGTGGTGACCGGGCCCTGCAGGACCAAGG	T // G
AX-174353056	Affx-283009835	scaffold2467_1	329258	+	CACGCTGTGGTTGCTGCAGCTGTCCCTGTGACGGG[A/T]GCCATTGTAGCCAAGGTCTGCACTGAAACGGTGCC	A // T
AX-174353057	Affx-283394521	scaffold1120_1	175851	+	AGTACAGAATACTCTTCTAGTAGAGTGTCAAACAA[A/C]ACTATTCGCTTGTTCTTGAAGAAGCCATAAAAATA	A // C
AX-174353058	Affx-284284636	scaffold1102_1	288338	+	GCAGCAGTGGGGGGCCTTCCCCTGCGCCTCCCTCA[C/G]AACTCCACTTTCCTGGCACCTCTAGCCCTGGTGAC	C // G
AX-174353059	Affx-283795442	scaffold1102_1	288399	+	CCCTGGTGACACTAGGGTGCTGTTTTGAACACTGG[G/T]GCAGGAGGGCCACATCGCTGCCCCTCACCAACGCT	T // G
AX-174353060	Affx-283433292	scaffold1102_1	288432	+	GGGGCAGGAGGGCCACATCGCTGCCCCTCACCAAC[A/G]CTGCAAACAGGTGTCTTCAAGATCCTGGGGTTCTT	A // G
AX-174353061	Affx-283033049	scaffold1102_1	288340	+	AGCAGTGGGGGGCCTTCCCCTGCGCCTCCCTCACA[A/C]CTCCACTTTCCTGGCACCTCTAGCCCTGGTGACAC	A // C
AX-174353062	Affx-284272579	scaffold1102_1	307769	+	ATCCAGTACTTGCCTCAGGGTCCTGCCCAAAATCA[C/T]GCCATCACCGCCACTGCCTTCTCAGCCGTGGCTTC	T // C
AX-174353063	Affx-284571372	scaffold3664_1	12947	+	CTGCTCTTGCCCTTTGCAATGGACATCATCTAGCC[A/G]GATATGCCCGTCTCCAGGGACAAACTTTCTCCGTG	A // G
AX-174353064	Affx-285162206	scaffold3664_1	298568	+	CAAGTCATCTTGGCTGCCCACTGTGGACCCCTGTC[G/T]CTCTGCCTGCAGAGGGATCCAGGTATCTCTCCTAA	T // G
AX-174353065	Affx-285098373	scaffold3085_1	194559	+	TCCTTGTCCTTGTTTTTCTGTTTCTTGTGGCCGCC[C/T]TTCGAGCTCGGTGGCTTCTCCTTGAGCAGCGTGCC	T // C
AX-174353066	Affx-284740451	scaffold3085_1	194625	+	GTGCCGTTGCTCTGCGCCGAGTTGCTGATGTAGTT[C/T]CGCGTCTCGTCCACCTGGTAGGAGCCCTCGTCCCT	T // C
AX-174353067	Affx-284650286	scaffold3664_1	298512	+	TTTTAGCCCTGGCACCGAGTTCGGATCCAGCCCTC[G/T]TTCAGCTGGGATTAAAATGCCAAGTCATCTTGGCT	T // G
AX-174353068	Affx-285879498	scaffold4834_1	270689	+	GGAAGAGTCCAAAGGCCTCTCACCTCCCTGAAGAA[C/T]GTGTAATCTGTGTATACTGCCATCCAAGCTGGATT	T // C
AX-174353069	Affx-285189242	scaffold580_1	284816	+	TGGCCAGCATCCAGCCCGAGCCTCCAGCTCAGAGG[C/T]GGAGGATGGGTGTGGGAGCCCCAAAGAGGAGAGAC	T // C
AX-174353070	Affx-284988280	scaffold580_1	284774	+	CCAGGAGCCGGAGAAGATTGCGGGGGGCTCTGAGG[A/T]GGGGGCTGGCCAGCATCCAGCCCGAGCCTCCAGCT	A // T
AX-174353071	Affx-285704832	scaffold1955_1	19689	+	CTCCACTTCTTGCCCTCCAGTTCAAGTAGGGCTGG[C/T]TCCTTCTTTGTGACTGGTTTGGGGGGATCTGGTTT	T // C
AX-174353072	Affx-285266869	scaffold1955_1	19700	+	GCCCTCCAGTTCAAGTAGGGCTGGTTCCTTCTTTG[C/T]GACTGGTTTGGGGGGATCTGGTTTAGATGCAGAGA	T // C
AX-174353073	Affx-284639585	scaffold1955_1	19400	+	GTAATGGAGTTAATTTTGCCCTTGATCTGCAATGT[C/T]GAGTTCACACACTTGAATATGTAAGCCACCTGTTT	T // C
AX-174353074	Affx-283737599	scaffold1955_1	19456	+	GTAAGCCACCTGTTTCAGCTCTGTATCCTCTATCA[C/T]CAGGTTGGAAACATTCTCCTGATTTTCCTGTTAAA	T // C
AX-174353075	Affx-285057612	scaffold1301_4	158469	+	GCCTTTTTCTTCACCCCCAAGTTCTCCCCGGAGGG[C/T]GCCAACGGATGCTTTGACACGCACGTGTGTTTCTG	T // C
AX-174353076	Affx-284998844	scaffold759_1	101584	+	TACTTAAGATTTCACGTATTTTTGCTGAACTTGTT[A/T]AAAAAAAAAAGCGCTTGGGATGATGGATTAACAAG	A // T
AX-174353077	Affx-282965261	scaffold1301_4	158700	+	GACGTCCCCAACCAGCTGTCCCTGGGGAACCTGAT[G/T]TGGAAGCCGTGGCTGCAGCTGTGCTGCTCATCGCT	T // G
AX-174353078	Affx-284614619	scaffold3784_1	213000	+	TTCGCCCCTGTAAGAGCCTGACTCCCAGCTCGCTC[C/T]GGAGAACCAGTTCGTGGACTTTATCCTGGTCCTGG	T // C
AX-174353079	Affx-284261161	scaffold3784_1	177732	+	TTGGGCATCGTGCCTGAAACCTCACTCCCTACCCC[C/T]GAGTTTGTTCTGGGAAGAGAGCCTTGACTGGGCCG	T // C
AX-174353080	Affx-283735344	scaffold3784_1	178032	+	TCCCTGGAGGGCTTAGATAGCAATGGGTCGCTCCC[C/T]GGGGTCCCAGACCACCCACTTCCTACACCCAACCT	T // C
AX-174353081	Affx-283609575	scaffold3784_1	177454	+	TCTCTGGGAGCACAGGCCCCAGGCTGCCATCAGAG[A/G]CCCAGCTGGAGGCACCTTCTTTACAAGATAACTCA	A // G
AX-174353082	Affx-285555805	scaffold2923_4	10619	+	AATTACTCCTTCCTGGTCCTTTGAGGTCGGTGGCT[A/G]CTCCCCCTTCAGTGGCGGGGGCACCTGGGAGAGGA	A // G
AX-174353083	Affx-285915683	scaffold934_1	64759	+	GCACTGATGAAGAAGTACATGGGTGTGGACAGTCT[C/T]GAATCTGCCTGAACCAGCACAATGATGAACAAGTT	T // C
AX-174353084	Affx-285854668	scaffold934_1	78602	+	TTACCAAGAAACCTCAAAATGATAACAGAGATTGT[C/G]AAACTTCCTGCAAAATGGTCCGTATCCTGACCCTG	C // G
AX-174353085	Affx-285174147	scaffold934_1	64688	+	GCCCATGGAGCAAGGTGTGCAGTAGTGTGGGCACT[C/G]TGGTGCTGACATACCAGAGTTCCAAGAAGGAGAGG	C // G
AX-174336958	Affx-283923520	scaffold934_1	64724	+	TGGTGCTGACATACCAGAGTTCCAAGAAGGAGAGG[A/G]CACTGATGAAGAAGTACATGGGTGTGGACAGTCTT	A // G
AX-174353086	Affx-285285526	scaffold1443_1	308451	+	CATTTGCAGGCTGGCTGTGATGGTGAGAGTATTGG[A/G]AATTGCCCATTTTCTCAGCGTCTCTTTATGATTCT	A // G
AX-174353087	Affx-284969480	scaffold1443_1	311448	+	GAAAGGAACCTGTTAAAGGCCCTGAAGAAGCTAGA[C/T]AGTTATCTGAACAGTCCCCTGCCTGATGAGATAGA	T // C
AX-174353088	Affx-285438173	scaffold2344_1	314242	+	ATGATGTTTGTGGGCACCTCGGTGGGGACCATCCG[A/T]GCGATGAAGTACCCGCTCCCTCTGCAGAAAGAATT	A // T
AX-174353089	Affx-286172987	scaffold2344_1	324332	+	ATGCAAGAGGAGTACGAGAAGCAGCTTCGGGATAA[C/T]GATGAGACCAAGAGCCAGGCCCTGGAGGAGCTGAC	T // C
AX-174353090	Affx-285334795	scaffold2344_1	324245	+	TCTTGCTTCTCTCCAGAATGTTGCAACAACCAAAA[A/G]TTGCTTCTGGAATATGAGAAGTACCAGGAGTTGCA	A // G
AX-174353091	Affx-285602925	scaffold1606_1	91405	+	CAATGCCGCTCCTCCAATAACGTATTTATTTACAT[A/G]AAAACACCATTTTATACAAATTGAAGACAAATCTT	A // G
AX-174353092	Affx-283088490	scaffold1606_1	188674	+	GGGATGCCTACCCGAGGGGGCACAGCCTGCAGGGC[A/G]GTGATGTAGTTCTCCAGGGCCAGCCGGCGGCGGTC	A // G
AX-174353093	Affx-284603490	scaffold1606_1	234357	+	CCTCGGACCACCTCTTCCACAGACTCCGTGGTGGT[G/T]GTGGTGGTGGTGGCGATGCTGGTGGTCCTCTCCGT	T // G
AX-174353094	Affx-285284278	scaffold2963_1	95159	+	TGGGACATGGAAGAGAAGGTGGCTGGCTTGTTCTC[C/T]TGGATGGTCTGCATGGGAGACTGGCGCAGGGAGTT	T // C
AX-174353095	Affx-285558615	scaffold2349_1	311277	+	ATTTGCTGGCTTTGTGAGCGGTCCCAGGAGCACCA[C/T]GGTCACCCTACATTTCTCATGGAAGAGGTCGCCCA	T // C
AX-174353096	Affx-285147918	scaffold2349_1	311260	+	AGGAGGATGGGAAGGTCATTTGCTGGCTTTGTGAG[A/C]GGTCCCAGGAGCACCATGGTCACCCTACATTTCTC	A // C
AX-174353097	Affx-283432158	scaffold2349_1	311178	+	GTCAGGGAGGTCAAACTGAGCCTGGAGGAGCAAGA[A/G]AAACATCTCTGTGCTCACCATGGAGAGAAACTCCT	A // G
AX-174353098	Affx-286175829	scaffold3830_1	188937	+	TGAGATGGGGTCCTACAGCAGCCAGCCGGGCGGTC[A/G]TTGGTCTGGGAGAGTGCCTCAGGGGAAGGTATGGA	A // G
AX-174353099	Affx-284755488	scaffold3830_1	188935	+	GCTGAGATGGGGTCCTACAGCAGCCAGCCGGGCGG[G/T]CGTTGGTCTGGGAGAGTGCCTCAGGGGAAGGTATG	T // G
AX-174353100	Affx-285930003	scaffold2588_1	195067	+	AACAGCCCCAGGTTTTACTGCAGGAATGAAGGACT[A/G]TGGTCTCCCTGTCACTGTCCTTACGTGCACTAAAG	A // G
AX-174353101	Affx-284087200	scaffold2588_1	276468	+	GTTTGCCTTGAAACCATTACATTCTACATTTACCA[A/G]ATTAAACAAATAAAGACTATATTAAATGTTGCATT	A // G
AX-174353102	Affx-285818296	scaffold2285_1	247973	+	TTGGAAGGATCGGTGAAACCATCCACCAACACGCT[C/T]GTGGAGGAGGCATGGAACGCTTCGCCCACACGATT	T // C
AX-174321071	Affx-284054109	scaffold671_1	321805	+	TCCAGCACTTTTTTTGTGACATCATGCCGGTAGTG[A/G]AACTAGCTTGTGTTGATACCTCCCACAATGAAATT	A // G
AX-174353103	Affx-284950796	scaffold552_3	271289	+	AAACTCTCTGCTTTCAGGAGGGGCTGTCCTTCCCG[A/G]TGGCGTCTGAGCGTCCGCGGGGCGCCGGCTCTCTC	A // G
AX-174353104	Affx-284487958	scaffold552_3	271269	+	AGGTGGCTGTGCACTTTAGAAAACTCTCTGCTTTC[A/G]GGAGGGGCTGTCCTTCCCGGTGGCGTCTGAGCGTC	A // G
AX-174353105	Affx-283421317	scaffold76_1	64743	+	GTCTTACCACCGCAGGGTAAATGACAGGCGTTAAC[C/T]GCTCCTGGGGTTTTGCCATCATTACACCACCAGTG	T // C
AX-174353106	Affx-285784981	scaffold2516_1	244513	+	GTCCAGCTGGTCAGTGAGCAGTTGAGTCCTTGCTC[C/T]GTGGGAAGCACAGGTTTAATTGCTCCTGCTTCTGT	T // C
AX-174353107	Affx-284175707	scaffold2516_1	286908	+	CTCCCCACTTATGTTCAAGAGCTAATCTGAGAAAT[C/T]CCAAAACCACTGGTCTTGGTTGTATGGTTGACTGC	T // C
AX-174353108	Affx-283257836	scaffold1451_3	96665	+	ATGAGCTGCTTGGCATGGTCGATCTGCTGGGGCGA[A/G]CCCCGGATGATGAACAGCTTGAAGTTGGGGTCTCC	A // G
AX-174353109	Affx-283631553	scaffold1451_3	144199	+	AGCCTGCATACCTGGTCCTGGAAGTCTGGGGGGAA[C/T]TGCCGCAGGATGGGGGGATCTGCACGGAAAATGAG	T // C
AX-174353110	Affx-283519840	scaffold1257_1	32494	+	CTTACAGTCGACAACTGCTAAGGTGTGAGGGGCAC[C/T]GGTTTGGTAGTTTCCACGCACCTTCTCTATGATAC	T // C
AX-174353111	Affx-285857247	scaffold1257_1	128327	+	TGCCGGTCCCGTTCCTGGAGCTGATTTTTAAGAGC[C/T]TGTATTTCTGGTGCTGCTCCTTGATTCTGTTTAGG	T // C
AX-174353112	Affx-285185508	scaffold2533_1	239939	+	TTCATGCCCGTGGTCATAAAGAAAACCAGCGCCAC[A/G]TCGGTCAACCTCTCCTTGCTCACCGCAGATCTGTA	A // G
AX-174353113	Affx-285189309	scaffold2318_1	138981	+	CCCGTCGTCGCTGCAGGCCAGGACACCAGCTTGAT[C/T]CTGCAGCCGGCCTGTGGTAGACACTGAAGAAGTGG	T // C
AX-174353114	Affx-285898743	scaffold2318_1	197862	+	GAGAGTCTTCATGGGAACAACATCTCCCACGGAGC[G/T]GGGGCTCAGAGTGGGCTTAGGAAAAGATTTCCCAT	T // G
AX-174353115	Affx-284384302	scaffold2318_1	197731	+	CTCCAGCCCGGTACAGCTTACCCCTCAGAGATGAG[C/T]GCCCTTGGACCGGGAATGACGGTGTCTGGGAGGAA	T // C
AX-174353116	Affx-284779272	scaffold3835_1	208668	+	CGCGGATGACGCCACCACAGCCAACGGGATGGTGC[A/G]CTACCGGATCGTGACCCAGACCCCCCAGAGCCCCT	A // G
AX-174353117	Affx-284745806	scaffold2808_1	273775	+	AAAGCCAGGAAGGAGCTGGGGTATGAGGCTCAGCC[A/G]TTTGACCTCCAGGAGGCAGTCGAGTGGTTTAAAGC	A // G
AX-174353118	Affx-283862803	scaffold2474_1	186582	+	TAAAAATCCTGAGGCTGAGTAGTTGCAGATGTACC[A/G]CTGATGATGTTTGGGCACTGGGTATGATGAATGCT	A // G
AX-174353119	Affx-283302459	scaffold2474_1	186514	+	TTCCTGGAATGATGTCACACGTGGAAACCTCCATG[C/T]ACTCACCCAGCAAATGCATCTTGTCAGCAAGTTAA	T // C
AX-174353120	Affx-283872319	scaffold2974_1	43959	+	AGCAACACCTCGGCACCGCTGATAAAGCAGTTCCC[C/G]GTCACCTGTGAGACCGGCCCAGGTGAGAGGCCCAG	C // G
AX-174353121	Affx-285363469	scaffold2974_1	135381	+	ATCAATGTGGAAGGGTTCCGGCTGAGGGTTCAAGT[C/T]CAGCCCCTGGAGCTACCCATGCTGACTACCATCCA	T // C
AX-174353122	Affx-285794788	scaffold2974_1	207140	+	TGCATGCTTCTGGGTGGTGATCAGATCTTTAATAC[C/T]GAGTTGATGATGTTCAGTATTTGTTATGTCCTTCT	T // C
AX-174353123	Affx-284706007	scaffold2974_1	203838	+	CTCAAACATCAAGAAAGGATCCTGGGTGTTTGTAT[C/T]AGTGGTCAAGTCTTCCATTGCACTGCACTGTGAGG	T // C
AX-174353124	Affx-283808980	scaffold2974_1	204658	+	TCATTTACATTGCTTGAGCTGACTTCTTTAAAAGT[A/G]CTTTCTTGAATGTTATTTTGGCTGATTGTGCTCAC	A // G
AX-174353125	Affx-283690383	scaffold2974_1	206780	+	TACCCAAGGAACATCTTGGGAATCTCCAGGACTGT[C/T]AGGGCATGCAGGTTTCTGCTTACGCAGTTCTTTTC	T // C
AX-174353126	Affx-283531713	scaffold2974_1	204632	+	CTACTTCATTAGTACTGGAACCTACTTCATTTACA[C/T]TGCTTGAGCTGACTTCTTTAAAAGTGCTTTCTTGA	T // C
AX-174353127	Affx-283530332	scaffold2974_1	204357	+	AACCTGAGAAGCATGACGGCTTCCCGTAGGTTGTT[C/T]GAGGTTATCTGAAATTAGACATGGGGAGAAATCTG	T // C
AX-174353128	Affx-283179330	scaffold1440_1	100604	+	GCTGCAGGAGTGGAGACACCTACCTTGACACCGCC[A/G]TCCGACTTCTTGTTCAATAGGCTTTTGGCAGCTGT	A // G
AX-174353129	Affx-284960131	scaffold1440_1	174467	+	AACCAAGGAAAGCACCACCCACTCCCATGCTGACC[A/G]TCATTTTTGCAGTAGGGCCAGCTGCACAGCTATAT	A // G
AX-174353130	Affx-284586314	scaffold1440_1	174458	+	ACCCCAGAGAACCAAGGAAAGCACCACCCACTCCC[A/G]TGCTGACCATCATTTTTGCAGTAGGGCCAGCTGCA	A // G
AX-174353131	Affx-284373482	scaffold1440_1	175099	+	AATAGCCTGTTTGGAGAAGTCGTGGGTCACTCCTG[A/G]GGCCTCTTGGGCCTCCCAAGTGATGATGTGTATAA	A // G
AX-174353132	Affx-284034402	scaffold3225_1	56418	+	TCAGGGGAGGGTGGGCAGGGTCCAGTTGGAGGTCT[C/T]GAGGTAGGACAGAGTCGAGCTGGGGGTGGCACCAC	T // C
AX-174353133	Affx-283623329	scaffold3294_1	111834	+	AAGTCCAAATTTTAAATAATTTGTAGAAATGAGAA[C/T]TCATTTATTTCCCACAGATATACAAAACCTGTGTA	T // C
AX-174353134	Affx-285662566	scaffold2929_1	113780	+	TTTTCATTCCAGGAAAGACATTGAAACAAGGGAGT[G/T]TTTTAGTGAAGCTGAGTTCCAGGAAGCCTTAGCTA	T // G
AX-174353135	Affx-285257626	scaffold2929_1	113854	+	AAATTGCTAAAGAAGAGAGAAAGCATGAGCAAGTT[A/G]TAAAAGAATATCAAGACAAAATTGATGCATTAAAT	A // G
AX-174353136	Affx-285157618	scaffold2929_1	209871	+	GATTCTTCCCTCCGACCTCTTGGTATCAAGTACGA[C/T]GCCAGCTCAGCTAAAATCATCAGTAACAGTGGCCA	T // C
AX-174353137	Affx-284110714	scaffold3411_1	5586	+	AGAAGAAATGAACGTGTGGTTTTTAAGCCACACGG[C/T]GCAGTGCTGGATTTGACCTTGCAGGAAAACCGATG	T // C
AX-174353138	Affx-283928381	scaffold3411_1	13961	+	AAAATATACAGTTCACCTCTGGAAAGCCAACCCAC[C/T]GACAGTGCAACTGTCCCCAAGCCAGCAAGCATGAG	T // C
AX-174353139	Affx-283174683	scaffold3411_1	13945	+	TTAAAATTAGCAGGCAAAAATATACAGTTCACCTC[C/T]GGAAAGCCAACCCACTGACAGTGCAACTGTCCCCA	T // C
AX-174353140	Affx-284138361	scaffold3411_1	22085	+	ATCAGGAGCCCTGGCCCAACCCACGTTGATCAGCC[C/T]CAGGGAAGCAGACGTCCCTGACCATCAGAGGAGGT	T // C
AX-169151231	Affx-286105841	scaffold3411_1	51753	+	CCTAAACCTTTGGACAGGAATGATGGAACATTTTT[A/G]ATGCGATATAGGATGTATGAAACTGTCAGTAAAGG	A // G
AX-174353141	Affx-283454008	scaffold3411_1	288280	+	TTAAATACTCACCAATCTTCTACCAGTGTATTATT[C/G]AGGTAAGTCAGCACTACGAAGGTCCACTGAAGTTC	C // G
AX-174353142	Affx-284178721	scaffold769_1	101881	+	AGTTCCGATATTTTACAGGTGATACCTGACAGTTC[A/G]TGAGTAGCCACAAATCATTTTCTTTGCCATTTTTT	A // G
AX-174353143	Affx-285436839	scaffold3620_1	238981	+	TACCAGTTTAACACGAACGTTGTGTTCAGCAGTAA[C/T]GGAACCCTGGTTGACCGCTACCGCAAACACAACCT	T // C
AX-174353144	Affx-285169614	scaffold2533_2	76307	+	TCTCCCATGTCCTGAGCATAGCGGTCCGATATTGC[A/G]GTCCGTAGTTCATCTATGTCCCTCCGTAACTGGCA	A // G
AX-174353145	Affx-285310155	scaffold2533_2	223185	+	TAGAGGTTAATCTACATCTAGGTATTTTGTAATTT[A/G]TCTGATTGCAGTTTTACATTTAGTCTCCCACAGGT	A // G
AX-174353146	Affx-285007118	scaffold540_1	253927	+	GCTATCCCATCACCATGTGCCCCTCAGTCTGTGCC[C/T]GCCTGGTGCTGGGCTGCTACTGTGGGGGCTGCCTC	T // C
AX-174353147	Affx-284925373	scaffold540_1	266413	+	ACCTCACCATGATCGTGGTCATCACCCTTGATGCC[C/T]GTCTGCACTTCCCGATGTACTTCTTCCTCAAGAAC	T // C
AX-174353148	Affx-285696377	scaffold873_1	94107	+	AGTTGCTGGTTACCATGAATAAGAAAGACAAGAAC[A/G]TGAGCTATGGCAGATGCGTGGCCCAGCTCTATGTA	A // G
AX-174353149	Affx-285645425	scaffold873_1	93941	+	AGAATACTCTTTGTTATAATTTTGCTCTTCTACAT[C/T]TTAAACCTACTGGGAAACACTGCCATCATTTTAGT	T // C
AX-174353150	Affx-284910650	scaffold873_1	93978	+	TAAACCTACTGGGAAACACTGCCATCATTTTAGTT[G/T]CTTACTTGGACCCCAAACTCCACACTCCAATGTAC	T // G
AX-174353151	Affx-284702751	scaffold873_1	277257	+	TCATAGGCCATGGAGGCTAGAAGGAAAAATTCTGA[A/G]CCTGCTAGTGTCACATAGAGGAACATCTGAATCCC	A // G
AX-174353152	Affx-285762550	scaffold808_1	192616	+	AAGAGAAGCTCCAGGGCGAATGCTGTGGGAGATGC[C/T]TGCCTACGGCGTGCACCATTCAGCTACGAGGGGGA	T // C
AX-174353153	Affx-283826932	scaffold2265_1	217824	+	TGGAGTATCTCCTAAAGTGGAAGGGGTTCTCAGAT[A/G]AGGATAACACATGGGAACCAGAAGAGAACCTGGAT	A // G
AX-174353154	Affx-286029996	scaffold1158_1	257610	+	TGATAAACATGTAAGACAAAACCACACATATGAGA[A/G]TCATGATATATATCAACACGGAGCCAACAAGGGTC	A // G
AX-174353155	Affx-284611439	scaffold1158_1	257841	+	GCATTTTGCAGAATCTGTGGTTCATGATGGTCATG[C/T]AATGCAGGGGTTTGCAGATGGCTACATAGCGATCA	T // C
AX-174353156	Affx-283614578	scaffold1158_1	257739	+	AGAAGAAGTGATCAATGACAGAGTCACAGAATTCC[A/G]GGTTCAGTCCCAAGCAAAATGGTGGAAATATAATC	A // G
AX-174353157	Affx-285714085	scaffold2598_1	111266	+	CCTGCTGATGATCTCCTGAGAGTTCAAGTTCTATG[C/T]CTTCTCTGCCCAGGAAAGTATTATTAGTAATGTAG	T // C
AX-174353158	Affx-284662822	scaffold2598_1	110940	+	ATTAAACACATTTCTTCTCAGACACTTCATAAACT[C/T]TTCATTTCCCAGGATGTGGTCCCAGAGTTGAAAGT	T // C
AX-174353159	Affx-284790390	scaffold1981_1	76799	+	TTACCCATGAGTGTGGGAGATCCATATCTGTACAA[A/G]AAGACTTGAGACGGGGGTGGTGAGTGCAGTGGAAA	A // G
AX-174353160	Affx-283516237	scaffold1981_1	76889	+	TCTGGTCAATTTGGAAATCAACGTATGTCCACAAC[A/G]GGTTTTCTGGAAAAGGTTTCCAGTTGTTCCACATC	A // G
AX-174353161	Affx-285494474	scaffold942_1	75568	+	CCTTCTGCCAGCTTCACAAATCCAACCTGATTTCC[A/G]AAAGTGTCAACCCCTTCAAAGGGCAAAGTCAAAGG	A // G
AX-174353162	Affx-285032088	scaffold180_1	24952	+	CAAGGAAACAGAGTATACATTGAAAAAAAAAAAAA[A/C]CCCTGAACTCACAACACTAGGGAAATTTAAAGGTC	A // C
AX-174353163	Affx-285774692	scaffold3050_1	229842	+	GTGCTTCATGACATCACGGCGGAAAGCGTGGCGGT[G/T]TTGCTGCGCTACATGTACCACGCGGCTCTGGAGGT	T // G
AX-174353164	Affx-284022030	scaffold3050_1	230255	+	GGAGCACCTCGTGGAGCTTTTGAAGCAGGTTAGGT[C/T]GCAACTGGTCAGCCCTTCCTTTCTGAGACAAGCCC	T // C
AX-174353165	Affx-283181235	scaffold3050_1	230505	+	TACGGGGACGCCAGCTTTTGCTATGACCCTGTGTC[A/G]CGGAAGACCTGTTTCATCTCGTCTCCCAAGTACGG	A // G
AX-174353166	Affx-284490223	scaffold709_1	161525	+	TGGTGCGCCTTCAGGTCGGCCTTCACGCGGTAGCT[C/T]TTACCGCAGTCGGGGCACGGGAAGGGCCTCTCACC	T // C
AX-174353167	Affx-283438078	scaffold709_1	258057	+	CCCGGGTGCGTGTTGAGGGTGGCGGAGCCCCCGGC[A/C]GGGGGCTGGACTTCGAGGTGCGGCCCCGGCGGAGC	A // C
AX-174353168	Affx-284378264	scaffold1091_1	269933	+	TAGGGAAGACGACATTCAGCAAAGATTTGCAAAGG[C/T]CGTGCTTGTCCAGAGACAAAATGTAATCAATCTCC	T // C
AX-174353169	Affx-285171508	scaffold1766_2	65261	+	GCTCCCCACTGCCCTGGCAGCACCGGCTGGAAGGC[A/G]ACACGCTCATCATCCCGCGGGTGGCCCAGCAGGAC	A // G
AX-174353170	Affx-285359110	scaffold1766_2	97016	+	TGCTCTCTAATGCTCTCCTTTTGAGAGCCGACATT[C/T]GACGTCGCCTTGATGCCCTGCTGTGTGTGCTCCAA	T // C
AX-174353171	Affx-285019188	scaffold2270_1	21471	+	TAACAACAAAAGCCAAGAAGGGCACCGTGGGTTCC[A/G]CCTCTGGCACGAGGAGGTAGAGACAACCATCCTGT	A // G
AX-174353172	Affx-284266885	scaffold2270_1	20981	+	TGGCTAACATAGGTCTATTTGAAAGTCACCTACAT[A/G]TAAATATGCACTCACTGTAACGGGGATTCACTTTT	A // G
AX-174353173	Affx-283811455	scaffold2270_1	21605	+	CGCCAAAAAAAAAAGAAAAAAAACTCCACCCCGTT[C/G]CATCTCTAAGGACTAGCTCTGGAAAGCCTGGATGG	C // G
AX-174353174	Affx-285786246	scaffold2270_1	160662	+	TTATAGACTGTCCCAAGTCAGACTTTCCATTTCAG[C/T]TCTATTCTAAGAACAGTCTTCTTGGAGTGCCCAGT	T // C
AX-174353175	Affx-285209386	scaffold3110_1	25753	+	GGGATCACAGACAAGTGCACAGTAGAATGTGACCC[A/C]CAGCCCGTGGGGCCTTGGGCAGGGAGGGGGCTGTC	A // C
AX-174353176	Affx-284913108	scaffold3110_1	51729	+	GCCTGGAGCGGCAGCTCACCCTGGAGCAGGAGATC[A/G]AGGTAGGACCTGGTCTCGAGGTAGGACCTGGTCGG	A // G
AX-174353177	Affx-284823024	scaffold1609_1	75337	+	TTACACGTGTGTACGAGATGTTGATGAGTGACAAA[C/G]GGAGGAGGAGCATTACTTCACAACAGATGAAAATA	C // G
AX-174353178	Affx-284441485	scaffold1609_1	75401	+	GAAAATAAGTGTTTCAAATGTGGAAGTATCCATGC[A/G]TGAGAGATGTAGGAGTGCTGGGACATCACAGAAGA	A // G
AX-174353179	Affx-284343157	scaffold1609_1	75315	+	CTCATGCGAATGATGGTTATAATTACACGTGTGTA[C/T]GAGATGTTGATGAGTGACAAAGGGAGGAGGAGCAT	T // C
AX-174353180	Affx-283987176	scaffold1609_1	75308	+	CCCAGAACTCATGCGAATGATGGTTATAATTACAC[A/G]TGTGTACGAGATGTTGATGAGTGACAAAGGGAGGA	A // G
AX-174353181	Affx-283258912	scaffold1609_1	75423	+	GAAGTATCCATGCATGAGAGATGTAGGAGTGCTGG[A/G]ACATCACAGAAGAACTGGGATATTGCTTGGGAACA	A // G
AX-174353182	Affx-283323648	scaffold1609_1	121740	+	TTTCCAGCATCACATGCACTCGTTCCTTATGTGGT[A/C]TTTACAACCCTGTTAGACAAAGAAGAAATATTATT	A // C
AX-174353183	Affx-286154749	scaffold3948_1	124047	+	GCGCAATTTGGTTTTATGGGCTCTGGATGAATCTC[A/G]TATTCAGAGAGATTCTGAGGAACCAAAGGAAGAGG	A // G
AX-174353184	Affx-286133092	scaffold3948_1	134032	+	TTCCCCAGGGCGGCGGGTAGCAGCATGTCAGCCAG[C/G]CACCATGGTTCCCAACAAAAGCCCTGTGCAGCTGG	C // G
AX-174353185	Affx-283720264	scaffold3948_1	171149	+	CCCTGAGTGCTCTCTGCTGTGTTCCCAGAGCCCCG[A/C]ATGGAGTCTGCAACACAGTAGGTGCTCATTAAATC	A // C
AX-174353186	Affx-283143408	scaffold1302_1	227473	+	TGAATTTTGTTCTGTGAAAGCCTTTTAATTTATTG[A/G]TATGTTTTGTGACTACAGCTGCTAGCTCTTCAGAC	A // G
AX-174353187	Affx-283772262	scaffold312_1	132439	+	GTAGGGGACAACAACGACAGAAAATGCTTTCATGC[A/G]TGTACACATGGTAAGTAACAAACAGGCAAATCTCA	A // G
AX-174353188	Affx-283176706	scaffold3045_1	131315	+	ATAATTGAAGATAATCACCTCAATCGAATTTCCCC[A/G]CTAACATTTTATGGACTAAATTCTCTTATTCTCCT	A // G
AX-174353189	Affx-285298181	scaffold1570_1	145235	+	ATCTCCTCCCAGCACTCCTTCTCTAAATGCCCCTC[A/G]AAGAGCTCTTCCAGGAGGTAGGAGCCGGCTCGCCT	A // G
AX-174353190	Affx-283276301	scaffold2597_1	137440	+	GGCACTGCGAAATGACAGAGTTGGCTTCACTTTGT[A/T]TGAAGTACATAAAGCAGACACACACGAGAAGGAGC	A // T
AX-174353191	Affx-283912625	scaffold3074_1	250058	+	AAACCCATCAGTTCGGTTTCTTCCACTTCCTCTCC[A/G]TTTAACATGAGAACTCTGCAGCAGAAGGGAAGGCT	A // G
AX-174353192	Affx-284328765	scaffold818_1	43966	+	CACATCATCCAGCTTCCGGTCTGTGCCCAAAGCCA[A/G]CAGGTTGTTGAACTCTCTCTCCAACACTTGGCGTG	A // G
AX-174353193	Affx-285858494	scaffold818_1	253803	+	GGAAGGTTTGGTAGATTCAGCAATCCACACCTGTT[C/G]TACATTTCGACTATCATTTTGCAGTTCTAATGTCA	C // G
AX-174353194	Affx-283296034	scaffold818_1	253811	+	TGGTAGATTCAGCAATCCACACCTGTTGTACATTT[C/T]GACTATCATTTTGCAGTTCTAATGTCATCAATCAC	T // C
AX-174353195	Affx-284781761	scaffold3134_1	95060	+	CCGCACGCACTCGCCAAACCCACCGCTGGTGCCTG[A/G]CAGCTTTCTCCCGGCGCCTCGCCGGCCCCACGCGG	A // G
AX-174353196	Affx-285003747	scaffold3134_1	168423	+	AAGCTATAAATAACAGAGTCCTTTAAAGACAACTA[C/T]CCCAAATGTTATTTTTTGGCATAGGTGATCTTCAT	T // C
AX-174353197	Affx-284335995	scaffold3134_1	168465	+	TGTTATTTTTTGGCATAGGTGATCTTCATGGCATG[G/T]GACGGTGTGATCTTAAACCCCTGCAGGGCGTCCCT	T // G
AX-174353198	Affx-285411721	scaffold1742_1	151531	+	CCAGCGTGTGCTGAGCCTGCAGCTCCACCTCCAGG[A/G]TGTTCACTGTGCGTCGAAGCTCCAGGATCTCCGAC	A // G
AX-174353199	Affx-283620176	scaffold1717_1	220708	+	AGCTCAATCGGTAAAACCAAGTGCAAGAAGAAAGA[A/G]AGGGATAGAACTGGGAGACATTCAAACTTCAATTG	A // G
AX-174353200	Affx-286141083	scaffold2327_1	118330	+	AACCCTGAAGCAGCAGGCAGGGCAGGAGAAGGACA[A/G]GCTGCAGAGGTGAGGCTGGGAGCATGGGCTGCAGA	A // G
AX-174353201	Affx-284221254	scaffold58_1	61301	+	CTTGTGTTCATTTTCAAACATACACTAAACCTTTG[A/G]TTTGGCTGTGTGTATGGTGACTTGATTGTATCTTA	A // G
AX-174353202	Affx-284089388	scaffold2760_1	33994	+	CAGAAAATACTCACCTCTGGTTTGCTAAGGCTGGA[C/T]GACACCAAGGAACCAGACCCCACGTCCAAATCCCA	T // C
AX-174353203	Affx-285342610	scaffold1777_1	187588	+	CCTGCTGACCATGCAACTGCCGGGCTGAGTGGCAC[C/T]GCACATCAGTCCGTTTAGAGAAGCAATGCTGAATT	T // C
AX-174353204	Affx-284557627	scaffold936_1	157128	+	TATTAGACCTGCTGTACCTGTTATATATCCCCCTC[A/T]ACTCCAGCTATTCGGTCCATTTAAAATTACAAGAA	A // T
AX-174353205	Affx-284506888	scaffold936_1	157531	+	TACCATTGAATACTTTGGCAGTACAGAGAAGCCAA[C/T]ATGTTGGAGTAATTAATTTTCTGTATTTACCTTTA	T // C
AX-174353206	Affx-283513026	scaffold936_1	209746	+	GTTCAATAGCAGCATAATGTGGCACGGACTTCCCA[C/T]GGAGAGTATTACGCTTAGCCACTTCATATTTTTTA	T // C
AX-174353207	Affx-284684590	scaffold3190_1	36493	+	GTGGTATTTCTAGACATGATGACTTTAAATCACAC[C/G]GGTGTTAGCCACACAGTCTTCCGCTTGCTGGGCAT	C // G
AX-174353208	Affx-284314727	scaffold3190_1	29886	+	GATTTTTTTTTCAGGTGCATCCCACTCAGGCAAGA[A/T]GTGGAGGATAAAAAGGTTTCATGGCAAACAGAACA	A // T
AX-174353209	Affx-284563138	scaffold1853_1	144810	+	CCCAAACAAATCATCATTGGCCTGCTCTTTGTGGG[A/C]GCCATCATCTATGACCTGGCAGTGGTGGGCACCGT	A // C
AX-174353210	Affx-284546286	scaffold1454_3	182296	+	CTCCACCGTGGGCAGGGGGTTCTCACTGTGGAGGA[C/T]GAGAGAGGTAGACGGCTCACAGAACAGCTGTAGGA	T // C
AX-174353211	Affx-283542134	scaffold1454_3	185163	+	TCCCCGCCCAGCCCCAGCTCGGAGCACAGCTTCAG[A/C]GCGAACTTCTCGGGCGAGTTCTCCTTCTCCGACAT	A // C
AX-174353212	Affx-285603593	scaffold1474_1	23369	+	AAGTTCATAACCCTTTTGTATACCATTGTAACTCC[C/T]ACCCTTAACCCTCTCATTTACACTCTGAGAAACAA	T // C
AX-169416859	Affx-285291293	scaffold1474_1	23276	+	TGTGGGTCCCACCTCTTGGTAGTAACTCTCTTCTA[C/T]GGAACCATCACAGCTGTCTATATCCAGCCCAACAG	T // C
AX-174353213	Affx-284790912	scaffold1474_1	23414	+	CCTCTCATTTACACTCTGAGAAACAAAGATGTAAA[A/G]GGGGCTTTAAGGAGGCTGGTACAGAAAGATAGGGC	A // G
AX-174353214	Affx-283768705	scaffold1474_1	23186	+	CTGACACTTATCTTGATCTCATATGGATGCATTGC[A/G/T]CAAGCAGTAATGAGGATCAGGTCAGCTCAAGCCTG	A // G // T
AX-174353215	Affx-285596732	scaffold1474_1	111745	+	AGTGGCCAACCAAGAGACTAAAGAAGACTTACCTG[C/T]AGAAAATGGAGAGACTAAAAACGAGGAGAGCCCAG	T // C
AX-174353216	Affx-283421693	scaffold1474_1	111744	+	AAGTGGCCAACCAAGAGACTAAAGAAGACTTACCT[G/T]CAGAAAATGGAGAGACTAAAAACGAGGAGAGCCCA	T // G
AX-174353217	Affx-283721584	scaffold1474_1	239340	+	TAAACAGACCATCCTCACCCCACTAGTCTCTTTAC[G/T]GCCCCTCTTACATCTTTGTTTCTGAGGGTGTAGAT	T // G
AX-174353218	Affx-283477888	scaffold1474_1	239356	+	ACCCCACTAGTCTCTTTACGGCCCCTCTTACATCT[C/T]TGTTTCTGAGGGTGTAGATTAGAGGGTTGAGGCTA	T // C
AX-174353219	Affx-285325295	scaffold483_1	161510	+	TCGGGGAGGAGACGACTGCAATCCCAGGCTTCACC[A/G]TTGAGCCAGAAAACAAGACGGAATGGGAACTTGCC	A // G
AX-174353220	Affx-285454263	scaffold483_1	169344	+	CCTCTACCAGTTCCTGTGCCGAAAAGCCCTGTAGC[A/G]CTGGGACCTGCCAGGAGACGGAGGGACACGTCATA	A // G
AX-174353221	Affx-284168308	scaffold1048_1	167177	+	GTGAAGAATATTCATGTGGACTTGCCCTTCCTGTA[C/T]GAGTACCAGGTCAGTGCTGGGTCCCATCAGTCAGA	T // C
AX-174353222	Affx-283241258	scaffold1048_1	167964	+	AGTGCTGACTGTGTGTGACCCATGAGTTTGCAGAA[A/G]CAGCTCAGCAGAGCGATGCGGATGTATGAGAGACG	A // G
AX-174353223	Affx-283310190	scaffold1048_1	204286	+	GCCAGCGGGTTCCAAGGCTTGTCTACACCAGTACC[A/G]TCAATGTCGCATTCGGCGGGAAGCCTATAGAACAA	A // G
AX-174353224	Affx-285281235	scaffold1240_1	217340	+	GTGATCGAGACAGAGAAAGAGAACGCACCAGAGAG[A/C]GGGAAAGGGAGCGTGATCACAGTCCCACACCGAGC	A // C
AX-174353225	Affx-284547193	scaffold3950_1	56478	+	CAGTGAGAGAGACTCAGAAACTGTTCAGGAAATGT[C/T]GGCGGTGCTGCAGAGTGGAGTCCATGAGCTAGAAG	T // C
AX-174353226	Affx-285662312	scaffold3418_2	140533	+	GCTTGGGCTTGGTGACATCAAAATTTATCCGTAGT[A/G]GGGAATCATATTGTTGAATATTAAACCAAATCTAA	A // G
AX-174353227	Affx-283041599	scaffold3687_1	198578	+	AGTTTTTGGCAGATGTTAAGCAGACAACTAAGAAT[C/T]AACTGTTTGGTGTATTCCATGCTTCCCTGCTCGGG	T // C
AX-174353228	Affx-285610472	scaffold3687_1	211331	+	GGACGAACAGCAGGAGACAAGCACAGCCATGACTA[C/T]GTGAAAAGTCACTTTCTGCTTCAAGCTAAAGGATT	T // C
AX-174353229	Affx-283664601	scaffold3687_1	212043	+	GTCAGCCAGCAACTCAATCATCTTCTGATTCGCTA[C/T]GCCAATTAGTTCTTCTGACTTTGTGCTTTTAATCA	T // C
AX-174353230	Affx-284328528	scaffold1689_1	8271	+	TCCCAGTTCAGTGACCCCCTGCAGCTGGTGATGAC[C/G/T]GGTGAGGGGGGCACAGAGGCAGCGGAGCTGGGACT	C // G // T
AX-174353231	Affx-285614805	scaffold1107_1	181494	+	CTGACGGCCCTGCTTTGTTTCATGAAGGTGGGAGC[C/G]CTTGCGGTGAGCGGGCGGAGAGAAGACGACAACCC	C // G
AX-174353232	Affx-285617467	scaffold551_1	4602	+	TCTGAGGATTCCACGTTCACTTACTTTAGAATTAC[A/G]CAGCCAGTTCCTGCAGGTGGCGCTATCCAGAACAC	A // G
AX-174353233	Affx-283820007	scaffold551_1	4658	+	CGCTATCCAGAACACCTGGATCCGCGTCCGCCTCC[G/T]TGGGGTGCTTTCTGTGACCGCAACGGGGCAATTAC	T // G
AX-174353234	Affx-283708539	scaffold551_1	4683	+	GTCCGCCTCCGTGGGGTGCTTTCTGTGACCGCAAC[G/T]GGGCAATTACTCATAAACTGTGTTTCTTCTTCATC	T // G
AX-174353235	Affx-284536395	scaffold1511_1	16878	+	TCTTTTGCTAAAAATTGTCATGAAGACACATGTAA[C/T]TGTAATCTTGGTGGGGATTGTGAATGCTTATGCAC	T // C
AX-174353236	Affx-286081378	scaffold3178_1	122040	+	CCTGAGAAGAACCTGTATTTTCTGTTCCTGTAGGA[A/G]CATTTAACTCTCCAGGAAGGTCTAAGAAGTGGTTG	A // G
AX-174353237	Affx-285818867	scaffold908_1	38442	+	TGGCTTTGACTATCAGTTTGTGTAAACCAAGATCT[G/T]CAAGGACACATTTTTCCTTCAGTGTAATGTTGCCT	T // G
AX-174353238	Affx-283476137	scaffold908_1	38456	+	AGTTTGTGTAAACCAAGATCTGCAAGGACACATTT[C/T]TCCTTCAGTGTAATGTTGCCTGTTGTTTGGTCAAT	T // C
AX-174353239	Affx-283849481	scaffold2645_3	81525	+	GACAGTGATATTCAGCAACTACAAAAACAGCTAAA[A/G]GAAGCAGAACAGATACTGGTAAGCTGATAGAGGCT	A // G
AX-174353240	Affx-283106214	scaffold2645_3	88234	+	TTGTGCACAGTACTGGAAGGAAGATTTGAGGGAAA[C/T]GACCCATGTACATATCACTAACAGGGCTGGAATTA	T // C
AX-174353241	Affx-285056527	scaffold289_1	81663	+	GCTGGCAGGGCCCAGGCCCCAGTCTTCTTCCCAGC[G/T]GACCGGCAGGGCAGGGATGCACAGCGGACCGCTCA	T // G
AX-174353242	Affx-284640896	scaffold289_1	81648	+	GGGCTGAACCAGGAGGCTGGCAGGGCCCAGGCCCC[A/G]GTCTTCTTCCCAGCGGACCGGCAGGGCAGGGATGC	A // G
AX-174353243	Affx-285204877	scaffold1840_1	111482	+	ATTAATGCCATCTCCTTCAGAGGGGCCTGGAAGTA[C/T]GCATTTCAAAAAGACCAAACTATGGCCATGCCTTT	T // C
AX-174353244	Affx-285503026	scaffold1840_1	163341	+	TCCAAGAGATATTACTCTACAGAACCGCAGGCAGT[G/T]GACTTCCTAGAATGTGCAGAAGATGCCAGAAAACA	T // G
AX-174353245	Affx-284505827	scaffold2751_1	84820	+	TCAAGAGCCCTCCTGCAAGGCCACCAAGATGAACC[A/G]GCTCTGCCTCTCTGCAGCCCTTCTCTTCCTCCTGG	A // G
AX-174353246	Affx-284486683	scaffold2751_1	129830	+	CTTGAATTCCATTACTGATTATGTCAGCCAGTCCT[C/T]TCAGTCCATGAAATATCTTGGTACCTATGAAAGAC	T // C
AX-174353247	Affx-283461233	scaffold2645_2	863	+	TCCGGGCTCTCGTAGTGCGCGATGCACTGCTCATA[A/G]AACTCGTGCGGGATCAGGGGCTCCTCCAGCTCCCG	A // G
AX-174353248	Affx-285714950	scaffold3986_1	51562	+	GGCAGTAGAAAGTAGCCTTTGCCCACGTCTGGGGC[A/G]GGCTGGTGCTCAGGCTCCAGAAGACAGGGGAAGTC	A // G
AX-174353249	Affx-283876515	scaffold3986_1	26102	+	AAACTGGCTGGCCAAGCATTCTGTCCTCACGTTTT[A/G]CCTAAGGAGGTAGAAGCAATCCCTAAAATGTACAG	A // G
AX-174353250	Affx-284236829	scaffold2338_1	18387	+	CCACCACTGGTTAAGGAAGGACGTCTGATGCTGGT[C/T]GGCCCGCCCGGAGCCCTCCTCCAAAACGGAGCCCG	T // C
AX-174353251	Affx-284009460	scaffold2338_1	55515	+	GTAGCTGTCGTGCCCCGGCTGGAACCCGCCACCGC[C/T]GCCTCCTGCAGGAGAGAAGAGGGATGTGACAGCCA	T // C
AX-174353252	Affx-283931218	scaffold2581_1	57779	+	GCTCTGCCCACCTCCTCCTCTTCTTTGGGGACTCG[C/T]TTGTAGAAAGTCTTCTCCGCATTCCCAATCCAGAT	T // C
AX-174353253	Affx-284097414	scaffold3817_1	47132	+	TCCATCCACGGTCCTCAGGTCCTCCTCAAATTCCA[C/T]TCCCACCTCGAATTCCAGAACGTAGTTCCGGAAGG	T // C
AX-174353254	Affx-284513665	scaffold3817_1	57022	+	AGCAGCCTCATCTACTGGTTCAACGGCACCCAGGC[A/G]GTGCAGGTGCCCCTGGGGGGCGCTGCGGGGCTGGG	A // G
AX-174353255	Affx-283034276	scaffold2426_1	33183	+	TTCTGTTTCACCTAGGACCTGTGACACCCTAAATC[A/G]AAGTCAGGCAAGAGAGCTGACCCAGTTACGGCAGA	A // G
AX-174353256	Affx-285140156	scaffold1920_1	2525	+	TCTGGCGATTCTGTCCCCTCCCCCAAGGTCTCCAA[C/T]GGCTGTGACTCGGTCTTTGTGAATGGGAAGGAGAT	T // C
AX-174353257	Affx-283049019	scaffold1964_1	102254	+	AATATGCTGCCAGCTTCCTCCATCTCCCTCCAGAT[A/G]AGAAACACATCTTCTCTGACCCCAGCTCCTGAAAG	A // G
AX-174353258	Affx-284787577	scaffold1466_1	15550	+	TGGACGGTGAAGGAGTCAAAGTGGCCCTGGGGGAC[A/G]GTCCAGGAGAGGCTCAGCGAGTCCGGGGAGGATCC	A // G
AX-174353259	Affx-286084272	scaffold1466_1	75468	+	CAGCATGGGTTTGGGCTGCAGTGGTGGCTTCCGGG[C/T]AGGCAGGGCTTTGCCTGAAGGAAGGTGAAAGGAAA	T // C
AX-174353260	Affx-284343986	scaffold3341_1	94103	+	CACAACTGTGAGGTGGGCAGAGCAGGTGGAGAAGG[C/T]CTTTTTCCTCCCCTCAGCTGAGGGGATCTTCAAGA	T // C
AX-174353261	Affx-283872531	scaffold2682_1	142829	+	TTCTCGTTAATCAAGATCCCATCTCTCAAGCAGTT[C/T]ATTGTTTATGAAGCAAATAAAGAGAAAGTTTGTGC	T // C
AX-174353262	Affx-284640159	scaffold524_1	122714	+	ATTCACAGCAGAGTGGCCTGCTCAGGGTGGAAGAC[G/T]GGCTGTCGATAGGCTGGTAGCCGGGACCTAGCGGC	T // G
AX-174353263	Affx-283581196	scaffold524_1	97456	+	CACCCGGGACCTCACCATCTCAGCCGCACGCCCCA[A/G]CTCGGCGCCTCCACCGCGTCTGCAGCCCACAGCAC	A // G
AX-174353264	Affx-283669610	scaffold3086_3	128632	+	AGATAAAATACAGAGTGTCTTCTGAAAGAGAGGCC[A/G]AGGGGCAGGCGGTCAGCAGGGAAGACCACGATCAG	A // G
AX-174353265	Affx-283576441	scaffold3086_3	128643	+	AGAGTGTCTTCTGAAAGAGAGGCCGAGGGGCAGGC[A/G]GTCAGCAGGGAAGACCACGATCAGACACAACAGGA	A // G
AX-174353266	Affx-283188546	scaffold3086_3	128661	+	GAGGCCGAGGGGCAGGCGGTCAGCAGGGAAGACCA[A/C]GATCAGACACAACAGGAAGACCGCCGCCAGTGGAA	A // C
AX-174353267	Affx-285642368	scaffold1566_1	25651	+	AGTAAATCTGGAACTATTGAAGTTCAGGATAGAGA[C/T]AGCAGACATTAATAGAGGATTAAAAATATTTCTAG	T // C
AX-169510547	Affx-285536265	scaffold1566_1	25391	+	TGGGCAATGCAGGAATCCAGGCTGATCTCTTGAAT[C/G]ACCCCCCATAAGATTCCCAGCACTGTGTGCACGGT	C // G
AX-174353268	Affx-285021535	scaffold1566_1	25170	+	GGATGTGGGGGTGACAATAATTTAAGAACTTTAGG[C/T]GAATAATGACTGGAGGTATGAGCATAGAACTCCTA	T // C
AX-174353269	Affx-284399097	scaffold1566_1	37540	+	AACCCCATTGAGGGACATTCTACAAATTACATGAC[A/C/G]TGTGATGTTCAAGTTTGTGTCATATAAAACAAGAC	A // C // G
AX-174353270	Affx-285253811	scaffold4046_1	39034	+	CATAAGGCAAAACTCATCATGATGCTCATGGTAAG[C/G]GGGGTCAGTGCTAACTGCCCGCAGACTATGACTCA	C // G
AX-174353271	Affx-283256728	scaffold4046_1	39018	+	ACATCAGGATTCAAGGCATAAGGCAAAACTCATCA[A/T]GATGCTCATGGTAAGGGGGGTCAGTGCTAACTGCC	A // T
AX-174353272	Affx-285898606	scaffold2626_1	77854	+	CCAGGTCTCCCCACCGCCCCAACCGCCCCCTGGTC[A/C]CCCCCCAGCCCATTCGCCTCACCATCAGGCCAGCG	A // C
AX-174353273	Affx-285261150	scaffold2626_1	77650	+	TGTGGCAAGGCTGAGAAGCCCCTGGGGCCTGCACC[C/G]CTGGGCAGGGGAGCCCCGAGGCTGAAGGAGAAGCT	C // G
AX-174353274	Affx-284914517	scaffold2626_1	77422	+	AATCTTGGGACCCCTCGGGGTCACCATCCTCCAGC[C/T]GCTCATAATCCTGCTCGGGGATCAGAGGGCCTATC	T // C
AX-174353275	Affx-284517369	scaffold2626_1	101662	+	GCGGTCACAGCCAGCCTCCCTGGGGTGGTCAAAGA[A/G]GGTCCCAGGTACAGGTCTGACCAGAGCCGCTTCTT	A // G
AX-174353276	Affx-285758214	scaffold2869_1	84538	+	AAGATGTTGAAACTGGCTACATAAACAAGAACCAT[C/T]TCATCAACATACCTATCTGAGCAAGAGAGAACCAT	T // C
AX-174353277	Affx-285549013	scaffold2869_1	84416	+	AGACTGCTGTGAGGTGGGAGGCACAGGTGGATAAA[A/G]CCTTCTGGTATCCTGCAGAGGAGTGCATCTTCAGA	A // G
AX-174353278	Affx-284469517	scaffold2869_1	84735	+	AGCACACACGCTTGTCGTCATAGTTGCGGTGTAAC[A/G]GAGGGGCGTGCACACTGCTGCATAGCGGTCATAGG	A // G
AX-174353279	Affx-284377378	scaffold2869_1	84824	+	AATTTTCCGTAGTGGCAAAGGCTGCAAAGAAGAAC[A/G]TCTGAGCAGCACACACGTTATAGGAGATGACCCCG	A // G
AX-174353280	Affx-283517335	scaffold2869_1	84605	+	CCATGACTGCTGGAACATCACAGAAAAAGTGGTGG[A/G]CCACATTGGGCCCACAGAAAGAGAGACTGAAGGTG	A // G
AX-174353281	Affx-284936318	scaffold3890_1	19602	+	GCTTCAAGAAAGAACATTTGGTTTACTTCACTAAT[A/G]GGAATATCTCTTAGTGCTGGGATGGCCTCTTCTTG	A // G
AX-174353282	Affx-284920572	scaffold3890_1	19508	+	AAATTAGTATGGTTCAAACCTTTATGTCAAAAATT[C/T]ATAATAAATGTTTGGTATTAGTCCACATACAATTA	T // C
AX-174353283	Affx-285898703	scaffold3206_1	92407	+	ATAATGCCAAGGAGAGGAACACCACCCAATATGCT[A/G]GTCACTAAATATACCAGGATGTTATTGATGAGGGT	A // G
AX-174353284	Affx-283264560	scaffold4288_1	173537	+	CATTTCTTATTGGTACTTATGTGACTTCTAGGTGC[C/T]GCATGCCATGGGGACCTCACAGAGAAGCTCAAACT	T // C
AX-174353285	Affx-283045427	scaffold2392_2	96768	+	AGGGATCTCAGCAGAGAAATACTGAGATGGAAAAG[C/T]TGAAGCTCCAAAAGCCATATCATCGGTATAGAGTT	T // C
AX-174353286	Affx-283632837	scaffold2432_1	117621	+	CTGTTTGTCTCAAAATGCTAGCCTAGTTATGATTG[C/T]CACTACAAAAGAAAAAGTAAGTAATTTAATATGCA	T // C
AX-174353287	Affx-285061396	scaffold2500_1	87528	+	CAGGCACCCAGCCTCCAGGGAAGATGGAGTACCAC[A/G]TCATTCCCCACTCCCTGCCTGGCCACCCGGACTGC	A // G
AX-174353288	Affx-285491942	scaffold3822_2	10272	+	CCAGGATGCTCTGGAAGGTGGGGGACAGCCAGACG[C/T]CTGCAGCGCTACCTCTGCCTCTCCAGACCGTGTCT	T // C
AX-174353289	Affx-283325383	scaffold3822_2	50908	+	GTGTCTCTCACCCCTCAGGCCCAGTCTCTTCCTTT[C/T]GCTGTTCCATCTTTACGAGGGTGTTTCAAGCCTTT	T // C
AX-174353290	Affx-284768036	scaffold3657_1	40429	+	AAAACTGGAAATAATTCTTCTAAGTCACAGCAGGC[A/G]AACCATGTGGCAGTAACCAGCCAGGGAAATTCAGG	A // G
AX-174353291	Affx-284852422	scaffold3657_1	75633	+	GAGTTCCAAGTAGGAGGTGGGTGTTGTGTAGTACC[G/T]TCTCCGGAGCTCTGTGTAATAGCGTTCTGCCATAT	T // G
AX-174353292	Affx-283784739	scaffold3657_1	138547	+	CTGCAAAGCTTATACATCTGGGTCATTTTTCTTGC[C/T]AATATTTTACTGGATTCAAATCCTTCAGAATATAG	T // C
AX-174353293	Affx-285003004	scaffold1143_1	166871	+	AGGCTGCTGGTGGTCATCGGGGCACTGCTTCTCCT[A/G]TGCGGCCTGACTTCTGTGTGCTTCCGCTGCTGTCT	A // G
AX-174353294	Affx-283857761	scaffold1143_1	166908	+	GCGGCCTGACTTCTGTGTGCTTCCGCTGCTGTCTG[A/G]ATTGCCAGCAAAATGGGGGAGAGGAGGGCCAGCCA	A // G
AX-174353295	Affx-284467349	scaffold4845_1	69194	+	TCTCTGCTGACAGGTACAAATCTGCCGCAGAGGCC[A/G]CCAGCATCATCAGACGCTCACAGCCCCTGACCCCT	A // G
AX-174353296	Affx-283074439	scaffold4845_1	69214	+	TCTGCCGCAGAGGCCGCCAGCATCATCAGACGCTC[A/G]CAGCCCCTGACCCCTGCCCAGCGGCTGGTGGGCTG	A // G
AX-174353297	Affx-285990553	scaffold1774_1	29170	+	TTCGATTTAGAAGGAGGGACACCAGCCCCTCGAGC[C/T]TGGTTTGACTGGTGAACACTTGTGCAGTAGTTATA	T // C
AX-174353298	Affx-286103849	scaffold2460_1	18449	+	CCACAGGAAGGGACAAGAAGAAGCAAGGAAGGTTC[C/T]TCAGGCCCCCCTGTACCTGCCATCATGGTAAGTCT	T // C
AX-174353299	Affx-284561141	scaffold2853_1	57896	+	GCAACACAGACTCCAAAGCCTCTTCTACAGCGATC[C/T]GTCTGTGTACGAAGGTGGCAGGTTATGCATCTCAG	T // C
AX-174353300	Affx-283176750	scaffold2853_1	57933	+	TCTGTGTACGAAGGTGGCAGGTTATGCATCTCAGT[A/G]GTGTCACTGCTGGAGAGCACAGAGCTGGTGTAAGG	A // G
AX-174353301	Affx-283669521	scaffold3939_1	88885	+	GGCCTGGTTCTCACCTTCTCGTGGTACTTGACCTC[A/G]TAGTCCAGCACTGCCCCGCTGGGCGCCCGGGGAAT	A // G
AX-174353302	Affx-283751955	scaffold3786_1	93093	+	AACTGCACTAATTCCTCCAGGCGGTCGCCCAGGTG[C/G]GCCTCGTCCCAGCCTGGTGCCGGAGCCCCCTCGCG	C // G
AX-174353303	Affx-283768770	scaffold328_1	113247	+	TGTTGCTCACTGTTCTCCAAGCTGTGTCGGATCCC[A/G]TATCCAAAGTATATGATAAACCCTAGGAGGAAAAT	A // G
AX-174353304	Affx-285848804	scaffold2053_1	21519	+	TTAAGATCACCATGGATGAAGTTTTGCAGGACTCC[A/G]CTCCTGAAAATGGAGACGGCCTTGTGAAAGTGAAG	A // G
AX-174353305	Affx-285255861	scaffold2868_1	151971	+	TGGAGGGGAGGCAGGCATGGACAGCAATAGGGAGT[A/G]AGCTGGAGAGATGCTTTGCTAACCATAGTAAACTG	A // G
AX-95692152	Affx-284866059	scaffold5228_1	108682	+	AGAGGAGCTCAATAAACTGGCCATCTCCACTGTCA[G/T]TGGGGACAGAGAGCCCCTGCAGCAGGGTCAGGCCA	T // G
AX-174353306	Affx-284188991	scaffold993_1	113002	+	GTAAAGAAGAGTGAGACCAGAATACCAATAGGACA[A/G]GGGTCCCAAGTAAAGAAGAATGAGACCAGAATACC	A // G
AX-174353307	Affx-283314223	scaffold993_1	112992	+	AGGGTCCCAAGTAAAGAAGAGTGAGACCAGAATAC[C/T]AATAGGACAAGGGTCCCAAGTAAAGAAGAATGAGA	T // C
AX-174353308	Affx-285140407	scaffold1556_1	82387	+	TGCAGAGTGTTTGTGGTGTTCCTGGTCGTCATCAG[C/T]ATCCTCTGGATCCCCATCATCCAAAGCTCCAACAG	T // C
AX-174353309	Affx-286158912	scaffold2000_1	94099	+	GTCTGTGGGCTAACCAAACGCACCACCTCTGCCGA[C/T]GTCATCCAGGCTTTGCTTGAGGAACACGAGACTAC	T // C
AX-174353310	Affx-283446650	scaffold2000_1	95134	+	TCTGAGGTGCCCACCAGCAATGGGGTGGTTTCTCC[A/T]TTTACTCAAAGAATATTTAACATGTATACAAATGA	A // T
AX-174353311	Affx-283194784	scaffold2000_1	95251	+	GAAACAACTGCAGGAGATGTGGTGCTGTTGTCAAC[A/G]TAATTTAAATGGCTTCACTCTGACTTACTTTAATA	A // G
AX-174353312	Affx-285323768	scaffold2046_1	17453	+	TGCAGGCTATGAAGCATGGAGATGCTGGGTCAAGC[A/G]GGGGAAGGTAGGGCAGAGAGCTCTTATTTATTGAT	A // G
AX-174353313	Affx-284213649	scaffold2046_1	17510	+	TCTTATTTATTGATGCTATGCAGCCCCTTCCTTTC[A/G]ATGATGAAATCCTTTCCCCGAGGAGATGGAGCTGG	A // G
AX-174353314	Affx-284785159	scaffold4228_1	147824	+	CTCCTAGATATGTTTCATTCCTGGACCGGGTTCTA[C/T]GCCTCCCGAAGTGGGCTCAAGAGGCTGGCACGGCG	T // C
AX-174353315	Affx-284590870	scaffold4228_1	147846	+	GGACCGGGTTCTATGCCTCCCGAAGTGGGCTCAAG[A/G]GGCTGGCACGGCGAGCCAGTGCTCTGCTCTACGCC	A // G
AX-174353316	Affx-284419346	scaffold4228_1	147854	+	TTCTATGCCTCCCGAAGTGGGCTCAAGAGGCTGGC[A/G]CGGCGAGCCAGTGCTCTGCTCTACGCCGGGGAGTC	A // G
AX-174353317	Affx-284657143	scaffold1208_1	144731	+	CATACTTCAACATCATCCTTGCCATTTTGAGGATA[C/T]GTTCTTCAGAAGGGCGACAAAAAGCGTTTTCCACC	T // C
AX-174353318	Affx-283730191	scaffold1208_1	144694	+	ACCAATTTGTTTTTCTCTATGATTATTGTTCTAAC[A/G]TCATACTTCAACATCATCCTTGCCATTTTGAGGAT	A // G
AX-174353319	Affx-284149266	scaffold4085_1	140823	+	TTCTCAAAGCCAGGCAGGGACAGCTTGTTGCTTCT[A/G]CTGACCTCGATGTTAAACTGATTCCCCTGGACGCA	A // G
AX-174353320	Affx-285463410	scaffold4085_1	147200	+	TCCCTGAGATTCTTCCCATCGTCAGCCCTGACCCC[C/T]GGGATGCAGACACACAACCACTCTCTGATGGAGTG	T // C
AX-174353321	Affx-285497971	scaffold490_1	81499	+	CGTCGCGCACAGAAGCGTGTGAGCTCTGACTCCCC[A/G]TGAGAGTATTCTCCATGTCTTCTGGCAGGGGGTTC	A // G
AX-174353322	Affx-284950845	scaffold3236_1	4099	+	AGCTGGACCACGGTGGGGAAGACGTCCATCAGGCT[A/G]GTGGGCTCGTGGATCACGTGGCCGGCCGGCAGGAC	A // G
AX-174353323	Affx-284468288	scaffold3236_1	4056	+	GCAGGGAGTAGTGTACCTGTCCTGGGGCACCTGGC[C/T]GCCCGCCAGCTGGACCACGGTGGGGAAGACGTCCA	T // C
AX-174353324	Affx-284038640	scaffold3236_1	4057	+	CAGGGAGTAGTGTACCTGTCCTGGGGCACCTGGCC[A/G]CCCGCCAGCTGGACCACGGTGGGGAAGACGTCCAT	A // G
AX-174353325	Affx-283583121	scaffold3236_1	8993	+	AACACGCGTCAGCACATACCGATGAGGCCCGTGGT[A/G]TACCCTTGCCCCTGAAGGATCTTCGCAAATGTGGT	A // G
AX-174353326	Affx-286177053	scaffold3236_1	54364	+	GAGCTCCTGAGCGACTGCCAGGCGTTCCGCACTCC[A/G]GAGCTGCACCGCTGGGTGAGGGTCCGGCTCTGGGT	A // G
AX-174353327	Affx-283106198	scaffold3236_1	54389	+	TCCGCACTCCGGAGCTGCACCGCTGGGTGAGGGTC[C/G]GGCTCTGGGTGTCCACGGTGGTGCTGGGCCTCATC	C // G
AX-174353328	Affx-285511684	scaffold3138_1	85220	+	TCAACAAAGGAGAGATGGGCCAGGACAAAGTACAT[C/G]GGAGACCTCAGTGATGAACTGACATTTATGGCGAC	C // G
AX-174353329	Affx-285380175	scaffold3138_1	84735	+	CCTCCAAACTGTAGGTCTTTAGGGAGTAAAGGATG[A/G]CCACATAGGAGACAAGCAAGAGAAAGAAGTTTAAC	A // G
AX-174353330	Affx-284944740	scaffold3138_1	84525	+	ATAATTTCTTAATGGCATTTTTCATCTGGTCATTT[C/T]TCAAGGTATAAATTAAGGGATTTAACATGGGAGTT	T // C
AX-174353331	Affx-283754833	scaffold3468_1	59874	+	ATCAGGCCAGTCTTCAGAGACCTGAGATTAAACTT[C/G]AATCACTAAAAGAAGATATTAAGGAATTCTTTAAA	C // G
AX-174353332	Affx-284301822	scaffold2744_1	99132	+	CTCCTGTGAGAATAAACTCAGTGACCTGAGTGAAA[C/T]TTCCATTAGCCATGTAACAGTTTGGAAAGTCATCT	T // C
AX-174353333	Affx-283399817	scaffold2744_1	99125	+	TCTGAGACTCCTGTGAGAATAAACTCAGTGACCTG[A/C/T]GTGAAATTTCCATTAGCCATGTAACAGTTTGGAAA	A // C // T
AX-174353334	Affx-283753598	scaffold517_1	68864	+	CTGCGGAAATGCTATTTGCAAATGTCAACATTTTT[A/G]TTAGCAGATTTCCATACCCTACTTATTATAAAGAT	A // G
AX-174353335	Affx-285805974	scaffold2870_1	62160	+	AGACACCATTATTTTAATGGTGCATGTTGTAATCT[C/T]CAGACTAAGGAGTAAACAAAATAACACATAAAGCT	T // C
AX-174353336	Affx-285084650	scaffold3192_1	77398	+	TTATAAGACAAGTGAAAATTTGAACATTTATTAGA[C/T]TTTTAACAACATAAAGGAATTGTTGACTTTTTTAA	T // C
AX-174353337	Affx-284250532	scaffold3192_1	71228	+	AGGCAGAAAGCTCACATGACACTCGTCAGAGGTCC[C/T]CCAGCCCCAAAGGGAAACAAGAAGCTGGCTGAATC	T // C
AX-174353338	Affx-283175208	scaffold1573_1	92747	+	CTCTGATGTCGAAGGAGTGAAGAACTTTGGGAAAA[C/T]GCTTTCCCACATTTGCTGCACTCATAAGGCCTTTC	T // C
AX-174353339	Affx-285065946	scaffold1311_1	65497	+	CTCACATGCCCTCCTGGCCCTGGGGGTTCCTGGCT[A/G]CAGCTTGTGCCTTGTGTTCCCTGCAGCCATGTGGG	A // G
AX-174353340	Affx-284805042	scaffold4062_1	66288	+	ATTGTGATGAATGACTGTATTATCCGAGGCGATCT[C/G]GCAAATGTAAGAGTTGGACGTCATTGTGTTGTAAA	C // G
AX-174353341	Affx-284083787	scaffold2316_1	91954	+	TTGGCTGCTTCTGCTGGAAGCTTTATATATTTTGT[C/G]AGTTTCTTTCCATTTAATTCCATTGCTCAATACTA	C // G
AX-174353342	Affx-284157969	scaffold3277_1	53692	+	GCCGCAGTTCTGAAGATGCTGCCCATGTTCCATGA[C/T]GAGGAGCACGCCCGGGCCCGCGGCCTCCCCGAGGA	T // C
AX-174353343	Affx-285627251	scaffold3785_1	34530	+	TTCTCTTGTTTAGATACTTACGAAGACTGAACTCC[A/G]TAACTCAGAATAGAATGGAACTCAAGAGTAGAATC	A // G
AX-174353344	Affx-285967262	scaffold2672_1	40386	+	TGAGAACTATTCGCTAAATTTGTATCTTAAAAAAC[C/T]AGTTCTTACCCTTGGTAAAACTTTTATTTGAGAGG	T // C
AX-174353345	Affx-285501160	scaffold2672_1	40240	+	TCATCTTCTTGAGGGAAAGAAATGGCCATACTTTC[C/T]TAGCCAATCAGTGCTACAAAGAAAGAGGGTGATAG	T // C
AX-117326592	Affx-283156266	scaffold2183_1	136272	+	GACAATACGGGGCAGGGTGAGGATGGCTGTGTAGC[A/G]CAGTGGATTGTAGATGGCTACAAAGCGGTCATAAC	A // G
AX-174353346	Affx-284847211	scaffold760_1	78430	+	ATCTGAGCGTCAATGATCTCCCAGTGGGCCAAAGC[A/G]TGGAAGAGACCCTCCACTTGGCGAAAGCGTTCCAG	A // G
AX-174353347	Affx-284556682	scaffold760_1	78425	+	CAAGCATCTGAGCGTCAATGATCTCCCAGTGGGCC[A/G]AAGCGTGGAAGAGACCCTCCACTTGGCGAAAGCGT	A // G
AX-174353348	Affx-284124914	scaffold855_1	49019	+	TTAAGTATATGCAACTCAAAAGTCATTACTCACCT[C/T]TTCCAAAGCACAAGCCTTTATTACTTTTTCATACC	T // C
AX-174353349	Affx-283475949	scaffold855_1	49022	+	AGTATATGCAACTCAAAAGTCATTACTCACCTTTT[C/T]CAAAGCACAAGCCTTTATTACTTTTTCATACCGTT	T // C
AX-174353350	Affx-284685918	scaffold855_1	108810	+	ATTAAGTGGCCCAATCCACAGGATGTGCAAGCGTA[C/T]CATTACCTTAAAAGAAAAAGACAAAGTCTTCTTAG	T // C
AX-174353351	Affx-283126099	scaffold2307_1	62344	+	GAATGTGTTCTGCCTGAATGGTTCTTTGAAAATCT[C/T]GCACTAGGAAAGAGCAAACACACACACAAGTTAGT	T // C
AX-174353352	Affx-284021671	scaffold2116_2	113756	+	GCCCCCACAGCTTATAGCAGGCCAGGATGGGCTGG[C/T]GCATGCTCGCTAGGAAATGCAGGAAGTGCTGCAGT	T // C
AX-174353353	Affx-283548342	scaffold2116_2	115004	+	GAGCTGGGGCCCTCCAGCTGGAGGTCACTGGACTC[A/G]CTGCTGTTGTCGGCCAGCTCTCGGGAGTCCTGCAA	A // G
AX-174353354	Affx-286052317	scaffold1317_1	2620	+	GTCTCAGCGGGGACTCGATCGAAGGCTTCTGACAG[C/G]GGACATCCCGCAGCTTCTGAAGCTCCTGTCCGTGC	C // G
AX-174353355	Affx-285588525	scaffold1317_1	2004	+	GTCTGGGCTCTCTGCACGGCTCTGCCGGGCTCAAT[C/T]ATAACCCAGCTTCTGCTAGGAGACAGCCTCGCGTC	T // C
AX-174353356	Affx-283190012	scaffold1317_1	1818	+	AGACCAGCGTCCGACGGCTGCGTCGACCTGATCTT[C/T]AGCCAGCCGCTGGTGAGGACGGAGAACCTGCCGTC	T // C
AX-174353357	Affx-283759360	scaffold792_1	126113	+	TAGTTCAGCAGAAACAGAGAAAACAGGGGTAGCTG[C/G]AGTTTAGGTTGGTCTGTCAATCCCATAAGGATAAA	C // G
AX-174353358	Affx-283580173	scaffold792_1	126165	+	TCAATCCCATAAGGATAAACTCACTCACGGAGGAG[A/G]TATTTTCCATAGTCATTTACTCCACAGTCATGGTC	A // G
AX-174353359	Affx-285179615	scaffold3146_1	84138	+	ACCTCAATGGAAAATGCAATAATGCATGAGTAAAT[A/G]CATTTTTGACTATCCACCAAATAGGTCTTCAGATC	A // G
AX-174353360	Affx-284789361	scaffold1116_1	25679	+	CCATCAACACATTCGTAGTCCAGTCTGTCATTCAG[C/T]CTGAACCACGTGCCATCACTTTTGACTCTGGCCTT	T // C
AX-174353361	Affx-284017885	scaffold2342_1	556	+	CTGGTGCCTCTAGGAGTACCTGGGAGGCCCTACTC[A/G]TGCTGTGGGTGGAAGGAACACACTGCTTGGGACCA	A // G
AX-174353362	Affx-285600588	scaffold1576_1	98951	+	TAGGCCATGGAGGAGAGAAGAACACATTCAGTGGC[G/T]CCCAAGAAGACAAAGAAATACAACTGCATGAAGCA	T // G
AX-174353363	Affx-284851822	scaffold1576_1	98939	+	GCATAGCGATCATAGGCCATGGAGGAGAGAAGAAC[A/G]CATTCAGTGGCTCCCAAGAAGACAAAGAAATACAA	A // G
AX-174353364	Affx-283820928	scaffold3743_1	112897	+	AATGCAGGAAACAATGCAATTGAAAATAAACTTGC[A/G]TTAAGCTTTCAGGATGAATTGCAGATATTTCGAAT	A // G
AX-174353365	Affx-283414278	scaffold2777_1	53903	+	CGCGTCCTGCACTTCAAGGATAGCTACCACAACCT[A/G]CGCTTGTCCATCCACGATGTGCCCAGCTCCCTGTG	A // G
AX-174353366	Affx-285651678	scaffold2640_1	65113	+	GGGCTCACCTGTTTTGCTGTTTCAGTGAGGGCAGC[A/G]GCCTTGGCCTTGCCCAGTTGTTGCACCATCTTATA	A // G
AX-174353367	Affx-285472310	scaffold2640_1	65189	+	GGCCGTCTCTATTTTGCAGCAAAACATATGGCTCA[C/T]CATATTCTTCTAGTCTTCCTGAATCCAAAACCTGT	T // C
AX-174353368	Affx-284659283	scaffold2640_1	65118	+	CACCTGTTTTGCTGTTTCAGTGAGGGCAGCGGCCT[C/T]GGCCTTGCCCAGTTGTTGCACCATCTTATAAAACA	T // C
AX-174353369	Affx-284294897	scaffold2640_1	65146	+	GCGGCCTTGGCCTTGCCCAGTTGTTGCACCATCTT[A/G]TAAAACAGGCCGTCTCTATTTTGCAGCAAAACATA	A // G
AX-174353370	Affx-283988442	scaffold2640_1	65200	+	TTTTGCAGCAAAACATATGGCTCATCATATTCTTC[C/T]AGTCTTCCTGAATCCAAAACCTGTTAAGCAGCAGA	T // C
AX-174353371	Affx-285405510	scaffold973_2	119920	+	GACGCCCTGCTTATCCGAGGGTGTGGGCGGACAGA[C/T]TTCCAGCAAGGTCACAGGCCCTTTTCCCTGACCCA	T // C
AX-174353372	Affx-283076721	scaffold297_1	73805	+	AATACAGACAACCATCTTGATTTTGTATAATTACT[A/G]CAGAATATAGAAAAAAAAAAATAAAAGCTTAGTGA	A // G
AX-174353373	Affx-285164922	scaffold961_1	11120	+	CCACCGGCCCCAAGCTCACGCCGGAGGCGTCGGTC[C/T]GAGGATCCGGGTCCAGTGGGAGGTGGGGAGAGGTC	T // C
AX-174353374	Affx-286034038	scaffold1740_1	36985	+	AGGGCTTTTTTCTTCCCCTCAGCACTGTGGTTTCT[C/T]AGAGAATGTAAGATGATAGCATAGGAGAACATCAG	T // C
AX-174353375	Affx-283881267	scaffold1740_1	37040	+	CATAGGAGAACATCAGCATAACAAAACTCACTGTA[C/G]AGATGGCCCCGCTGTTAGACACCAAGAGTAGGTTG	C // G
AX-174353376	Affx-282996286	scaffold3957_1	108162	+	ACTCTGGTTCAGATGCTGAATCATATTTCAGTATT[C/T]GATGTCCACAGCTTGTAAAATAAAACAGGTAAATA	T // C
AX-174353377	Affx-285514406	scaffold4488_1	67053	+	AAAGAACAGTAAGAATAGTGGACACCTGTATTGAA[C/T]CAGAGAAAATAAATACCATCAGAATATTAATGGAA	T // C
AX-174353378	Affx-283919147	scaffold4488_1	67078	+	CTGTATTGAACCAGAGAAAATAAATACCATCAGAA[A/T]ATTAATGGAAGGATCAGTACAGGAAATCTTAAATA	A // T
AX-174353379	Affx-285886911	scaffold4488_1	81821	+	TAAAAGTGATGTATTATGTTAGACTTACAGAAGGT[G/T]AGCCTGAACAAAGCACCTACATGAATCATGGGATG	T // G
AX-174353380	Affx-284101620	scaffold4488_1	81960	+	ACAGTAATGGTTTGCATATGGCCACATAGCGATCA[A/T]ATGCCATTGTTGCAAGCAGAAAGCATTCCGTGGTT	A // T
AX-174353381	Affx-284458193	scaffold1850_1	40124	+	TGGAAAAACCCAATGATCCAGATAGTGACAGCCAT[A/C]TGGGTACAGACCTGACGATTCATGATAAGAGTGTA	A // C
AX-174353382	Affx-283911257	scaffold1850_1	40140	+	TCCAGATAGTGACAGCCATATGGGTACAGACCTGA[C/T]GATTCATGATAAGAGTGTAAAGAAGTGGTTTGCAG	T // C
AX-174353383	Affx-284482917	scaffold1850_1	111178	+	CATCCCCCCTGCCTCTGCCACATCTGTATCACAGG[C/G]ACGGTATGTGGCTGTCATACACACCACTGTCACTT	C // G
AX-174353384	Affx-283195287	scaffold1850_1	111160	+	AACTGTGGGGCTCACCTACATCCCCCCTGCCTCTG[C/T]CACATCTGTATCACAGGGACGGTATGTGGCTGTCA	T // C
AX-174353385	Affx-284296431	scaffold3654_1	89527	+	TCGGGGCATGTCCATGGGGTTGAAGCTGGCCAGCA[C/G]GTCACGGCACCACTGGCGATCACCCTCCACTTTGC	C // G
AX-174353386	Affx-284158607	scaffold6092_1	27923	+	GAAGAGAGGCAGAGCTGGAGCTGGAGACAGGGGCT[A/G]GGGGTGCAGTAGACGGAGCCTGCCCTTGGCTAGAG	A // G
AX-174353387	Affx-283694264	scaffold6092_1	28606	+	TGAGAAGGGCTGGACTTCAGGATGGCGGTGAGGAC[G/T]GAAAGCCTGGAGGGCACCGGGGGTTTCACCCCTGA	T // G
AX-174353388	Affx-286073031	scaffold2419_1	23281	+	TCTCGGATTCGTTTCCAGTGCATTGGACACGTTAA[C/T]AGAACTGGTCTCTCTAAAGTAAGAAGAAGAGGGAA	T // C
AX-174353389	Affx-284467696	scaffold2419_1	23224	+	CAGTCAGCTAGACTATCATTCCAAGGTTTGGAAGT[A/T]TCACTAAAATATAAGCATTTATCTCGGATTCGTTT	A // T
AX-174353390	Affx-284100664	scaffold4623_1	66651	+	GGCATTGCATCCACCAGCCCCATCCTCCCACTACC[C/T]GATGTCATGCTCCTGGCCCGACCAACTAAAGTCTG	T // C
AX-174353391	Affx-283677356	scaffold2702_1	63710	+	TCGGGCCACGGGAGGCCTGGCTGCTGGCCCTCAGC[A/G]TCTTTCATCAGATCAACAGGAAGGACCTGTGGGAG	A // G
AX-174353392	Affx-284298963	scaffold1295_1	53698	+	CTTAACGTGAAAAAGAGACAAAATGAGCTGAAGAA[C/T]GATAACTCCACAGTTACAGCGTGCAACCCTCAACA	T // C
AX-174353393	Affx-286099019	scaffold1295_1	60982	+	ACCTTGCCCTGGACAGCAACAGAAAGGAAGAGAAA[C/T]CCCAGAATAATGAGAGCCTTCATGTTGACTGAGAA	T // C
AX-174353394	Affx-286018203	scaffold860_1	82637	+	ACCCAGGAAAGAAGCATGAAGTGGCTTGTGCTCCT[C/T]GGGCTGGTGGCCCTCTCAGAGTGCGTAGTCATGTA	T // C
AX-174353395	Affx-284780862	scaffold2498_1	46155	+	CTGGGCGACGGCAGCTGGTCGGCACTGGCCTCCTT[A/G]GGTTTGGTCAGCAGCAGGTCTCCAAACACTTCCTT	A // G
AX-174353396	Affx-283111776	scaffold471_1	10593	+	TAAGACACACGAGAGTTTGGAAGTCCTGACTGTGA[A/G]AGACAGTGTGATGGACACAGAGGCCGTGGAGACTC	A // G
AX-174353397	Affx-284187779	scaffold3222_1	9107	+	TCTCCATAACGGCCAAGATCTTCTCTGAGAAGATA[C/T]GCTGGTGTGTCTACCAAAAGAAGGAAGGTGACTTG	T // C
AX-174353398	Affx-285416861	scaffold4346_1	48635	+	AGGAGGAAACTGGGGCAGAGCTCCTGTTGTAGGCT[A/T]TGGAGTACTTGCTGGAGGGGGGTGGGGAGACAGAC	A // T
AX-174353399	Affx-284193827	scaffold4346_1	48629	+	GAAGGCAGGAGGAAACTGGGGCAGAGCTCCTGTTG[C/T]AGGCTATGGAGTACTTGCTGGAGGGGGGTGGGGAG	T // C
AX-174353400	Affx-283201750	scaffold2340_1	89503	+	CCTTGTGATCCTACTTTACTTCTGAGCTGTGCTCC[C/T]TGCAATGTGATCTGCTCCATTATTTTCCGGAATCG	T // C
AX-174353401	Affx-285612976	scaffold2651_1	595	+	GGCATCACCTGCCCTCAGAGCAGTCGCTGACGGTG[A/G]AAGTCAGAGGCTCAGCCACCTGCTCAAGGCAGAGA	A // G
AX-174353402	Affx-284679369	scaffold2651_1	712	+	GACCCTGCAGCCTGTGGAGCCGAGAGAACGAGCCT[C/T]CCATCTGATGGGCTCTGCCGCGGGCCAGGTGCTGG	T // C
AX-174353403	Affx-284477130	scaffold2651_1	638	+	AGGCTCAGCCACCTGCTCAAGGCAGAGAGCTCAGA[C/G/T]GGTGAAGCCGGTGTCCACCAGATCCACAGAGGGGA	C // G // T
AX-174353404	Affx-285511593	scaffold5462_1	2054	+	CAAGGGTGGCTGCAGCGGTGGGCAGCTTGCTTGCG[C/T]CCTGAGTCCCCTCAGGGCTCACTTTTGGGTGGGTG	T // C
AX-174353405	Affx-284574794	scaffold3272_1	26875	+	GGCAGCGGCGCAAGAACATCGCACAGGACTACAAC[C/T]TGGCACCCGCCTTTCTGGGCAAGGACAAGAAGGAG	T // C
AX-174353406	Affx-284131314	scaffold3272_1	26993	+	GCGGCTGAAGCTGCGGCTGCTCTACCAGCTCATGT[C/G]GTGCAAGGAGTTCGACGACCTGTTCGACACAATGT	C // G
AX-174353407	Affx-283648647	scaffold3272_1	26418	+	CCCGAGGTCGAGGGCGGCTGGACCTGCCGCGAGGA[C/G]CAGCTGCTGCTGGATGCCATCGAGCAGTTCGGCTT	C // G
AX-174353408	Affx-283245111	scaffold3272_1	26298	+	ACCGAGTGCCAGGACATCGAGCTGTGCCCCGAGTG[C/T]TTCTCCGCCGGCGCCGAGATCGGCCACCACCGCCG	T // C
AX-174353409	Affx-284359859	scaffold2086_1	55527	+	CGTAGTGTAAAGACAGCCTGGATCAGCCCATCCAC[C/G]AGGCCAAAGAGCCAAGACCCTGCCACCATGAGCCA	C // G
AX-174353410	Affx-284925064	scaffold3336_1	33255	+	CCTGGAAGTGACCAGTTTCCTTCCTACAGGGGTCG[C/T]GAGAGGCCAGAGGGACCAACGCCAGGCTTCTGGGA	T // C
AX-174353411	Affx-285099145	scaffold3847_1	44324	+	GGAGAGAAACCCTTTATATGTAATGAATGTGGTAA[A/G]TCCTTCTGTGTGAAATCAAACCTCATTGTACATCA	A // G
AX-174353412	Affx-284196871	scaffold3847_1	44617	+	TCATCCACGCTTTCAAATATGTTATACAGGTTTTT[A/T]AAATGAGATGAATGAAACCCAAAGAATATCACAAA	A // T
AX-174353413	Affx-283420046	scaffold3847_1	44258	+	TGTAATGCATGTGGAAAATCATTCTGCCACAGGTC[A/G]GCCCTAACTGTACATCAGAGAACACACACAGGAGA	A // G
AX-174353414	Affx-285154210	scaffold939_1	11790	+	CCAGAGGACCTTGTACAAGGACGTGATGGTGGAGA[C/T]CCTCAGGAACCTGCTGTCTGTGGGTGAGGATCACT	T // C
AX-174353415	Affx-283882511	scaffold939_1	11728	+	TTGACCTTCAAGGATGTGTTCATAGATTTCACTCC[C/T]GAGGAGTGGGACTGTCTGGACCCTGCCCAGAGGAC	T // C
AX-174353416	Affx-283418813	scaffold939_1	11733	+	CTTCAAGGATGTGTTCATAGATTTCACTCCTGAGG[A/T]GTGGGACTGTCTGGACCCTGCCCAGAGGACCTTGT	A // T
AX-174353417	Affx-283313819	scaffold939_1	11743	+	GTGTTCATAGATTTCACTCCTGAGGAGTGGGACTG[C/T]CTGGACCCTGCCCAGAGGACCTTGTACAAGGACGT	T // C
AX-174353418	Affx-285151495	scaffold939_1	22941	+	GCTGTGGCTATACTCAAAAGTCAAAACTTGTAATT[C/T]ATGGGAGAATTCACACTGGAGAGAAGCCATTTAAA	T // C
AX-174353419	Affx-285958517	scaffold5081_1	87928	+	GGAAGTTAAAAAAACTTCTTCGGGCCTGGAACTCC[A/G]CATGGTTACTTCAGTTCCGGGTAGGGAACCCACCT	A // G
AX-174353420	Affx-285984087	scaffold5283_1	11894	+	GGAAGGCCTCCAAGGCCAGCAGTGACTTGTTGATG[C/T]GGCTGATGGTAGGGTAGGGGGTGAGGTCCACCTTG	T // C
AX-174353421	Affx-285823074	scaffold3707_1	88816	+	CTTCTGCCGCTCCAACGTGGTGGAGCACTTCTTCT[A/G]TGAGATCCCCCCTCTGCTGAAGCTCTCCTGCGCCC	A // G
AX-174353422	Affx-285464194	scaffold3707_1	88947	+	TCTCGGTGATCACGCTGTCCTACGGCTGCATCGTC[G/T]GCAGCATCCTGCGCATGCGCTCGGCGGTGGGCAAG	T // G
AX-174353423	Affx-285093572	scaffold33_2	5108	+	GGGTGGCTGGAAGTTTTCTACAACGGGACCTGGGG[C/T]AGTGTCTGCCGCAGCCCCATGGATGATGTCACCGT	T // C
AX-174353424	Affx-285552791	scaffold2526_1	31139	+	TACCTGCATTACTGGCCAAGCCAGTGACAACATCT[A/G]TTGCTTCAGAAACAGCCTCAGGACAGAAGATTGCT	A // G
AX-174353425	Affx-285905458	scaffold4047_1	51868	+	AGAAACTTCCAATTAAGTGATGAAGACCACTGGAT[A/T]TACCAGGCTGTTTTGGATCAGTATCCTGGGGATCT	A // T
AX-174353426	Affx-283152076	scaffold3418_1	82408	+	ACAGGGTTGTTTTCGCAGTCTCCTGATGTTGGACA[G/T]GATTGGTAGTCGAGTCCTACAGGGCAGACAGACAG	T // G
AX-174353427	Affx-284903067	scaffold2001_2	43329	+	AAATCTGGAGACGCTCCTCATAAGACGTGAAGCAG[A/G]GGAGACAGGCCCAGGCCGAAGCCCCAAAGACAGCG	A // G
AX-174353428	Affx-283263805	scaffold3696_1	45147	+	TCTTCACCATCTGGACTGACCCATCCTTGCACCAG[C/T]CTATGTACCTCTTTCTGGCCATGCTTTCTGGCACT	T // C
AX-174353429	Affx-285021216	scaffold2721_1	10199	+	GTGCCATCTTCCTCCCACCAGAAGGACATAAAGCA[A/G]TGACTGTTGATGATGGGAAAGGGGAGGGAGAGGAG	A // G
AX-174353430	Affx-285379361	scaffold747_1	32288	+	ACATATGTCCCAAAATACAGGCCACTTTGTACATT[C/T]GCCCTATGAAACAGGGAAGAAGAAATATTACACTA	T // C
AX-174353431	Affx-285291938	scaffold2494_1	58100	+	TACGCCGCCATCAATAACATCTTCATGTACTTCTA[C/T]GGGGTCAGTTCCTTTGCCATCGACTGGCTGTCCAT	T // C
AX-174353432	Affx-284292374	scaffold2494_1	58110	+	TCAATAACATCTTCATGTACTTCTACGGGGTCAGT[G/T]CCTTTGCCATCGACTGGCTGTCCATGTGCTACATG	T // G
AX-174353433	Affx-283109521	scaffold2494_1	58149	+	TTGCCATCGACTGGCTGTCCATGTGCTACATGCTG[A/G]CCTACATCCCTCTGCTCCTGCCGGTGGCCTGGCTC	A // G
AX-174353434	Affx-284714054	scaffold2666_1	43402	+	AATGATATCTGTGGGCCAGGGCATTGGCCACACCA[G/T]TCACCACCTTCTGAAAGTCAGCCTGCAGCACCGGG	T // G
AX-174353435	Affx-284601355	scaffold1944_1	12188	+	GATGCAATGGACAGCACTGTCTGGAGGATGAGCCC[A/G]TAGGACAGGACAATGAGCACAGAGTCTACCCCCAG	A // G
AX-174353436	Affx-284612552	scaffold774_1	68205	+	ACTCGCTGGAGGGCCTGCAGCTTCTGCGGGGGCAG[C/T]TCCCCGCTGCGCTGGAGCCGCTCGAGGAGCTCCAC	T // C
AX-174353437	Affx-284414931	scaffold774_1	65162	+	GGAGTTGGTGACAATAAATACTGTACAGGGGAGGG[A/G]GTGAGGGTCCAGATCTGTGGTTTCAGCCTCGAGAC	A // G
AX-174353438	Affx-286169972	scaffold1185_1	52548	+	ACAACCAGGATACCTAGGAGTTTGGGTGTAAATAC[A/T]CTGGAAGAGCTAATATCCAAAACGGATAGATGGCT	A // T
AX-174353439	Affx-285045694	scaffold1788_1	31004	+	GTCACAGCCCAGGGATCCTCCCGGGCCGTAGCTGA[C/T]CAGCACCAGGGCCATCAGTAGAGAGAGCACAAACG	T // C
AX-174353440	Affx-283742661	scaffold1788_1	30996	+	TGAGACAAGTCACAGCCCAGGGATCCTCCCGGGCC[A/G]TAGCTGACCAGCACCAGGGCCATCAGTAGAGAGAG	A // G
AX-174353441	Affx-284707152	scaffold1167_1	4382	+	CCAACGCCCTCCTCACTCCCAACACCACCTTCCTC[A/C]CTGCCCATCACCAGAAGAGTCCACAAGGACAGAAA	A // C
AX-174353442	Affx-285456167	scaffold3353_1	10857	+	ACCCCGATGGACTTGGTCAGCCCTGCATCCTTACA[C/T]TTCTCCAGGGCCTGGGAGGGAGGGGTGGTGAACAG	T // C
AX-174353443	Affx-284536543	scaffold3353_1	10827	+	TTCTCCAGCTGCTTGTGGTTGAAGTTGGACACCCC[A/G]ATGGACTTGGTCAGCCCTGCATCCTTACACTTCTC	A // G
AX-174353444	Affx-283688894	scaffold3353_1	12683	+	TGATTTTTCCAAGGCTGGTCGGACCAACTCTGGTC[A/G]AAGGGAAGTTAACCAAAGCTGCAGAGGTTAAAGAA	A // G
AX-174353445	Affx-285243092	scaffold5253_1	21270	+	GTGGGGAAGGAGCTCAGGGCTGAGACGAAGCCCCA[A/G]GCCAGCCTCACCGCCCACACCCCCTCCTCTGGCCG	A // G
AX-174353446	Affx-283256830	scaffold5253_1	59105	+	GCCCACACACCATCCTCCGGCCGCAGGGAGAGGTC[C/T]CCCTTCCTCTTCACCGAGTCTCTGGCCACCCCCAC	T // C
AX-174353447	Affx-285598691	scaffold2267_1	36813	+	TATCCAGGACACCAATAACAGTAGTCCACAGAGCC[A/G]AGGGTTCATGATGACTTTGTAGTGAAGGGGCTGGC	A // G
AX-174353448	Affx-283129602	scaffold4848_1	29212	+	GCTCACTGGGCTCCTCAAATGGGTTGTAGCTGTAC[C/T]GAGCCAGGAAGATTTTGAGCTTGGGGGTGGCCACA	T // C
AX-174353449	Affx-285727587	scaffold1352_2	27554	+	TGCATTGAATGTGGAAAATGTTTTATTGATAGGTC[A/C]CGTCTTCATCGGCATCAGAGGGTTCACAGTGGAGA	A // C
AX-174353450	Affx-283746605	scaffold2298_1	765	+	ACTGTGACTCCAGCTGTTTGTGTCCTGTCCAGGAC[C/T]AGGAGGGACCAGCAGAAGATGAGATTTCTTCCTCT	T // C
AX-174353451	Affx-285026868	scaffold3973_1	44031	+	GACACTAGAGTTAATCGTGCATATGGGCTTTTTGC[A/G]GCCTTCTCTGTGGTTGGCTTTGACATTATTGTCAT	A // G
AX-174353452	Affx-283147188	scaffold3973_1	44047	+	GTGCATATGGGCTTTTTGCAGCCTTCTCTGTGGTT[A/G]GCTTTGACATTATTGTCATCAGTGTATCCTATGTA	A // G
AX-174353453	Affx-283367661	scaffold3109_1	41478	+	AACCCAGGCGCATGTAGTTGAACATACCGGTTCCA[A/T]AGAAGAGGCAGACCACAGTGAGATGGGAGCCACAC	A // T
AX-174353454	Affx-285934364	scaffold1048_2	43947	+	AATTGTGTCTGCTGATAATAATGACATCAGCAGAC[G/T]CTGGCAGACTTGCTTCCTGCACCAACAGATTTCAC	T // G
AX-174353455	Affx-284172671	scaffold1550_1	11899	+	AGGACAGACGCTTAAGGAGCAGGAGTAAAGGCACT[A/G]TAATTGTTGTCACCCGAACAACAATGGCAAAGCCC	A // G
AX-174353456	Affx-283836996	scaffold3422_1	27973	+	TTGTCCATGTTAGCAAAAACTGCGAAGAAATATAA[C/T]TGGGCCAGGCACTCAGAGAAGGAGATCAATCCGCT	T // C
AX-174353457	Affx-284578015	scaffold3189_1	11705	+	GCAGGAAAGGATGAAATAATATCTGTGCACTTACC[A/G]AGAAGCCCGTCAGTTGAATCCGATGAGGCTGAAAG	A // G
AX-174353458	Affx-283016671	scaffold2045_1	12163	+	GGTTCTTCCCGGCCCGAGGGGGGCACCACTGTGGC[A/G]GTCAGCAGGCTGAGGTCCGTCTCCGAGATGTTGAT	A // G
AX-174353459	Affx-285009933	scaffold2403_1	46491	+	TTTCTGAGAGGAAGCTCACCAGCATGGGGGGAATG[A/G]AGACAGTGGTGTAGCAGATGTCCAGGAAGGAGAGG	A // G
AX-174353460	Affx-284848390	scaffold2403_1	46506	+	TCACCAGCATGGGGGGAATGGAGACAGTGGTGTAG[C/T]AGATGTCCAGGAAGGAGAGGTTCCCCAGGAAGAAG	T // C
AX-174353461	Affx-285363649	scaffold3589_2	22692	+	ACAAACTGCTGCCCTACCCCACCCTAGCCAGCCCC[C/G]CCTTTGACTAACTCGCTCCCCCCCAATAAACCAGC	C // G
AX-174353462	Affx-285909117	scaffold4009_1	36201	+	CTTTACTAAAAACTCCACCATTTGCGCTCTCCTTT[A/C]AATTATAGCAAGTAACAGCGGTGTGAGGTTATCCT	A // C
AX-174353463	Affx-283991727	scaffold3822_1	30337	+	TGGCGGGATGAGGACGGGCTTCCAGTGGAGATCCA[A/G]GAGGTCATTCACTCGTTCTTCCGCAAACGTCCCCG	A // G
AX-174353464	Affx-283790895	scaffold728_1	8203	+	CATGAGGGCCTTGGGAGTGACAACAGACGTGAAGA[A/G]GAGGTCCATGAGAGAGAGCTGCCCGAGCAGGAGGT	A // G
AX-174353465	Affx-285037954	scaffold2345_1	3455	+	AGCCGAAGGTCATCTTCTGCCCATCACACACTGCC[A/G]TGATCTTCGATCTTTGAAGCTGAGGGAGAGGGACT	A // G
AX-174353466	Affx-284394351	scaffold2893_1	28840	+	TGAACGGATCTTGTGTGAAGACCCCCTACTCACCC[A/G]CATCCCGTGTGATTCTGTACATGGTGTATGGTTTT	A // G
AX-174353467	Affx-285190566	scaffold2196_1	39305	+	GCCCTCATGGCTAATGCCTATCTTCTTATACCCCC[C/T]GTGCTAAACCCCATCGTCTATACTATGAAGACCAA	T // C
AX-174353468	Affx-284508370	scaffold2196_1	39252	+	TTGGGGTGTCTGTCATTCACCGTTTTGGAAAGCAC[C/G]TTTCACCACTGACCCATGCCCTCATGGCTAATGCC	C // G
AX-174353469	Affx-283689703	scaffold2196_1	39275	+	TTTGGAAAGCACGTTTCACCACTGACCCATGCCCT[A/C]ATGGCTAATGCCTATCTTCTTATACCCCCTGTGCT	A // C
AX-174353470	Affx-285065296	scaffold3834_1	33366	+	TAAAATTCAGAATGACGCACATCTTCATCGCTGGA[C/T]TCCAGGGATGGGAGTCCACACCAGTAAATGCGAGC	T // C
AX-174353471	Affx-285879692	scaffold2896_1	11088	+	ACTATTTCCCAAAGACTCTCTCAAAAGCTCTACTG[C/T]TCTGGTGCTGGTGAACGCCGTCTACTTCAAAGGGC	T // C
AX-174353472	Affx-283219323	scaffold2896_1	11095	+	CCCAAAGACTCTCTCAAAAGCTCTACTGTTCTGGT[G/T]CTGGTGAACGCCGTCTACTTCAAAGGGCAGTGGAA	T // G
AX-174353473	Affx-283985806	scaffold2128_1	5007	+	GAGCCACATCACTGAATTCCTCCTTCTGGGACTGA[C/G]CAGTGACCCCAAACAGCAGGTGTGGCTCTTTGCCA	C // G
AX-174353474	Affx-286146663	scaffold2128_1	12261	+	TTTCCTTGCATTTTTCTCCTTTAAATAAGCATTAT[A/G]AATGAAACCAGCATCTCTGACTTCCTGCTCCTCGG	A // G
AX-174353475	Affx-284382994	scaffold2128_1	12260	+	TTTTCCTTGCATTTTTCTCCTTTAAATAAGCATTA[C/T]GAATGAAACCAGCATCTCTGACTTCCTGCTCCTCG	T // C
AX-174353476	Affx-284013902	scaffold2128_1	12283	+	AAATAAGCATTATGAATGAAACCAGCATCTCTGAC[A/T]TCCTGCTCCTCGGCTTCTCTCAGCACCCAGAGCAG	A // T
AX-174353477	Affx-285400288	scaffold3924_1	21347	+	GTGCAGATCAGTCCTCCATTGGCCAGCACTAAGAT[C/G]CCAATGACATAGGTGTCAGTACAGACGAGTTTCAG	C // G
AX-174353478	Affx-283045743	scaffold7245_1	32225	+	CTTTACATTCTTGGGAATCATCATAATCACTCAAG[G/T]TCTGAAAGAAGCTGTCATCACACCGAGCACATCCA	T // G
AX-174353479	Affx-285880300	scaffold2042_1	24836	+	ATTCTGACACCACTAGTCCTGCTTCTTAAATGTCT[A/G]TCATTCTGCCATAGTCATGTGCTCCATCACTTCTA	A // G
AX-174353480	Affx-285662855	scaffold3008_1	21440	+	ATGGGCACTTGTGGATCCCATGTGTGTCTCATTTT[A/G]GTAGCCTATACTCCAGTATTTTTATCCTTCCTTAC	A // G
AX-174353481	Affx-284341331	scaffold3008_1	21361	+	CATATTAATCCTCTGTTCCTATGTTGTCATCCTTT[A/T]CACTGTCTTCCATCTTCCATCTGAGGCTGCTCAGC	A // T
AX-174353482	Affx-284989818	scaffold3791_1	7486	+	CCGAGCGTGGCATACTCCACTGAGAAACCGAACTC[C/T]GATGTGTGACTATTGATGTAATCCATTAAAATGTC	T // C
AX-174353483	Affx-284311665	scaffold3791_1	7497	+	ATACTCCACTGAGAAACCGAACTCCGATGTGTGAC[C/T]ATTGATGTAATCCATTAAAATGTCCATGTTGGCGA	T // C
AX-174353484	Affx-283230541	scaffold5755_1	4367	+	GCAATGGAGTCCGGATGAGAAGCAAGTCCCTGTGC[A/G]TCCATGGCTCACCAGGATCCAGCTCTTGAAGGGTG	A // G
AX-174353485	Affx-283090027	scaffold5755_1	4370	+	ATGGAGTCCGGATGAGAAGCAAGTCCCTGTGCGTC[C/T]ATGGCTCACCAGGATCCAGCTCTTGAAGGGTGACG	T // C
AX-174353486	Affx-284875102	scaffold3301_1	11702	+	GCAAGTGCTATCCTTGCAGTACAGTGTGGTGACCC[C/T]GCTACTGAACCCCCTTATCTACAGTCTGAAGAACC	T // C
AX-174353487	Affx-284648540	scaffold3301_1	11758	+	ACAGTCTGAAGAACCAGGAGGTGAAGGCAGCGCTA[A/C]GGAGGATGCTGGCCAGGAAGCCCAGGCTTACCTTC	A // C
AX-174353488	Affx-283791394	scaffold3301_1	11775	+	GAGGTGAAGGCAGCGCTAAGGAGGATGCTGGCCAG[A/G]AAGCCCAGGCTTACCTTCTAAGCCAGGCTCTACTG	A // G
AX-174353489	Affx-283953699	scaffold4244_1	16559	+	GCACCCACAAGGGGGCTGGGGTGGGCTGAGATGGA[A/G]GGTTTTGTGAACACACCTAGGAGCAAAGAGCTTGT	A // G
AX-174353490	Affx-285635110	scaffold6885_1	4547	+	CTCTTTCTCTTTCAGAGAAGCTTGAGGAAGATCTC[A/G]GTGAGTCTTACCTCTTCTCATGCCCTGTATAGAAT	A // G
AX-174353491	Affx-284859782	scaffold6885_1	4527	+	CAATTTGATGGATTTTCTATCTCTTTCTCTTTCAG[A/G]GAAGCTTGAGGAAGATCTCGGTGAGTCTTACCTCT	A // G
AX-174353492	Affx-283532986	scaffold3426_1	92	+	GCACACCACACAGGGAGACGTGATGATGGAGCCCC[G/T]GCCACCACACCTCCGACACGTGGAGCGCATCACAA	T // G
AX-174353493	Affx-285564553	scaffold4944_1	10862	+	GAATAAGCCCCAGAGGTATCACCACATAGAGGACA[C/G]AAGCTATGGAGAGCTCATTTTCCAGGAAGGTTGTG	C // G
AX-174353494	Affx-284784150	scaffold4944_1	10891	+	AGGACAGAAGCTATGGAGAGCTCATTTTCCAGGAA[A/G]GTTGTGTTCACACAGGCAATCTTAATCAGGGCAGG	A // G
AX-174353495	Affx-283830600	scaffold4944_1	10894	+	ACAGAAGCTATGGAGAGCTCATTTTCCAGGAAGGT[C/T]GTGTTCACACAGGCAATCTTAATCAGGGCAGGCTC	T // C
AX-174353496	Affx-283165628	scaffold3668_1	2433	+	ATGTTGGGGGCCTCCTTCACCTCCTTGCAGTTGAG[C/T]AATCTGTCTACCAGCCCCACAGACGGGTCACTTTG	T // C
AX-174353497	Affx-284907036	scaffold7039_1	3822	+	GAAGACTCTTCTCCACCCTGATGATACATAAAATG[G/T]TGGCATTGCCAATGACAGCAACAACAAACACCAAG	T // G
AX-174353498	Affx-286138162	scaffold3553_1	2148	+	TCCCATCACCTGCCCCAGGCAGGCATCCAGTTCGT[C/T]CAGCTGCTGATGGAGTCCAGTGCGGAGCTGCTCCA	T // C
AX-174353499	Affx-285831191	scaffold1559_1	13320	+	AGTGCATCCTCAGGATGGTCACTGTGATGTAGCCA[C/T]AGGAGACGAGGACCACAAGTGTGGTGCCCACGATG	T // C
AX-174353500	Affx-283112845	scaffold5363_1	8523	+	CTCTCTCCAGTATGAACTCTCTGGTGTTGAGTCAG[A/G]TGTGCAATCTGGCTGAAGGCCTTTTTACACTCTTT	A // G
AX-174353501	Affx-285589482	scaffold1982_1	1304	+	ACCGTTTTGGGAGACACCTTCCCCCCATAGTACAC[A/G]CCCTTGTTGCCTACGTGTACCTGGTGGTGCCCCCT	A // G
AX-174353502	Affx-285600466	scaffold4286_1	3009	+	TGTGTCTGCAGTCGTGCCGCCCCCAGCCCCGGGAA[A/G]GGCACCTCCACACATGGGACTCCTTTCCTGTGCAG	A // G
AX-174353503	Affx-285191923	scaffold5111_1	7676	+	CTGAGGTACCACACCAACACTGGCTTCTTCCAGAG[A/C]CTGGGGCACAATCTGTTTGGACTCTACCAGGTACC	A // C
AX-174353504	Affx-283084263	scaffold5111_1	7685	+	CACACCAACACTGGCTTCTTCCAGAGCCTGGGGCA[C/T]AATCTGTTTGGACTCTACCAGGTACCTGGCGCTGC	T // C
AX-174353505	Affx-283967023	scaffold10251_1	2700	+	CGGCCGGACTCCAGAGGCTCCAGAAACTGGATGTC[G/T]GGTTTCTCTGAAGAAAGGGAGATGAGACAGAGGGA	T // G
AX-174353506	Affx-283524006	scaffold6311_1	2427	+	ACCTTGGACGCCATCTCGCTGGAGGGCAGAGCCCC[C/T]GCAGAGCACTCCAGGCAGAGTTCCCTCTGGGTCCT	T // C
AX-174353507	Affx-284932620	scaffold4473_1	2746	+	GGGCCCATTTGCCGCTGCAACCGCTGCTGGGCCTA[C/T]GACACCATAGTCAATGAGAATGGGGAGGTCATCAG	T // C
AX-174353508	Affx-283508746	scaffold4473_1	2718	+	GTGCCCCAAGTGTAACTCCACCAAGTGCGGGCCCA[C/T]TTGCCGCTGCAACCGCTGCTGGGCCTATGACACCA	T // C
AX-174322619	Affx-285473117	C99072872_1	43	+	TAAATTCACAGTCAAAGAATCAAGCACTTTTCGAA[C/G]CATTGAAATTATTTTTGAGCTTGGTGTCACTTTTA	C // G
AX-174353509	Affx-285926909	C97211645_1	313	+	ACCGTCAGTGTCAGGGCCAGCTCTGCCTCCAGAGC[C/T]ACAGGGCGCTCCCACACCTGAGGAAGAGACAGAAG	T // C
AX-174353510	Affx-286160390	scaffold4783_1	153142	+	CCCTGCCCTGGGGTCTGACAGCCTCGGGGGATCCC[C/T]GGTCTTCCTCCATCATCCCCGAGTCCTCCGGGGGT	T // C
AX-174353511	Affx-286160332	scaffold1280_1	434463	+	ACAATGTATAATGATCTTTTTCCTTAGGCACTGAA[A/C]ATGAAGAAGCAGAAAGGGAATACCAAAATGATAAT	A // C
AX-174353512	Affx-286160307	scaffold497_1	716692	+	TCTGCTCAGCAGAACTCACCTACAAAGTTCCTGGC[C/T]GTGGAGGCAAACGCTGTGCTGTCCTCTCTACAGAC	T // C
AX-174353513	Affx-286160272	scaffold1817_1	453100	+	GAGACCCTGTACAAAGAGATCCTCACTCGCGCACA[C/T]GAAAGGGAGTTCGGTTCTGTGGACGGTAAGAGATG	T // C
AX-174353514	Affx-286160269	scaffold1341_1	494524	+	AGGACTCAGTCATATCGAGACAAAAAAGAGCATTC[C/T]TCATCCAGAAGAGGAGGGTTTGATAGGCCTTCCTA	T // C
AX-174353515	Affx-286160258	scaffold381_1	1995068	+	GAAAATACAGATTGCTCAACTCGAGACAGCCTTAA[A/G]ATCCGATTTAACAGACAAAACTGAAATCCTTGACA	A // G
AX-174353516	Affx-286160252	scaffold3225_1	55872	+	GGCTCTGGAGAAGGGGGTGTCTCCGGCCCCAGCAG[A/G]GGGACATCGTAGATGCCCTCGTCAGCACCCCCGCC	A // G
AX-174353517	Affx-286160241	scaffold5632_1	91370	+	GGCCTTTTTTTGTCCAGGTGACTGTCCATTCTGAG[A/G]AATGGAAACCAATGACCTTCACTGCCCATCTGGGA	A // G
AX-174353518	Affx-286160210	scaffold2359_1	85176	+	GAGAAACCCTATGAATGTATTGAGTGTGGGAAAGC[C/T]TTCAGTCAGCGTTCTACTTTCAATCACCACCAGCG	T // C
AX-174332412	Affx-286160535	scaffold1986_1	1137715	+	ATGTCAGTGTTACCTGCAGAGCACTGCTAGTCCAA[A/G]GGCTCTCGAATCGCAGGGAGTAGGTCTCTTGATCC	A // G
AX-174353519	Affx-286160486	scaffold2501_1	1243598	+	ACAAAGAGCCCGGCTCACCTGGGCTTGGATGCTGT[C/T]CTGCAGGGGCGCAACTCGGGGTCTCTTGGGGGCTG	T // C
AX-174353520	Affx-286160186	scaffold437_2	2832379	+	TGATCCGAAGCTCGGGGAAGAGGAAAACCCCCTCC[A/G]AGCTTTCAAATTCGGAAGCCGCTCGAGCAAAATGG	A // G
AX-174353521	Affx-286160185	scaffold1406_1	1278440	+	TCTGAACCAGTCAGCTGCCTCCTCCTACAAGGACC[C/T]GGCTGCTGACGCTGGTCCTTCCGGAATGATGCCCC	T // C
AX-174353522	Affx-286160157	scaffold2040_1	352662	+	ACAGGGGGCGGGCAGAGCACAGCCCGAATGGCCTC[A/G]TCGAACACTGTCTTCAGGCCCCGCTGGGTCAGGGC	A // G
AX-174353523	Affx-286160148	scaffold1632_1	20507	+	CAGACTGAACACAGTCTCCATCAGCCCATGTTCTA[C/T]TTCCTGGCCATTCTGTCTTCTATTGACCTAGGCCT	T // C
AX-174353524	Affx-286160102	scaffold1826_2	823424	+	GATCAAATCAAGTTACCGCTCCTGAATATGTCTTT[C/T]TGATTTCTGAATTGGCAGGAGAACAAAGATTTGCA	T // C
AX-174353525	Affx-286160083	scaffold245_1	1607574	+	TGAGACATTGCGTACAGCAGGCAGAGCACGAAGAG[C/T]GCGTGGTAGTCGTCGTCCGGGCTGTCCAGGGCGTG	T // C
AX-174353526	Affx-286160049	scaffold1799_1	68296	+	TTTTATATGTATGTACATTTTTTTCTGGCAAGTTC[C/T]CTGGAATCTTAAAATATGATGATACTTCACTTAAT	T // C
AX-174353527	Affx-286159910	scaffold3522_1	497872	+	TCTCCGAGGGAAAAATGTATCCTAAATACAAGAGG[A/C]GACATATCTCTGGAGAAGACCAGTCCACGTGTATC	A // C
AX-174353528	Affx-286159852	scaffold4204_1	219659	+	CCCTAACACTTCATGTCCCCTCTGGTTCTCAGTGG[C/T]GCCACGACAAGTGGGGGCGAGAATGAACGTGATGA	T // C
AX-174353529	Affx-286159836	scaffold1609_1	182520	+	TGCCGAGGTTGTGAGTTCGATCCTCACCTGGAGCA[A/T]TGTTTTGCCAACATTTCTGAGACGCCTTTCCGCTC	A // T
AX-174353530	Affx-286159831	scaffold802_1	1150860	+	AAATGTCATGGAATTCCTGGCACCTCTGAAACCCG[C/T]GGCCATTCGAGTAGTGAGAAATGCTCATGGGAACA	T // C
AX-174353531	Affx-286159796	scaffold707_2	1143305	+	CCTTAAAGACAACGAAGGAATCTCAGGGCTGCCAG[C/G]TGCAGCCAGCAGATCACTGGCCCGAGGAACAGTCC	C // G
AX-174353532	Affx-286159736	scaffold1874_1	229520	+	CCCAGCTTCTGGGGTCTGACTTTGGACCCCTGGTC[A/G]GGGGGAAACCCTTTCTCTAGCTTCTGCTCATCCAC	A // G
AX-174353533	Affx-286159951	scaffold1127_1	895856	+	TGCTCCGGACGAGGCTCCCCCAGGGCTCGTTCTTC[C/T]TGTTTCTCGTCACATGCAGCCTGTCTCCTTACATC	T // C
AX-174353534	Affx-286159918	scaffold635_1	741558	+	CAGATGCAGGTCCTGTTTTACTCCAGATAAAAAAT[A/G]AAAGCAAAATCTTAACAAGACAACAACTGCCACCA	A // G
AX-174353535	Affx-286159573	scaffold2741_1	557582	+	GCCCTCCTTTGCAGAGGCGGTGCGGAGCTCCTGTT[C/T]GATGGTGTGAAGAAGCATCAAGTCACCTTGCCTGG	T // C
AX-174353536	Affx-286159567	scaffold1202_1	1350134	+	GACGGGCCTGTCGAGGATCTTGCCCGCCAATTCTC[A/G]CATCTGGGAAGTCAGGAGTGCCCCCCGCCTGCCTC	A // G
AX-174353537	Affx-286159560	scaffold1298_1	133517	+	TACAGGCCAGGACGTGTCACAAATGGGACAGCGTG[A/G]TAGCCGCCTGAGATCACAGTCATCAGGGTCACAGG	A // G
AX-174353538	Affx-286159499	scaffold4449_1	14946	+	TCTGCTCCATGTATGTGGTGGCGGTGGTGGGGAAT[A/G]TGACCATTCTGGCCGTGGTGAGGACAGAGCGAAGC	A // G
AX-174353539	Affx-286159432	scaffold10164_1	4540	+	TGTTGAACATCTATGATGGAAGAAGGCACTTCATC[A/T]TTGGAGACACCGGGAAGCTCATCACACAAGATCTG	A // T
AX-174353540	Affx-286159417	scaffold530_1	1179	+	TTCATAGAGTTCTCCAAGCTCTCTGATTTTGCAGC[A/G/T]GCCCTGGATCCTCCTCTTCTCATAGCAAAACCGAA	A // G // T
AX-174353541	Affx-286159416	scaffold1766_3	1514598	+	CCCCATAGCTCAGTCTTGTCACAGGTGCTGTTGGG[A/C]ACATGACTGCTGTTACAAAAAGCTGAAGCATCATG	A // C
AX-174353542	Affx-286159402	scaffold642_1	582549	+	CCACAACCCCCACCGCACCACGGACTCCCGGAAGC[C/T]GAGTCCTTTCAGGGTGCTCCACGCTGAATCATAAC	T // C
AX-174353543	Affx-286159338	scaffold1392_1	293709	+	CCAGGCTTTCCTACAGCCAGCACCAGCCCTACATC[A/G]TTTGCTAAAGTCTCCGCCATCCCACTTTCCTCTTA	A // G
AX-174353544	Affx-286159319	scaffold721_1	371020	+	GCAGGCTCCCTGCCCCCCCAGCGCTCGGACCACCA[C/G]CAGCCAGCCTCCGCCCCTCCCATGATGCAGGCTGC	C // G
AX-174353545	Affx-286159266	scaffold3515_1	17805	+	TCTTTCTGAAGGCCATCCAGCTTACTCATTTCCAG[C/G]GGATGAAAGACCCGCTGAGCTTCAGCTACCAGACC	C // G
AX-173949091	Affx-286159259	scaffold2784_1	2037309	+	GCAGCGGGCGACGATGAGATCTCCTTCGACCCTGA[C/T]GACATCATCACCAACATCGAGATGATTGATGATGG	T // C
AX-174353546	Affx-286159257	scaffold464_1	329364	+	CAGGGCAATGAGTCCGACCTCTTCATGAGCTACTT[C/T]CCCCACGGCCTCAAGTACCAGGTCAGAACCCACTG	T // C
AX-174353547	Affx-286159216	scaffold2047_1	165784	+	ACAAACCCACATGAATGGCTGAATGTAGAAAACCA[A/G]TCAAATATGAAACACCTATAAACTGAATACAGAGT	A // G
AX-174353548	Affx-286159161	scaffold530_1	548386	+	ATATCAGTGCAATTAGAGAACAAAGTGATACATCT[G/T]GTTTATTTTTAATAGCCTCAAATTCTCGAAGAGCT	T // G
AX-174353549	Affx-286159038	scaffold1245_1	603816	+	TGTCTCCATGAAAGACTATACCAGTCCATCACGGA[C/T]AGTGAAAATTGGGGACTTTGGACTCGCGAGGGACA	T // C
AX-174353550	Affx-286159000	scaffold1781_1	108229	+	CACTTTGCAGCCATGGGGATGTTCTATGGAATGAC[A/C]ACCTTTGTATACCTGAAACCCTCCACGGCCAGTTC	A // C
AX-174353551	Affx-286158978	scaffold660_1	1031724	+	GGGAGTGGAGGCCAGAGGGTCATCACCATAGTGAC[C/T]GATGGAATCCCTCTGGGTAATATCCAAACTGCAAT	T // C
AX-174353552	Affx-286158974	scaffold4783_1	127862	+	CACAAGGTGGCCGCCCCGGACGTGGTGGTGCCCAC[G/T]CTGGACACTGTCCGCCACGAGGCCCTCCTGTATAC	T // G
AX-174353553	Affx-286158970	scaffold1860_1	12569	+	CGCAGCAACGTGTCCTTTCCTGTCTCCAGGTGTCT[A/G]AGGAGCCACTGCACGCACTTGACCTCCAGGTAGTT	A // G
AX-174353554	Affx-286158958	scaffold1332_1	975113	+	ATACGGTCCCCGCAGAATCCCTGGTCGGGTCTGCA[C/G]AACAGGAGCTCCAGGCCTGCTGCACGGGGATGCTC	C // G
AX-174353555	Affx-286158953	scaffold760_2	296437	+	GTGGGAGGTGGCATGCTGGTGGGACAGGTGGGGGC[C/G]GTCCCCTTGACCACGTGGCAGTCCGGGTTGCAAAA	C // G
AX-174353556	Affx-286158907	scaffold1828_1	410552	+	AACCTCTCCCCGGTGCCCGGGTTCCAGCCCCAGGA[A/C/T]GAGAGTCTGGAGTACCTGTGCCACGCGGTCTCCAA	A // C // T
AX-174353557	Affx-286158805	scaffold86_1	1815347	+	CTGGGGGACTGTGGAGCCGATCCCAGAGCGGCTGC[C/G]TCTGCAAAGTGTTGGGTCGGGAAAATACTCCCATC	C // G
AX-174353558	Affx-286159142	scaffold1279_1	959997	+	ACTCGAGGCTGACAGCAGGGGTAGCTGAACAGGTG[C/G]ACTTTGCCAAAGTCATCAGCTGAAGCCAGCAACTT	C // G
AX-174353559	Affx-286159127	scaffold3373_1	212618	+	TGCTCTTTTCCCTAAGGGCATCGACAATCACTCTA[A/G]GGGCTATGGAAGTTGAGAGAAAGGTATCAGATAAA	A // G
AX-174353560	Affx-286159083	scaffold1645_1	188552	+	CCCCCAAATTATTATGATTTCATACCTGTTGTTCC[C/T]GATCCTTGCCTAAGCTTTCCTTCCCCTGTCTTGTA	T // C
AX-174353561	Affx-286159046	scaffold1424_1	125146	+	CTGTCCAAGTGGTGAACGTACCTGCTCTCCTCCTC[C/T]GTGTGGGGCTTCTGCAGAGTTTGATTGAGCTGGAG	T // C
AX-174353562	Affx-286158707	scaffold518_1	1094281	+	TGAGAGAAAGCAGGCGAGGAGACACAGATGACCAT[G/T]ACTGAACATGCAGAGCAACAAACGTCCCAGGCTGA	T // G
AX-174353563	Affx-286158687	scaffold1137_1	1770771	+	TCCACGGGAAAATAGTCCTCCGTTCTGTACAACAC[A/G]GGCAGCTCGAACGTCGGGGCCACCGGTGCCCATCG	A // G
AX-174353564	Affx-286158683	scaffold131_1	906097	+	GAGGTGATCCCGCCTCTGAGGAGCCCCGGGCAGCC[C/T]GGAGACGTGAACTGCACCACCCAGAGGATCAACTA	T // C
AX-174353565	Affx-286158675	scaffold2427_1	527521	+	AGGTTATCTCTGCTCGGCTGTTTGGTGAGTATTCT[C/T]GAGTGCAGTGTGCGAAGGCACCCTCAGAGCCTGCC	T // C
AX-174353566	Affx-286158654	scaffold557_1	1334233	+	TCCTGTCACCTCTTGGCGCCCCCCACGTCTAACCA[A/G]GGGGAAGGGGGCCCCCCTACCAGGATGTGAGCCCC	A // G
AX-174353567	Affx-286158644	scaffold676_1	1460328	+	TCTTCTTCACTTGTAGACTTCTCTTTCCATGTTCA[A/G]CAAAAGTGAATTTTCAGTTAAAAGAAGATTTAGTG	A // G
AX-174353568	Affx-286158600	scaffold1748_1	38990	+	GGGCATCATGCTTCTCATCGTGATGGCCTATGACC[A/G]CTACGTGGCCATCTGTAAGCCCCTGCACTACATGA	A // G
AX-174353569	Affx-286158598	scaffold157_1	3372730	+	CTACCGGCTCTGTGGATTCTTCTGCCACCTCTACC[A/G]GCTCTGTGGATTCTACTGCAGCTACCACCCCTGCA	A // G
AX-174353570	Affx-286158561	scaffold2047_1	165624	+	ACCATGATGGTCATAAAAGTGAAGACTTGTATAAA[A/C]GCTGAAAAGATAAACACCAGAAGTGTATTAAGTGT	A // C
AX-174353571	Affx-286158538	scaffold1893_1	808180	+	CTCAGCGCGAACTCCTCGTCCGAGGGCTTCCTCTC[C/T]GGCTTGCGCTTGGGCAGCAGCTTCTTCATGGTCTT	T // C
AX-174353572	Affx-286158536	scaffold647_1	93871	+	GCTTCTCCCGGAGCGGCTCGAGGTCTCCAGTCCGC[A/C/G]TGAGAGGCGCCCTGGAGGAGCCGCCCGCCGTCCAG	A // C // G
AX-174353573	Affx-286158508	scaffold279_1	63572	+	TGGTGGACCACGAAAGAAGCGTACCTTCTTGAACC[C/T]CTCTGCTGCCATTTTCTTTAAATATGTTTTGTATA	T // C
AX-174353574	Affx-286158495	scaffold974_1	150081	+	GGGCCTGGCACTGCCGCAGTAGTGGTGCTCCCGGG[A/C]GGGGCCGGGCCCCCCAAGCACAGCCACGTAGTCGT	A // C
AX-174353575	Affx-286158471	scaffold731_2	1152340	+	TATGTGAGTGTTTCTGGTCCAATAAATTAAAGGGC[A/G]ATGCCAAGGCTGTGCCAGCCGGCCTCCCCGCCTGG	A // G
AX-174353576	Affx-286158427	scaffold437_2	2926199	+	TCACCTCTGGACCTGCCCCAGGCCTCCTGTGGGCT[A/G]CAGTCTGGGGGCAGAGCATCTCTGATTGTGCACCG	A // G
AX-174353577	Affx-286158408	scaffold1826_2	819886	+	CTTTCAGATCCCTGGTTAATCAGAAAAGATCATAA[A/G]AAAAACAAAGATAAAAAAAAAAGGAAAAGTATAGA	A // G
AX-174353578	Affx-286158346	scaffold142_1	360982	+	GTTTTGCAAGTCATTTTGCAGCATGCCAGTGCCAG[C/T]GGCATGCCTTGCCCTAACCATTCATGCACTTTCAT	T // C
AX-174353579	Affx-286158345	scaffold427_1	203942	+	TGGTGGTTGGCACAACTCCAACAGAAGCAGATCCA[G/T]CCCCTTCATGACCAATTCCTCGCAAGACATTGATG	T // G
AX-174353580	Affx-286158327	scaffold2054_1	677816	+	TCCGGACTCACAGCTGTCCTCCTCTTCCAGGAATA[C/T]TTTGCTCACGTAGCAGGCGAACACGAAGCCAAACA	T // C
AX-174353581	Affx-286158247	scaffold1537_2	659121	+	GTGGTGTTGGCGAAGGGCCCTATTTTAATCTCTCT[C/T]TTGGTTACCCGACCCATGTTGTCATACTGAATTGT	T // C
AX-174353582	Affx-286158228	scaffold1278_1	3220174	+	ATATACTCTTAATTTTAAAAGGACAAAAAAAAAAT[C/T]TGTGCTTATCTGTTTATATGTCTGAAATCACCCAT	T // C
AX-174353583	Affx-286158145	scaffold1785_1	367082	+	ATAAATGGGACGATGACAGCAAGAGCCACGGTGGG[C/G]GGCTGTCTGACCCCAGCCCCCGGGTGCTGATCGGG	C // G
AX-174353584	Affx-286158114	scaffold84_1	115883	+	CTTGAAAAAATGATTCAGACATATGAGATGATGAT[C/T]GTTAGACACGGGTAAGATTATAGATAGTTAGATGC	T // C
AX-174353585	Affx-286158087	scaffold1226_1	117638	+	TAATGACAACACTCACTCAATAAGTTTAATGACAA[G/T]ACTCAATACAATGGAGTACAAAATAGGATAACACA	T // G
AX-174353586	Affx-286157989	scaffold969_1	185027	+	CTTCCTCCCTGAAGTCTAGGAGGTCAGGTATGAGA[C/T]GTGGTCTTTCTCCTTGCTCTGTTTGCCCCACCCTG	T // C
AX-174353587	Affx-286157628	scaffold1411_1	33042	+	AGGCTGGAGTCCTCCTTGAGCAGGGGAGCCCCTCG[A/C]AGCCCCTCCTCCTGCCTCAGACAGAATTGCAGGTC	A // C
AX-174353588	Affx-286157608	scaffold70_3	2911984	+	CTACGGTTGCCCAGAGTGTGGGAAGTACTCGTCCC[A/G]GATGTCCTGCCTGATCATCCATCAGAGAGCGCACG	A // G
AX-174353589	Affx-286157602	scaffold2581_1	82730	+	GAGCATGTGGGGGTTCTGCCAGGCCAGCCAAGCCA[A/G]ACACACTCGGCACTTCTGCCCATCAGACAGGTTCC	A // G
AX-174353590	Affx-286157586	scaffold2391_1	144174	+	TCACTGTGCTTTGTGAAACTCTGCATTCCCCTGCC[C/T]CCAACCCCCGTAGCCTTTCTCAGTGTCCTTGGCAT	T // C
AX-174353591	Affx-286157580	scaffold1394_1	355407	+	ACTTGGTCCCAGCACTGTCTTCTGCCCCTGTCCCC[C/T]TTCACCATACACCTACATTCTTGTCACAGTGAATT	T // C
AX-174353592	Affx-286157499	scaffold550_1	686965	+	GGCGGCATCTCAAGGGCCTGGGGAGCCATGTCCCC[A/G]GCCATAGGTCCGTTCTTGAGGCAGGAAGAAGGGAG	A // G
AX-174353593	Affx-286157452	scaffold1889_1	1252224	+	CACTGCAGCGTCTTCCCCCAACGTTGGGCTTGCAG[A/T]CGCACTGTCCTGTCCAAGCATCACAGACCGTCCCA	A // T
AX-174353594	Affx-286157437	scaffold6_1	19189	+	TTCCTAGCTGTCTCCCAGGCATCCCACAGCCAGGT[A/G]TGGTGGACCATCTCCCTCTGTAGCAGATGGACTGC	A // G
AX-174353595	Affx-286157829	scaffold549_1	319353	+	GGCAGTGGACCAGGGGATACTGAAGCTGATGACGG[G/T]TTTCCAGGTATAGATTCGTTCAGCCCTTACTTTTT	T // G
AX-174353596	Affx-286157786	scaffold2744_1	46823	+	GTATAGCAAAAATCAACAAAAGCTAGGTGGCTAAG[C/G]AAATGATACATAGCTGTGTGAAGCTGAGGACTGAC	C // G
AX-174353597	Affx-286157755	scaffold3417_1	189015	+	ACGATTAGGGATGTATTTGACCCCACAGCCGTCTG[A/G]GATGAGTCGCTTTTCTGCCACCATGTTCTCAAATT	A // G
AX-174353598	Affx-286157675	scaffold848_1	54532	+	AGAAAAAAGGAGAGGGAAAGTGGGGCTTAAATTCC[G/T]ATCTCAAGAGGGGACAGAAAATATGCACAAAATCT	T // G
AX-174353599	Affx-286157649	scaffold3492_1	344783	+	GCCCCAGCGAGACTCCCCAGGGGGCCACCCAGCAG[A/G]GAGTTCCGGGTTCCCCTACTGTGAGCCCCTTGTCT	A // G
AX-174353600	Affx-286157321	scaffold834_1	251377	+	TGTTCATAAGGAGGAGGTAAATGAGCAGGCACCAA[A/T]GAACGAAGATGAGCTGATCAACTTAATAGATGGTG	A // T
AX-174353601	Affx-286157272	scaffold197_1	105922	+	AAATTCCGATGGTGTCTCCACTCTATCTGCTCTGA[C/T]CTTAAACGGAGTTTGGGCTTTGTCTCCAATGTGGA	T // C
AX-174353602	Affx-286157250	scaffold774_2	313898	+	GCGTGCTGTGCATCTGGGGCGGGATGAAGGCGGCG[C/T]GCCCGTTCATCTTGGCCAGGGCGTACAGGGTGGCG	T // C
AX-174353603	Affx-286157190	scaffold945_1	344425	+	GGATTGATATTCAGTTCGTGCTTCCCTTGCTGTTC[C/T]TGATCCAGGATTGCGATCACTTCATCCGCCTGTAT	T // C
AX-174353604	Affx-286157164	scaffold15_1	344706	+	TCTCTGCGGACGGCCTCGTGGCTGTGCTGCGGCTG[A/G]ATGGCTGGTGTCTTCCCCCAGCCTTGCCACTCAAT	A // G
AX-174353605	Affx-286156888	scaffold929_1	643132	+	GATCTTGCAAGCAACACGTGGCTTGCATTTTGAAC[C/T]TTTGAGGATTGCTTCTGGAGGCAACTGTGTTCCCA	T // C
AX-174353606	Affx-286157392	scaffold1333_1	1058855	+	TACTGCATGGTGTATGAAGTGGCTAGGCAGTAACC[A/G]CACGCTAGAAGAACTTGAGTCTCTGGTAAGTGCAT	A // G
AX-174353607	Affx-286157380	scaffold131_1	1620459	+	GTGGTGGCGCTGGTGGCCGAGCGCTTCGCCCGGCG[G/T]ACCCACGCCACCCAGAAGAACACCTTCGGTTGGAT	T // G
AX-174353608	Affx-286157376	scaffold2937_1	3325	+	TGTGCTGAGTGAGCCGTAGCACCTGTAGGTGCCCC[C/T]GTGGGCTGAGGTCACAGGGCTCAAGGAGAACTCGG	T // C
AX-174353609	Affx-286157374	scaffold184_1	2512150	+	CCTGTGGATATGCAAACGTACGAGCTCTGCTGTGA[C/T]ATGATCGATGTGGTCATTGATATTTCGTGTATTTA	T // C
AX-174353610	Affx-286156825	scaffold209_1	890069	+	CTGCTCACAAGTCCAGAAAGCTCAGGACATCAATG[C/T]CCCTTGCCTCTGCCGGACCCAGCCTCCAAAACTGC	T // C
AX-174353611	Affx-286156806	scaffold2656_1	54432	+	AGGGTTCTGCACCCTTGGCTTCCTTCCAAGATGAC[C/T]TGGACGTGGGCTCCAGTGAGGGCAGCAGCCCTAAC	T // C
AX-20593862	Affx-286156795	scaffold2723_1	36578	+	ATGTAAATAGGCTGCAGAGGAACTTACCAACTTCC[A/G]GCAGTGTTATGGAATCAAGTTCAGCATTTCTCAGG	A // G
AX-174353612	Affx-286156786	scaffold1906_1	135383	+	GGAACAGCCAGGAACGGGTGATGAAGTGTCAAGTA[C/T]CTGGTCAGAATTCTGGGCCTTATCTCTGTCCCCAT	T // C
AX-174353613	Affx-286156775	scaffold1598_1	129630	+	TGGAAGCACCTATAATAAGACATGATGACATTGTA[A/T]AGCAAAGGGTTACAGATGGCAACATAGCGGTCATA	A // T
AX-174353614	Affx-286156725	scaffold2855_1	36925	+	GTCCTGGAGGAGAGGCAGCGTTTCCAGGAGGAGAG[A/G]CAGAAACTCACTGCCCAGGTGAGGCCCTGGCTCAG	A // G
AX-174353615	Affx-286156714	scaffold1049_1	321882	+	GGAAGCTACAGAGGAGCAGGACAAATGAGGGTCTC[C/T]GCAGGAACTACCATTGCTGAGCAGGATTGCCAGGT	T // C
AX-174353616	Affx-286157129	scaffold996_1	87713	+	GGGGCAGGGGAGGAAGAGGGCTGTGGCCGTGCTCC[C/T]GGCCCCGCTGCCGGGGGTGGACAGGGTGGCCAAGG	T // C
AX-174353617	Affx-286157067	scaffold2350_1	481153	+	GACAGCTCCCACTTCACATCTTTAACTGCATATTC[C/T]TTACAGGGTAAAAAAAAAAAAAATTAATCTCCTCT	T // C
AX-174353618	Affx-286157016	scaffold1447_1	560059	+	CTCCAGTTCTACTTCTCCTTCTCCATGGGCACCAC[C/T]GAGACCTTCTTACTACCCCTCATGGCTTTTGATCG	T // C
AX-174353619	Affx-286156939	scaffold1443_1	86467	+	CTTTCCATCTCGTCTTCTTCCTCGTTCTCCTGATC[A/G]CTCTCACAGACATGGACCACCACGCTGGGGGTGGT	A // G
AX-174353620	Affx-286156922	scaffold507_1	283149	+	TGAGAAAGAAGGTCCTCCAGTTCATCTTGCTGATG[G/T]AAAGAGAGCACATCCATATGACTTGGTTATAAGAT	T // G
AX-174353621	Affx-286156530	scaffold1306_1	664483	+	ATTGTTTCTTATTTCCGTAGGAAACACAGGACCAA[A/T]GATGTCTTCTGACTACAACTGTTTCTGGATGGCTG	A // T
AX-174353622	Affx-286156496	scaffold348_1	5541	+	GTGATATTGGGGTGTAATTGGGACTGGTTGGAGAA[C/T]AGTTAGGACTGGTGGGTGAGTAACTTGGAGAAGTT	T // C
AX-174353623	Affx-286156486	scaffold1852_1	383340	+	CAGGGTCACTATCGCTGTGTAGCAGCCAACCCAGC[A/G]GGGGTCGATATTTTAGTTAACCAAGTTTTAGTCAA	A // G
AX-174353624	Affx-286156476	scaffold2823_1	1956290	+	GGGGAGGGGGTGGGGTGCTTGGGTATACTAAGCCA[C/T]GTTAATGATTTGCTAAAGGTTGTCTTGATTTTTGA	T // C
AX-174353625	Affx-286156440	scaffold1145_1	68247	+	TTGGGAGAATCTTTTGGGTGGGAGAATAAAATCCA[A/G]TAATAAAAAAAGGTTTACAGCTCAATGCTATTTGG	A // G
AX-174353626	Affx-286156407	scaffold1954_1	50156	+	ATGTCAGCCTTGGGCAGGTTCACGTCCACATCTGG[A/G]CCCTGGCCTTTGAAGCTGGGCATGCTGAATTTAGG	A // G
AX-174353627	Affx-286156369	scaffold2924_1	306852	+	GGCTTACCACGATGTGGTACATGGATCAGCTCACC[A/G/T]CGTCCTCCCCACTAGATATCTGAACTCCTCGAGGA	A // G // T
AX-174353628	Affx-286156269	scaffold2501_2	836559	+	GGCAACGTCTCTGGCTCTTGTACACAGGTTCTTTC[C/T]ATCAACGAAGAAGGCCTGCGACGGTGTGAAGAGAA	T // C
AX-174353629	Affx-286156249	scaffold1823_1	750274	+	GAGGAGCGGGGGGACTGGCCCCGGATCCTGCCCCC[C/T]GGGGAGCCCCGGGCGCCTCCCCCACCTCCGTGCAG	T // C
AX-174353630	Affx-286157113	scaffold773_1	195703	+	CTCTGGGCCTTCTGACATGGGTGGTCCTCAGAGAC[A/G]CTCTTGCTGACAGAAGGCCTGCACTTGGCCATTTG	A // G
AX-174353631	Affx-286156578	scaffold345_1	973391	+	AACCTCTCGGCTGGACGAGAAGAGGGATGCGCAGG[G/T]CGCGCGAGCTTCCGCGGCCCGGCCGCAGACAAGAG	T // G
AX-174353632	Affx-286156236	scaffold210_1	76140	+	TCAGAGCTCCATATGTGGAGATGGTGTTCAACAGT[C/G]CCAAGACACGGAGACCACTCCAGAAAAGCGCTGTA	C // G
AX-174353633	Affx-286156183	scaffold2325_1	298507	+	TTTAAAATGTTTGTAACGCCAGGTTCAAAACCTTT[A/T]CCAATGAAAACTCCTGGTGTCAGGTGATAAAGGAT	A // T
AX-174353634	Affx-286156171	scaffold1863_1	249268	+	TATCCACCTCATGTTGGATTATCCCTTGGCACTCC[A/G]TTAGATCCTCATTATGTGCTCCTGGAAGTCCATTA	A // G
AX-174353635	Affx-286156140	scaffold577_1	5332977	+	AGCTGCATGTTTTTAATTCTTTCGTTTAATAACTG[C/T]TTCTCTGGCACCAAATAGATAAGTTTATTTTGATA	T // C
AX-174353636	Affx-286156127	scaffold209_1	968769	+	CCTCCCACGTCCCGCAGGATGGTGGGTCCTGATGG[C/T]GCTGCCAGGGGCTGCCGTGGAGCCTGGTGCCCCTG	T // C
AX-174353637	Affx-286156101	scaffold497_1	680406	+	GTTCCATTAAAACAGAGCCTTCTGTATTCACTGCT[A/G]CTCCTAGTAACAGTGAGCTTATTCGAATAGCTCCT	A // G
AX-174353638	Affx-286156098	scaffold3346_1	209951	+	CAGTAGATATGAAATAAATCTTACTATTACCTGGG[C/T]CTGAGAGACTAGAATGACAAGTAAAAGGTCAAACA	T // C
AX-174353639	Affx-286156095	scaffold1092_1	201486	+	GGCCCAGCAGCTGCCCGGCAGTGGGGTCCAGGGCC[C/T]TGACCACCACCCTCAGCCCGGTGCGGCCCTTTGCC	T // C
AX-174353640	Affx-286156086	scaffold4848_1	615	+	CTGGCGGCCAGGACGTTCTTGTGGGCCCGGAAGAC[A/G]GCGTTCTCCACCATGACGATGACGTCACACAGGAA	A // G
AX-174353641	Affx-286156083	scaffold1609_1	100698	+	GGCCATCTTGGGTACAGTGGTGCAGATGACCATGA[A/G]GTCCATGAGGGAGAGCTGGCTGAGGAGGAAGTACA	A // G
AX-174353642	Affx-286156082	scaffold1310_1	698192	+	CAGTGGAATCATCTGCTGGCTGCAGCGGATAACCA[A/G]CGATGCTGGACATGGCCTCCCAGTGCCGGGGGCGC	A // G
AX-174353643	Affx-286156060	scaffold1976_1	2055693	+	TAGATGCTGTCCCAAGCAGGAAGCAGCGTGCCTCA[A/G]TGATGGAGGGTGTGGACGGCCACCAAAGGGACCTG	A // G
AX-174353644	Affx-286156303	scaffold1128_1	39612	+	TGCCAGGATAAATCCTTCAGTCACAATGAAGAGAG[C/T]AAAGAGAAAGAACTGGCTAATACAGCCTGCAAATG	T // C
AX-174353645	Affx-286156301	scaffold849_1	432224	+	ATAGATTGGCTAAGAGGATATGGATAAATTGAGGA[A/G]TGTTGTGGCCAAAACGGTGTGTTAAGAAAGAGAAA	A // G
AX-174353646	Affx-286156295	scaffold423_1	692553	+	AGGTCCAGTCCCCATTCTGAGTAAGAGGTGTGAAC[C/T]CAACTCCAGCTGTCTGCTCCTGTTGATTCCGGAAC	T // C
AX-174353647	Affx-286155908	scaffold1008_1	630756	+	AGCTTCCAAGGGAGGCTGCCAGCTCACGATGACAG[C/T]GCGAGGCTTCCCTTCTCGAGTAATGACTGTCAAAT	T // C
AX-174353648	Affx-286155884	scaffold956_1	965466	+	AGCGCCCTCCTGCGAGATCACATGACGGTCAACTC[C/G]CTTATCCGCATTCTGCAGACCATCCAGGACTTCAC	C // G
AX-174353649	Affx-286155873	scaffold1497_1	212197	+	AGGAGAGTCTGGGGTGGATGGTCAGATGGGGCCCC[C/G]GGGCCCCCAGGGGCCCCCTGGGCAACCAGGTGATC	C // G
AX-174353650	Affx-286155768	scaffold5253_1	5116	+	TGCCTGGCCCAGCACCTGGAGAAGGTCTCGGCCTC[A/C]GGAGTCCACAGCTGCCCCCTCTGCCGGAAGCCCTG	A // C
AX-174353651	Affx-286155625	scaffold3263_1	255307	+	AGGGCCCTCATCGGAGCCAGGCACTCACATGTCCC[G/T]CGTTCTCCCACTCCAGCGATCCCTTGTTCTGCTGC	T // G
AX-174353652	Affx-286155603	scaffold308_1	713925	+	CAGAGGTCTCGCTCCTCCAGGGGCCGCCTATAGCC[A/G]AGGATGGCCAACCTGGAGAGGGCAGGCAGCACCAC	A // G
AX-174353653	Affx-286155976	scaffold2884_1	142373	+	TGCGCACGTTACCCTATCGCATGTGCAAATAGCAT[C/T]GGACTCTTGTGTACTATACCTTATACCAGGTAAGC	T // C
AX-174353654	Affx-286155964	scaffold3192_2	295830	+	CGGCGGTACATGTAGTCCTCGGAGTTCACGATGAA[C/T]AGCATCTTGTGGGTGCTGAGCTTGAAGCGGCAGTC	T // C
AX-174353655	Affx-286155561	scaffold895_1	3742	+	TTTCAATGAGACGGTTTTTAAACCACACCGTTTTT[G/T]TTTTTTTTTTTAAAAGAGAAACAAAAACCAATACA	T // G
AX-174353656	Affx-286155500	scaffold663_1	440236	+	CGGTAACTGGGAAGTTTGAATCCGATGGTACTTTC[A/G]TACTGTTCTTGCTGTAAGTATACAGATAAACACGG	A // G
AX-174353657	Affx-286155486	scaffold539_1	1068023	+	TAGTAATACCAGGAGCATGGAGGAGGTATCAGCCC[C/T]TGGAATTGTTCCTGCCCTTTCAAAACGGGAGTCTG	T // C
AX-174353658	Affx-286155485	scaffold3054_1	489809	+	GACCCGTACTGCCTCAGCTACCACTGCGCCAGTCA[C/T]CTGGCTGGGGCGGCCGCAGCCATCGCATCGTGCGC	T // C
AX-174353659	Affx-286155371	scaffold4176_1	5264	+	ATGATGGCTACCACCTTGTTTGTCAGCACCAGTGT[G/T]TAGTGAAGAGGGTTACAGATGGCCACATAGCGATC	T // G
AX-174353660	Affx-286155701	scaffold371_2	1127003	+	CCTTTGTCTGCTCTTGGCAGGATGGAGCTGAGTCC[C/T]GACCTCATCTCAGCCTGCCTGGCCCTGGAGAAGTA	T // C
AX-174353661	Affx-286155645	scaffold127_1	51156	+	CCCATGAGGAAAATGGCCATCTCTGAAGTGTGGGT[A/G]TCTGTGGATGCCAGGATCAATATTGAAGGGGCCTC	A // G
AX-174353662	Affx-286155641	scaffold127_1	1042451	+	TTCCTGAAACAAGGAGTGACCTTCACTGCTGCTGG[A/C]TGTGAAGCCCAACTGTGTTTTGTGGTCATGTTTGG	A // C
AX-174353663	Affx-286155332	scaffold3924_1	21670	+	CTGGGTCATACAGGATTGGAAGGATATGGTATTTT[C/T]CCCCACAAACAAGCTTGAAATCAGTTTGGGAGAAA	T // C
AX-174353664	Affx-286155280	scaffold4286_1	1649	+	GCGGATTCCATCCACCCATCGGGGTCTAGAACCTT[C/T]CCTGAGACCAACAGAAGAGTTGAGACTTCCACTAT	T // C
AX-174353665	Affx-286155275	scaffold511_1	1850540	+	CTGACCCGAAGCAGATGCTTGACTGGCCTCTGTGT[C/T]GATTTGGGTTGCTTCCTCTTCTTTTTCAATATCTT	T // C
AX-174353666	Affx-286155245	scaffold697_1	675850	+	GATGACCCTGAAGAAGCTGGAGTGAGGGGAGCTGG[C/G]TTAAGAGTCACATGGCTGGGACACGCAACAGTGAT	C // G
AX-174353667	Affx-286155207	scaffold5_2	703649	+	CATGTCGGGCCCCACCCAACACGGGCCCGGGGCCC[C/G]GCTGCCCGGAGTGTGTGTCGGGGGGTGGGGGACAT	C // G
AX-174353668	Affx-286155004	scaffold4261_1	26242	+	TTTAAAAAATGTACTTAAAGGAGTAACAATGATCA[A/C/T]TGTCACCACAGTGGACATCAAGACAAGGCAGATGA	A // C // T
AX-95729434	Affx-286154969	scaffold2151_1	425685	+	CTTTCTAAGTATGCTATTCCATCTAGTACCCTTTA[A/C]ACTTATTGTTATATCATATGCTTTTATTGCCCGAG	A // C
AX-174353669	Affx-286154962	scaffold351_4	5023662	+	TTCCACCGGTTTCCACACTCGTTGCAGACGACAAA[C/T]GTTGTCATGGGTTCATCAGCACTCCGTGTTTGTAC	T // C
AX-174353670	Affx-286154934	scaffold3153_1	135776	+	ACCAGGGACAACTTTAGCGATCCTAGCTAGGTCCC[C/G]CTCTTTAAGGAACTGCCAAGAGCGACAGTAACCGG	C // G
AX-174353671	Affx-286154869	scaffold455_1	5102918	+	ATCGTGGAGAAGTGGTCCATGGAGCGGCTGCAGGC[A/G]GCTCCCCGGGCAGAGTCCGGCCTGCTGGATGGGGT	A // G
AX-174353672	Affx-286154864	scaffold2343_1	784230	+	AGACCTACTTTGTCCTTCGGCTGTGTGTCCAAAGA[G/T]AAATTTTTTGATGATTTCCATTCCATGGCATTTGC	T // G
AX-174353673	Affx-286154832	scaffold1060_1	412733	+	CAGAGCTCTGCTTACCTGCACATAAATACAGCCCT[G/T]GCCTGAGGCCTCCAAGGTGTACACCCCAGGGATAT	T // G
AX-174353674	Affx-286154809	scaffold1247_1	911839	+	CGACCCTTGCGAAAATGCTGACTTTGGCATCGTTA[A/C/T]TATTTGTCATGGCAGTTGCCCTTTGTTTACCTGTG	A // C // T
AX-174353675	Affx-286154805	scaffold809_1	2422933	+	CGGCCGCTCTGTCTCCAAGTCCGTGCAGTTCTATC[C/T]GGGGGTATCACTAAGTGAGCCCCTTCCCTGGGATC	T // C
AX-174353676	Affx-286154783	scaffold2047_1	166207	+	CTGGGAGATCTGTGAGTCCTGTGAGAACAAACTCC[A/G]TCACCAGAGTCTTGTTTGCCTCCATCATATCCACT	A // G
AX-174353677	Affx-286155180	scaffold970_1	1564697	+	ACCCGAGGGAGTAGAGAGAAGGAGACTCACTCCCC[C/G]CATCCCGGACCCGCCCCAAACAAGGTGAGGCCATC	C // G
AX-174353678	Affx-286155175	scaffold728_1	8019	+	CCATGAGCCAGCAGACCCTCGGCCTCATGAGGACC[A/G]TGTAGTTCAGAGGATGACAAATGGCCACATACCTG	A // G
AX-174353679	Affx-286155156	scaffold1168_1	773410	+	GCTTCCCCACTGGCCAGCGTATGACCAGAAAGAAG[A/G]ATACCTTCAGATTGGTGTTAACACTCAGGCAGCCG	A // G
AX-174353680	Affx-286155147	scaffold1353_1	706772	+	CGCATCCTGGTCGGTCCACGGCCACCTCCATCTGT[C/T]GGCACAGTGACTCAGACGTGGGAAGCAGCCTCTCT	T // C
AX-174353681	Affx-286155138	scaffold2792_1	465378	+	CAGGCTAAGTGCTGACTAAACAGCCTTTTCACAGA[C/T]GCTTTTACTTCCTGGTTGCGAAGAGTATAAATCAC	T // C
AX-174353682	Affx-286155112	scaffold70_3	2588154	+	ACATCCTGGGGGCGAGAAAGGAGACACTGAGGCCT[A/G]GCGATGGGGCAAAGCGCTCCTGCCGCTGCCTGAGG	A // G
AX-174353683	Affx-286155107	scaffold924_1	184392	+	TTCCTCTTCCACACGGCCCGGCTCTGCCACTTTGC[A/G]GACGAGAACAACGAGAAGCTGTGAGTGATGCTGAG	A // G
AX-174353684	Affx-286155080	scaffold86_1	2142950	+	AGCTGCTGGTAGGCTGCATACCGGTGGCAGCCCCC[A/G]AAGGAGTAGAAGTAGTCACCGCCCTGGGCCCCTTT	A // G
AX-174353685	Affx-286155055	scaffold423_1	1062913	+	GGTCAGGGAGGAGGGGGAGGCAGTTAATCAGAGTC[G/T]GAGAGCACGATGATCTCCTCGGGATCACACTGTGT	T // G
AX-174353686	Affx-286155042	scaffold709_1	226109	+	ATCTCGCTCTGGACCGTGGTGGCCGCCATCCAGGC[C/T]GTGGAGAGGAAGGTGGACGCCCAGGCCAGCCAGCT	T // C
AX-174353687	Affx-286155033	scaffold2823_1	179237	+	TAGGTGGAATCTGAACTGGTAGGAAGAACCGGAAG[C/T]GGGCGCTGTATTAGACAGGAAATGGAGTTACTTAC	T // C
AX-174353688	Affx-286155029	scaffold2970_1	75537	+	AGCCAGGTGGGTTCTACTCACGCTCCGTCCCCGTA[C/T]GCCTTGATGGCGTTGACACAGTTCTTGGTCCAGCC	T // C
AX-174353689	Affx-286154759	scaffold4058_1	37834	+	GCAGAAGGAAGCCGAACAACTTCCGGAGTGAGAAG[C/G]AGTGTATCAGCACCTGTGGTGGCCGCAACAGAGCC	C // G
AX-174353690	Affx-286154704	scaffold126_1	1337882	+	CTCTGTCAGCCGGGCCTTTGTCTGGCTGTGTGGGA[C/T]TATGTTTACTACCACAGGGAGACAGAGAGGGAGGT	T // C
AX-174353691	Affx-286154702	scaffold1490_1	533257	+	ATACAGGACTCCCCGGACAGTGAATAGGTCCCATC[A/G]TCATGGAAACCGCTTCTGCACTCACAGTGGTACCA	A // G
AX-174353692	Affx-286154681	scaffold818_1	253435	+	TTCGTGCTCTTCATGCTGGTTTATGGGGTAACTGT[G/T]GTTGCCAGTGTCGGGATGACCCTGCTGATCAAGGT	T // G
AX-169359669	Affx-286154671	scaffold2298_1	20992	+	CAGCACTCTGGTACCTTCGACAGCTCTGCCTCTGA[A/C]TTTTTCTCGAGACTTCATTAACTGGAAAGGGATTC	A // C
AX-174353693	Affx-286154387	scaffold230_1	868366	+	ATTGCATATATATTCCAAGATGAATCTTTTGTGTA[C/T]ATACCAAAGGTATGTAAAGGTAAACTTTGGGGAAT	T // C
AX-174353694	Affx-286154380	scaffold3758_1	71865	+	TTCAGTAAATTGCCATGTACATCTATTTTTCCTGG[A/G]TTTGTAGGTAGATCTCCAGAATAACTCCAAGAAGT	A // G
AX-174353695	Affx-286154354	scaffold1112_1	258364	+	CATGTCCCAGTTTTAATTTCCCCCAAGACGGCACA[A/T]GTCAGTTACACTTTCTGGCTGTACTCCGCATTTTA	A // T
AX-174353696	Affx-286154350	scaffold308_1	752073	+	ATGAGCAGGAACGAGATGAAGTACAGCAGCATCCA[A/G]GGGTTGTGGTTCATGATGGGCTGGTGGGGAGCAGG	A // G
AX-174353697	Affx-286154302	scaffold1071_1	1164272	+	ATGAATATATATTCTGTCATACGTATAAAAATTTA[C/T]ACAAAGTACAGCTCTTTTAAACCAAATTTTTTACA	T // C
AX-174353698	Affx-286154246	scaffold28_1	832304	+	TCGAACACATTCAGTAAATGGGCTTGTATCGTATG[C/T]GGGTCTGATGCCTGACCCAGAATCTCCAGAAGAGC	T // C
AX-174353699	Affx-286154238	scaffold538_1	671333	+	GGCATTGTTGAGGTTGTTAATGAAAATGTAAAGAA[A/G]AGCAGGAGACTGATTATCATTTTGGTCCCAGAAAC	A // G
AX-174353700	Affx-286154233	scaffold543_1	332656	+	GGGCCCCCTACTCGCACGCCGGCCGCCAGAGACAC[A/C]GGAGGGGCGACTCCATCCGGCCTTTGGGGCTGGGC	A // C
AX-174353701	Affx-286154136	scaffold291_1	974813	+	CGGTGTGAAGGCATGCCCTTTGTTAAGTGATGCTT[A/G]TTTTCCTAATTCATTATTATGGACCCAAAGGCCTT	A // G
AX-174353702	Affx-286154132	scaffold2833_1	110218	+	GCCGGTCTGCATCTGTTGATTCTTTTAATGAATTG[A/G]AATCTTATTATATCCCACTTTTTTTAACTTTAATA	A // G
AX-174353703	Affx-286154526	scaffold1855_1	150796	+	CCGTATTGCCTGGCCTTCCGCCGGGGTCTCCCCCC[A/G]TGGGCCTGGGCAGCCAGCTCAGGGGGGCAACCCTC	A // G
AX-174353704	Affx-286154518	scaffold3165_1	6573	+	CAGGAAGCTTGGGTGCACCCCGGAGCTCTGAGGTG[A/G]CTCTGTTTGCATTTCGGTTGGGATCGGGGCGATGG	A // G
AX-174353705	Affx-286154514	scaffold2501_1	1017919	+	TCATCGTATTTCCCCGTCTCTTCACTGGGGGTGCT[A/G]CAGGAGGACTCGTCCAACATTGTGGATCTGCTGCA	A // G
AX-174353706	Affx-286154478	scaffold1756_1	645903	+	CCTTTTCTGGCACCCCATGGCACTTCTGACCAGTT[C/T]GCACAATATCTGGGGTGCCTCCAGAGCTGCTCTCA	T // C
AX-174353707	Affx-286154473	scaffold1127_1	1659990	+	CTCTTCCGAAGCCGGGCTCGGGCTGGAGAAGGGTG[C/T]GGTGCCTGGCATCCCGGGGCCCGGGTGGCTCCTGT	T // C
AX-174353708	Affx-286154458	scaffold849_1	289057	+	AGGACTGGAGGACAGGCATTTCTGGATTTCTTTGC[C/T]ATTCTGCACAATGTATGTTGTGGCTGTGGTTGGTA	T // C
AX-174353709	Affx-286154448	scaffold849_1	561366	+	CCAACACCACCCTCCTGATCACCATCCAGCTGGAG[A/G]CCTCTCTGCATGAGCCCATGTACTACCTGCTCAGC	A // G
AX-174353710	Affx-286154443	scaffold910_1	78343	+	TAAAACATACAAATTATGATACTTCAAAGTCAGAA[A/G]GGAATAAAATACACCTAACTGTACAATTTAAATAC	A // G
AX-174353711	Affx-286154403	scaffold1218_1	40946	+	CAGGCTCTCCTCAACAGCCGAGAGGATTCATCACA[C/T]CTGATGTTGGACACCAAACACCTCTTTCAAGTCAC	T // C
AX-174353712	Affx-286154058	scaffold2361_1	129096	+	GAGGATGGAAAGATGTGGATGAATTCCAGAAATAC[C/T]CAGCAGACATATCCCTAGGACTTGATGATGCAGGG	T // C
AX-174353713	Affx-286154037	scaffold3094_1	108226	+	ACTTGGATCAGGTTTACCACTTAGCTTCTCTTCTA[C/G]GGAGATGCATTGGGTGATCAGATCAGACAGATTGG	C // G
AX-174353714	Affx-286154010	scaffold3411_1	17553	+	GATAGCAAACTGGCTCAGGAACAATCTCCAAGCTC[A/G]GTGAATACCAGAACACCTCTCAACATTGGATCAAG	A // G
AX-174353715	Affx-286153974	scaffold1466_1	190069	+	TCTCACTGCCGTCTCTGTGTTCACAGAGAAGTTCC[A/G]GGTGACTGGCCCTTTGCACCCCATCGTGGCAGTGC	A // G
AX-174353716	Affx-286153950	scaffold132_1	1627943	+	GCACTCACCGATCACACTCTCCACCTCCTCGGGGA[C/T]GTCATCCTGTCCATCGCTGTCGGGGGTCTCAGCCT	T // C
AX-174353717	Affx-286153439	scaffold5228_1	108759	+	GGCCCTTGGGGTGCATGTCCCCACCCCTGAAAAAG[C/T]CCTAGGGGAGGATCGGGGAGGGCAGAGCTGCCCTG	T // C
AX-174353718	Affx-286153432	scaffold1093_1	1270861	+	GTGCCTGAAGGAGTACTTGGGGGTGGCCTCGATTC[A/C]GGAGCTCTGGGCGTTGATTCTGAAACGCTGGGTTG	A // C
AX-174353719	Affx-286153414	scaffold1412_1	88898	+	AGCTGAGCCTTCAGCGCCTCCCACTCCTTTTCCTC[A/G]ATCCGCGTGGGGACGGGGCAGGGGCCGTACTGGTC	A // G
AX-169392218	Affx-286153404	scaffold2053_1	36986	+	GCTAAAATGGAGCAGATCACTTCCAAATACAGGGT[A/G]AGAATAAGAAGCAAGAAATGGTACTCAGTTCTGGT	A // G
AX-174353720	Affx-286153368	scaffold2464_1	210188	+	GAGAACTTGGGGTCTGACTTGATGGCGGAGGCGAA[A/G]GCTGAGGAAGTGAAGACTGAAGACGGCCCCGTCTT	A // G
AX-174353721	Affx-286153325	scaffold196_1	472600	+	CGGCACCATAGATGTTAGGCGAGTGTATGCTCCTC[A/G]GTTCTGTCTCATCACAACAAAGGTTCGGAGTGAGG	A // G
AX-174353722	Affx-286153200	scaffold3948_1	151694	+	AGAGCGAGACATGGTCATCTGTGTGTCTACAGGGC[A/G]TAGCTTTAGAACTCAGCAAGGTATGAGTGATGATT	A // G
AX-174353723	Affx-286153813	scaffold660_1	2380739	+	TCCGGTGGTGTTTCCTGACTGCCCATGAGCAGTTC[C/T]GTGTCTCCCTCTCACTGTAGTTCCTGACTCTCCAT	T // C
AX-174353724	Affx-286153809	scaffold602_1	197972	+	GGCGATGGTGATGAGGATGAGGAGGATGAGGACTA[C/T]GGTGACGGTGACCTTGAACGCGGTGGGATCCAGAC	T // C
AX-174353725	Affx-286153761	scaffold1736_1	45491	+	TATTTCTGAGGTCGACTGAGTCTCCGAAGTTTCTT[G/T]AGTTGACTGAGCAGCTCAGAGATAAAAGGCTGAGA	T // G
AX-174353726	Affx-286153635	scaffold2053_1	36833	+	CGTTGGCATGGTGATGGTATTATCAGTCTGTGTTC[C/T]AATGCTGTTGGCATAGAGCCAGTCGATGAGATACA	T // C
AX-174353727	Affx-286153627	scaffold3113_1	28298	+	TCTTTATTTCAGGGTTAACTGTATCTACCGTCCTT[C/T]TTGGCATTACAAGGTCTCTGTTGATATTCTACATC	T // C
AX-174353728	Affx-286153592	scaffold305_1	575648	+	TCCCGCGAAGTTCTTCTCCGCCTCCCAGTCGCTTC[G/T]CTGCTGAGCGGACCTCAGCCCCGCCCCGAATCGAG	T // G
AX-174353729	Affx-286153183	scaffold1182_1	2596977	+	GCCTGGCTGTCCTACCGTCTGCTCAAGGCCAGTGA[A/G]CCAGGGCTCTTTGTGGTGGGACTGCACACGGGCGA	A // G
AX-174353730	Affx-286153167	scaffold2853_1	66670	+	CTTTCTTTCACATCCTCAGGGCGGAGTATGTACTT[C/T]TATTCAAAACTGTCGTGTAAGGCCAACTGTGAGGA	T // C
AX-174353731	Affx-286153089	scaffold1477_1	17543	+	CCCACCATCACCTGGAGCAGCACCTTGGCCTGTGG[A/G]TGCTTGGGATCCAATAGCAAGGCACTGTGTAGGTC	A // G
AX-174353732	Affx-286153080	scaffold2882_1	1225	+	GCTGCTCGTTACAAAGGATGATTTACAGACAGAAG[A/G]ACCAACTGGACACGTCCACGTACTCCGTGAGTGCT	A // G
AX-174353733	Affx-286153072	scaffold1054_1	264998	+	GTTTCCTGTTTTCTTTCAGGGCGCTCCTGGACCAG[C/T]GGGAGACAAAGGGAGTGTTGGAAGGCCTGGTCCTT	T // C
AX-174353734	Affx-286153047	scaffold414_1	852294	+	CTGGTCCCGCAGTACGAGGAGGCCTTGTCCCTGCT[A/G]GAGAAGGCTGTCAAGGTAAGGGGCCAACCGCGGGG	A // G
AX-174353735	Affx-286153013	scaffold322_1	272303	+	CGCCAGGGACAGGTTCTCCGCAGGAAGGGCAACAA[C/G]AGACCAGGCTCGCCGCTGGGGATGGTCCTGGAGTA	C // G
AX-174353736	Affx-286153011	scaffold943_1	1570	+	CCTGGAATAATCCTCTGTATTATCTAGTCCTGGAG[A/C]TTCGGAATATGAAAAATCTGTCAGAGGCAGTCATA	A // C
AX-174353737	Affx-286153010	scaffold2473_1	338445	+	TTTCTCCTTAGGAAAATGCTGGATCAAGACTCACC[C/T]CTTCACTTTGTTGAGAAAAGGGATGGTGAAAAATA	T // C
AX-174353738	Affx-286152935	scaffold2344_1	210824	+	CTATGTCAACATCTTTGCCACCATCATGAAGATCC[A/G]CTCAGCCCAGGGGCGGATAAAGGCTTTCTCCACCT	A // G
AX-174353739	Affx-286152933	scaffold1055_1	86043	+	TGTGTCCACAGCCATTTGAGGGCTCAAGGTGGGGC[C/T]TTCTGCTCCCTCAACCATGTGGGATCCAGGTTCCC	T // C
AX-174353740	Affx-286153686	scaffold1732_1	69835	+	CTGAAGCCTCGCGTGGAGCCGGAGGGGTCAGACCC[A/G]GGGGAGGCAGTGGTCTCCTGTCCGCCTTCTCTGTC	A // G
AX-174353741	Affx-286153265	scaffold2853_1	16340	+	CCGCACCGAGTCCCGCGGCGCGGCTATCGCACCAC[C/G]GCAGGTTTCAGTTAGCTTCCCACAGCTCGCGCAGG	C // G
AX-174353742	Affx-286153263	scaffold821_1	245752	+	GCTTCAAGATGTGCATGCAGAAGCTGAGGGGGAAA[A/G]GTATATTGAAGAAATCCTGGACCAGATATCAGCCC	A // G
AX-174353743	Affx-286153261	scaffold1946_1	494727	+	CCCGGTCAAAGCCACTGGCCCCGTGGTGCTTCTCA[A/G]AAACTCCTCCATCAGCAGCATCTTCTGGAGTTTGG	A // G
AX-174353744	Affx-286152915	scaffold1913_1	26013	+	CTAGGCTGCCTTCTCACGCTGCTCGTCTATACCTA[C/T]TGCCAGCGGTACCAGCAACAATCCCACGACGCCAC	T // C
AX-174353745	Affx-286152899	scaffold1399_1	853107	+	GGAACACGTGGTATGGCGAGCAGGATCAAGCTGTT[C/T]GCCTCAGGAGATATGAAGGAGGCTATCCAGCTCTC	T // C
AX-174353746	Affx-286152873	scaffold1627_1	2165355	+	TCCTCTTCTTCCCGAAGCAGGAAGGCACTCTGGCC[A/G]GCAGCATGAGCAGCGTGTATGCAGGGCAGCCACAT	A // G
AX-174353747	Affx-286152852	scaffold1167_1	30215	+	TCTGAGTGGATCTGAGTTAGGTCATGGATGTTTAG[A/G]ATTGGTTCCTGAAAGAGAGACGCCCACCCCCAAAA	A // G
AX-174353748	Affx-286152593	scaffold2322_1	103736	+	ACTACCTGGCCAGGCGGGAGCACCCGCAGCGGGAC[C/T]GTCAGCCCTGTGGGCAGTGCTCCTGAGGGGGCCGT	T // C
AX-95690948	Affx-286152998	scaffold3422_1	20348	+	CCTTTTGGACTGATTCTGACATCTTATGGCCGGAT[C/T]GTGGTGGCTGTGCTGAGAGTTCCTGCTGGGGCCAG	T // C
AX-174353749	Affx-286152967	scaffold3099_1	379613	+	TCTCATTCTCACGCACCCAGGAGGACTCAGAGTTC[A/G]TCCCTGCTGCCATGCCCACTACCGTTTCCTTCTAC	A // G
AX-174353750	Affx-286152962	scaffold1182_1	2581388	+	GTTTTTTAACTTAAATCAAAGAACAGGAGAAATCA[C/T]GTCAAATGATGATTTTGATTTTGAAATTGCTAATA	T // C
AX-174353751	Affx-286152573	scaffold5793_1	9100	+	GTGCGTCGCTCACGGCAGCACCTGCAGCAGAGCAG[A/C/G]GGGACCGCTGGGCGGGGTTCCGAGAGTCTCAGGGC	A // C // G
AX-174353752	Affx-286152537	scaffold505_1	1576570	+	GTCTTTCTTGTAGAACTGACTGGAACTGTCTGGAG[A/G]CCTAATAAAACAAAAATAAAACATCAGTTTGGTTG	A // G
AX-174353753	Affx-286152528	scaffold2040_1	631375	+	GAGTCTCCTGCCGCTGCTGCTGCAGTCTCTTTAGC[A/G]CCCTGTAGGCGTTCACGGCCCGCTCCCTCTCCTCC	A // G
AX-174353754	Affx-286152465	scaffold2518_1	702185	+	ACTTCTCTGCCTGCTGCTCCCTCTCCACCCCAGAC[A/G]CCACACTTCCCGCCAGACTCAGACCTCCTTCTGAA	A // G
AX-174353755	Affx-286152459	scaffold1306_1	623540	+	CTACATAGCTATGTGAGTAGACGCGTGAAGCCCAG[C/T]GACCGTTACTGTCTGAACCGTTAGGCAAGCACGCT	T // C
AX-174353756	Affx-286152418	scaffold357_2	452101	+	TCCCCGCCACCACCACTGCTTCTGACTTTGCCTCC[A/G]TCCTGCCTGGTGTGGAGGGCTCTGTCCATTGCTGA	A // G
AX-174353757	Affx-286152411	scaffold907_1	22832	+	TCTTTCACGGAACAATCCTTTTCATTTATTGCCGG[C/T]CCCACTCTGGCAACAGCATGGATACTGACAAAGTG	T // C
AX-95757249	Affx-286152408	scaffold2965_1	9338	+	TCCATGCTCAACCCTTTCATTTACAGTCTGAGAAA[C/T]AAAGACATGAAGAGGGGCCTGGGGAAGCTGATGGG	T // C
AX-174353758	Affx-286152381	scaffold1840_1	45545	+	ATAGGGTAAAAGTGTGACTGTGGAGATGATGCACC[A/G]GACTGGGAAGTTTAAACTGGCCCTCATCGAGGAAC	A // G
AX-174353759	Affx-286152708	scaffold1491_1	3035346	+	ATGGTGCAGTCTGGTCCAGGACAAAGAAAAAGTCC[A/G]TGCTGATGGGTATCTTCTGTCAGCTGAGTGAGGTC	A // G
AX-174353760	Affx-286152707	scaffold1454_3	109957	+	ACCTGCAGGGCCATGTCCAACTCTGCCAGCGTGGT[C/T]GCCAGCATCTCAGGAGAGACCGGCTCACCCAGGAA	T // C
AX-174353761	Affx-286152655	scaffold2802_1	315205	+	ACCACTGTCATCTCCCCACGTGGCCTCTGAAGAGC[C/T]TTTCTGGGACAATACCGATGGCTCCATGCTCTGAG	T // C
AX-174353762	Affx-286152632	scaffold1892_1	2205	+	TTTTAGTGAATATCAAAGGCATTCATCACTACCAC[A/G]GATCTATTATAGCTCAGAGGAGAGTTACTATCTAG	A // G
AX-174353763	Affx-286152286	scaffold218_1	1305611	+	TGAAGATATATCTTACATATAATAAATAAAGTACA[A/G]ATTCAGCAAATGACTTGAGTCATTTTTATATACAG	A // G
AX-174353764	Affx-286152280	scaffold1196_1	2622603	+	TCCTGTGCTATCCTGACCACAGGCCGTATCCAGGT[A/G]CATGGTATTGGCGGGGGCCACAAGCAGCGTTATCG	A // G
AX-174353765	Affx-286152190	scaffold130_1	63402	+	GCACTGTTCACACTGCGTGGGCTGGGGGGTCCAGT[A/G]GCCATCTCCTGGATCAGCCGGGCCTTCGATGATGA	A // G
AX-174353766	Affx-286152147	scaffold2322_1	150950	+	AAACGTCTCTGCTGTATCTCAACAGGAACCCTTCT[C/G]CGATCGTCTGAACTGGGTTGGTAGCACTTCCAGTA	C // G
AX-174353767	Affx-286152136	scaffold1318_1	885317	+	TTGTTGCAGTTTGGGTGGGGACAATCAATCAACAC[A/G]GGAGAAGAACAGCCCTGGTCCAAAAAAGTCGTCTC	A // G
AX-174353768	Affx-286152393	scaffold1889_1	748454	+	GGGTGGTCCTTCATTAACTTCTTAGTTTTAGAGCA[C/T]GGACGCCATGTTTTCCGTAAGAGATCATATCCAAG	T // C
AX-174353769	Affx-286152390	scaffold388_1	2176251	+	TCTCGCTCAAGCCAGAAAGAAGAGCGGAGGCGTCC[G/T]GCGATGGTGAGTCTGGAGGGGTCCGCACGCGTGCT	T // G
AX-174353770	Affx-286152101	scaffold3679_1	590896	+	TACCAGGAGGGGGGCATGGCTCCCGTGCACACGCC[A/T]GCCCTGCGCCCACCCTCTCCCGGGCCCACGTTCCC	A // T
AX-174353771	Affx-286152066	scaffold1257_1	38620	+	GGAGACCCGGACAGCCGGGGAAACGCCCGCGGGAG[C/T]AAGAGTCAGTTGCCCGGTCTCTCGGCCGGACAGCA	T // C
AX-174353772	Affx-286152033	scaffold253_1	590213	+	TGGGTGAAGTTTCATCCAACGTCACACGCGGCGGG[A/G]AAACGAATGAGGTATAGGGACCGGCTGCTTTTCTT	A // G
AX-174353773	Affx-286152019	scaffold230_1	569253	+	TGGTTTCTAAATAAATCCTCTGAGAGTCAGTATAT[C/G]CTCTGCCAGTAACCAAACCCATTCTCAGATCAGGA	C // G
AX-174353774	Affx-286151987	scaffold252_1	2162899	+	TCCGGCCCCTCAGGCTGGGCAGACGGTTGACTTGC[A/G]GGCTCTGAGTCTGGTGAGGGTGTTGGGCACTGCCT	A // G
AX-174353775	Affx-286151961	scaffold266_1	408774	+	TGCAGTCGTTTCCCCACATCCTTCTGCAGCACCTG[G/T]GCCAGGCAGGCCTCCATGCGAGGCTCCATGGCGGA	T // G
AX-174353776	Affx-286151626	scaffold1966_1	226610	+	GAGCTCAAGGTCGCCAAGGCGGAGGTGGAGCTGAG[C/T]GTGAAGCGGCTTCGGGCCTGGGGGGCCCGGGTCCA	T // C
AX-174353777	Affx-286152167	scaffold203_1	2351552	+	ATTGTGGCAATAAACATCATAATGCCCAGGACGGC[A/G]GTCACTATTATCACAGTCAAATAATACCTTCTTGT	A // G
AX-174353778	Affx-286151571	scaffold132_1	349121	+	GGCACTGCAGTGTCAGGTTCTCCCCGTTTCGCACC[A/G]TGCTGTCCGGCAGGATCTGCATGTGGATGCTGTTG	A // G
AX-174353779	Affx-286151565	scaffold2590_1	158300	+	GAATGGAGGACGATGAGATCCGTTTTGAGCAGAGC[A/G]TTTCTGTAAAAAGAGTGTCTAAGGGCATGATTCCC	A // G
AX-174353780	Affx-286151549	scaffold831_1	47176	+	GTAAAGCACTTTGTGCCCGTATCACCCGCATGGCT[C/G]ATGGCAAAAAGCCGTGCTGATAAACAGCCTGAAGG	C // G
AX-174353781	Affx-286151494	scaffold1025_1	275064	+	AGACACCAACCTTCACCCAGAGCTGCCTGTGCCAC[C/G]TTCCAACTCCAACTGGGCCCCGGGACTGTGGGCAG	C // G
AX-174353782	Affx-286151487	scaffold2486_1	241218	+	GACCGGCGATGGCCGGTTGGCTGCGGCCTCGCCCA[C/T]CTGAGGCGGCCTGGAGCCCGACGGCAGTGGCCCAC	T // C
AX-174353783	Affx-286151479	scaffold40_1	496898	+	TTGGGTTTAGTGGCCTCTTGCATCAGTTCCTGCAA[C/T]TGTCCAATCTGTTCATCACGAAAGTCATTAAGTTT	T // C
AX-174353784	Affx-286151476	scaffold2163_2	910248	+	CAGGATCATATCCGAAAGGATCCATATGCCAACCT[C/T]ATGCTGCAGCGAGAAAAAGACTGGGTCTCTAAAAT	T // C
AX-174353785	Affx-286151474	scaffold1630_1	138477	+	GTCTTTGTCGCCCAGGCTCAGACCATGAACTACGT[C/T]GGGCAGCTGGCGGGCCAGGTGTTCGTCACTGTGAA	T // C
AX-174353786	Affx-286151442	scaffold1904_1	347040	+	TTCATAATTGAAAGTTCACTCAGCTAATAACAATG[A/C]TGCACTTAGCTGCCCACAAATCATCCACTTTAAGT	A // C
AX-174353787	Affx-286151436	scaffold3973_1	43689	+	ACACAACCTAAAATGCTGGCCATATTCTGGTTTCA[C/T]GATCATGAGATTGAATACCATGCCTGCCTCATCCA	T // C
AX-174353788	Affx-286151424	scaffold2085_1	1008385	+	TTCCTACAAGCCCCAGGAAAGGTGGGGGCCCGGCT[A/G]GGGCTGCGGCTTCTCTCCTCCCAGTTCTCGGTCTG	A // G
AX-174353789	Affx-286151376	scaffold1445_1	36010	+	AGTGTAAAATTTCTTGTCAGTCGTTTAAATTGTCC[A/G]ACCATAATCAGTCTGGTTTTGGGTTAAACTCACAC	A // G
AX-174353790	Affx-286151375	scaffold1537_2	270542	+	TCGGCAACGCTCACCAGGGCCAGTGTTCCTGAGGG[C/G]GGCTGCGTCCCAAGGTCACTGGCACAGCTGCTGTC	C // G
AX-174353791	Affx-286151367	scaffold1325_1	29828	+	GGTTTTCTGCACTCAGCAACTCAACTTAGCACTGT[G/T]TGTGGGCCCCCTTTCTGTGGCCCAAATGTCATTGA	T // G
AX-174353792	Affx-286151359	scaffold388_1	2539159	+	AGGAGTGACAGGATTTTTCAGAGGCATGACTCCAA[C/T]TTTCTTAAAGTTGTTTCCTTCAGTTTGTATAAGCC	T // C
AX-174353793	Affx-286151759	scaffold1866_1	26955	+	TAAATTATTTGATTTCTCCATAGTTGCAAAAGCAC[C/T]TGTTGGGCAGCCATGTCCATGTCACTGGGGCCGAG	T // C
AX-174353794	Affx-286151739	scaffold913_1	163753	+	CCTGGGCAAATGAAGAAAACCACAAAAAGTCAACA[C/T]ACTTGCTGCTATGAATGTGTGACCTGTCCTGAAAA	T // C
AX-174353795	Affx-286151722	scaffold459_1	3239839	+	TCCTTGTCCTCCAAGGCCAGGACTCCTGTGCTCTC[C/T]GTGAACAGCTTCACCTTCACAGCGGGCAGTGCGTG	T // C
AX-174353796	Affx-286151717	scaffold86_1	327858	+	GCTCCTAACTCAAACTTATTGGAAAAGGAGTGAAA[C/T]TTCTGCAAAGTGCACTTTTAGAAGAGGTACTTTTG	T // C
AX-174353797	Affx-286151700	scaffold357_1	574404	+	AACCCGAAGAGATCCGGACTCCTGGCTTAATTTTG[C/T]CCCCTGTTCCACTTGTGAAATTGGAGAAACCGATG	T // C
AX-174353798	Affx-286151698	scaffold4396_1	1276	+	GTTTATGTGCTTCCTGGACTCCTCCGTAGCGCAGA[C/G]AAAGTCCAGCTCTTCCATCTCTGCTTGGTAGAATT	C // G
AX-174353799	Affx-286151639	scaffold2488_1	4879	+	CTCCACAAAAGGAGGGAATTACAAATGCTGGGATG[C/G]AAACATCCCAGTCAATCCTCTGTATCTCCCCAGCC	C // G
AX-174353800	Affx-286048060	scaffold2784_1	573279	+	CAACCGCCCCATCCCCGCTGCCCTGATGCTGTGTC[C/G]GTACCGTTTCAGGTTTTTCCCCTTTGGTCATAAGT	C // G
AX-174353801	Affx-286048026	scaffold3960_1	443178	+	CTGGGTCTGAACGCAGATGGATCTCTACAGGGCAG[C/T]TCCCGTCAGCCTGGACGAAAGGGAAGACAGGAAGA	T // C
AX-174353802	Affx-286048017	scaffold1073_1	69336	+	AGAAACACCACCACCTCCTTTGGTTATGATAAACC[A/G]CATGTGTTAGTGGATCTGCTTGTGGATGAAGGTGG	A // G
AX-174353803	Affx-286048000	scaffold1931_1	239140	+	CTTGATTGTACATTTCTGTTTCTTTCTGAAGTTTA[C/T]TGATTTCTGTTGTGAGTTCACTTATTTTACTTCTA	T // C
AX-174353804	Affx-286047983	scaffold1046_1	1236642	+	GGTCCTGCTGGGGTCCCCACTGACTGACCGTCAAC[A/G]CTGGATAAGTCTTCGGGCTTCCCCAGAGGGCTGCT	A // G
AX-174353805	Affx-286047979	scaffold219_1	90256	+	TCCCTGACCCCATCCGGCCCGGGCTCCGGGGTCGC[A/G]TCCTTGACAACGGACTCTCAGTTCTCTTCGCGGTC	A // G
AX-174353806	Affx-286047954	scaffold543_1	300253	+	TATGTATTCTACCATCCAATGTGATATGGTGTCCA[C/G]AGAGCAAGGACATCGAAGTAAAAATACAATCTTGG	C // G
AX-174353807	Affx-286047933	scaffold130_1	499308	+	GGATAGATGAAGGTTTTTCCACATTGCTTACATTC[A/G]TAAGGCTTCTCTCCAGTGTGAATCCTTTCATGCCT	A // G
AX-174353808	Affx-286047517	scaffold2634_2	435038	+	CTGGCACTTCGTCATGGTGAGCCGCGACCGCCTGC[A/G]CACAGTGCTGGTGCTCGACGGGGAGGGCCGGTCCG	A // G
AX-174353809	Affx-286047489	scaffold2199_2	14638	+	TACGGCCCCGGCACCGGGCCCATCTGGCTGGATGA[C/T]GTGGGCTGCAAGGGCAGCGAATCCTCGCTGAGCGA	T // C
AX-174353810	Affx-286047464	scaffold760_5	167218	+	AAGCCCGCCCAGGAGCGGGGTCTGGTGGTGACAGA[C/T]CTCAGGGCTGAGGACGTCGTCCTTGAGCACCGCAG	T // C
AX-174353811	Affx-286047455	scaffold2792_1	20761	+	GCTAGTTGACTTATGGCATGTACAAAGCCAATGAT[A/C]CATGATATCAGAGCTAGCCAGATGCACTTTTGTCT	A // C
AX-174353812	Affx-286047448	scaffold402_1	10738	+	CAGGCCTCTTGATACTGGCCTCTCTCACCAGATAC[A/G]GGTGAGGCAAACTAGAATCTAAAACACGGCTGAGG	A // G
AX-174353813	Affx-286047395	scaffold878_1	732162	+	TCGACTCCAGTGACTTTTTCGTCTTTTTGCAGCCA[C/T]CATCTTCTTGCCTTAGATGCGGGACGCCTCCAACC	T // C
AX-174353814	Affx-286047388	scaffold190_1	561625	+	TTACAGGCAGACTCTTTACCAGATGAGCTACCAGG[A/G]AAGATCATAGATTGAAGGATCTATGTTTATGATAC	A // G
AX-174353815	Affx-286047283	scaffold2992_1	211665	+	GCTGGGGGCTGCTGGGGCTGCAGCGATGCCTTGTC[C/T]CTGCCACCCTCCTCCATCTCCACCGCCAGTGCTGG	T // C
AX-174353816	Affx-286047268	scaffold878_1	3241533	+	GTCTGGGAGCCTGGGGTGAACCAAGGGAAGAGAGG[A/G]GTGGGACTACTGGATGAAAATGGCTCTGCTGGAGC	A // G
AX-174353817	Affx-286151259	scaffold765_1	112372	+	CGGGCTGTGCCGTGATGCTGGCCCCCTGCAGGGAC[A/G]GTGAGCCGCAGCAGGTGGGTGGCCAGCGCTCTCAG	A // G
AX-174353818	Affx-286151180	scaffold1449_1	276688	+	GACCATTACCTTTTGTCTTTCTATTTCAGCTTCTT[C/T]CTCTGGAGATATGTCATCTTTTGCAGATTTTGTTG	T // C
AX-174353819	Affx-286151122	scaffold600_1	710179	+	CCGTACCCTCATCACAACCAGTCCCCAAGAAACAC[A/G]TATCAGTGTGCCATGGGGAAACAAGCCATGGGTAA	A // G
AX-174353820	Affx-286151109	scaffold386_1	3840228	+	GCAGGAGAGCAAATAAGTGGTCACTTCAATATAAG[A/G]GGCACATGATCCATTCTGTGAGCAGTTGGGAACAG	A // G
AX-174353821	Affx-286151922	scaffold2159_1	187973	+	GAGGTCTGTGGGAACACTGCTCTCCACTACGCTGT[A/C]TTTTGCCAGAATATATCACTCGCAGCAAAGCTGCT	A // C
AX-174353822	Affx-286151907	scaffold1247_1	856586	+	GACAGCCTGAGGAAGGCGGAGGCCGGGCCCGTGAC[A/G]CTGGGCACCACTGTGGACACCACCCACCTGGAGAG	A // G
AX-174353823	Affx-286151862	scaffold1353_1	934574	+	TCCAGAGTTAGGATCCCCTTGTGGTGGGACTATCC[C/T]ACCAGCTGTTTCTGGGAGCTGTGCCCAGGGAAATG	T // C
AX-174353824	Affx-286151107	scaffold1986_1	1323183	+	GGTGATCCCACTACCGAGAGCAATTCCAGCAGATT[C/G]CCGCCAGGGCGAGCTGTACCAGTGTCCGCCTGAGA	C // G
AX-174353825	Affx-286151091	scaffold1161_1	1065525	+	GACACGCGCACGGGGGAGATGGAGGGCGTGCGGGA[C/T]GAGGAGTAGGGTCTTTGCCGATCCCTCTCGATGGT	T // C
AX-174353826	Affx-286151088	scaffold1128_1	70257	+	CCCTGTCACCCATGGCAGACAACTGCTGAGAGGCA[A/G]AAGGCAAAAGAAATGAAACTGCGACTTTGAGTCAT	A // G
AX-174353827	Affx-286151081	scaffold2087_1	652243	+	TCCCAAGTCTGTTCTTGGCAGAAGCTGGGGGAAGC[C/G]CTTATCTTTTCTTCTTGGTCCCCTGACAGAAGCTG	C // G
AX-174353828	Affx-286151076	scaffold2430_1	527037	+	GCACGGTGTTCTGGAAGACAAATGTGCTTCTGTGG[C/T]GCTGCGTGACATATGTGGCATCCAAGATTGGCTCC	T // C
AX-174353829	Affx-286151038	scaffold1452_1	999180	+	CCGGAGAAGTGGAGGCTTGGGAGTCCACCTACCTG[A/G]CTAAATAGCCATCAGGATGTCGGTCTGTTGGGGAG	A // G
AX-174353830	Affx-286150975	scaffold91_2	416333	+	ACAGCACGCTGACACTGCTGGGACACTTGGCACTC[A/G]CTGCATCGGGGCTCCGAGGGCTGGGGGGCTTGGGC	A // G
AX-174353831	Affx-286150932	scaffold7282_1	1545	+	GCAGCTGGACTGGAGGATCTAGTAAGTGCTCTCAC[C/T]TGTGTGGGAGGCTGTCAAATTGCAGTGAATCAGAG	T // C
AX-174353832	Affx-286150880	scaffold2487_1	783788	+	GATAATCAATTTTTTTCTTTAGCCAATAAAAGGCA[G/T]ATAGTCTCCAAAGTCTGTGTCGGCCACTATAGTTT	T // G
AX-174353833	Affx-286150866	scaffold1181_1	260597	+	GGATCTCCCTGGATATGATAGTCGAGCGCTTGTTG[C/T]AATGCGCCAGGCGCGATGCCTCACCAGCGATGGCC	T // C
AX-174353834	Affx-286150850	scaffold141_1	33550	+	TCATCGGAAAATTCATGCTGGAGAGAAACTATATA[A/C]ATGTGATGTATGTTGCAAGGCCTTCAATCAGACTG	A // C
AX-174353835	Affx-286150814	scaffold524_1	125271	+	ACATAGCTACCAGAGAAGGCCACGAGGCGGAATTC[A/G]TAGAGAACGTCCTGGGGATGGGGGTCCAAGAAGGG	A // G
AX-174353836	Affx-286150808	scaffold1121_1	55481	+	TTGCTGGTGAGGAAGTCGGCAGAAGGCTTGAGAAT[C/T]GTGGTCATGGATTTGGTCAGCTCTTCGTGCACTGT	T // C
AX-174353837	Affx-286150783	scaffold3230_1	8058	+	GGAATGGACTCTCTGGGTATTTTTGTGTCTTATGT[G/T]TTCATCCTTCACTCAGTATTAAAAATTTCATCTCA	T // G
AX-174353838	Affx-286150708	scaffold1731_1	503342	+	AAAAAAACATTTCCCACATGTATAACTATGTGAAT[G/T]TGATGTTTCTTTTTTCCTAATGTCAGTGGTGAAAT	T // G
AX-174353839	Affx-286150705	scaffold31_1	2120299	+	AATTTCTACTCACAGGGTCAAATTTTTCCTCTTCT[A/G]AACTTTTAGAAGTCTCACTCTTTTCTTCATTTTGT	A // G
AX-174353840	Affx-286150637	scaffold1129_1	172237	+	ACGGGTTTCTGGTGTTTTCTTTCCGTCAGCATCAC[C/T]ATCCTTGGAACGGGTGCTAAGTGGCTCTCTGTGCT	T // C
AX-174353841	Affx-286150600	scaffold1293_1	42365	+	AAATATTCGTTAATTGACTGAAACTCAATTTAGTG[C/T]GTAAATAATGTTCTAGTGCAATAGGACAAACTACT	T // C
AX-174353842	Affx-286150570	scaffold3251_1	163213	+	GGCAAAATCTTTAGGATCACCACCAGGTCAGCCAC[A/G]TTGTGTCCTGTAGTCATCGTTCCCTTTTTATACGA	A // G
AX-174353843	Affx-286150540	scaffold1196_1	3449519	+	CTGCTGGGGCCTCTGGGGGCGCTTTTGGCCAAGAA[A/G]GTGAGAGAAGGAAAGTGCTCTTCTGGGAGCAGGTG	A // G
AX-174353844	Affx-286150514	scaffold3093_1	184206	+	CACAACAGCCCTGGCTGAGTTTGGAGAATACATTC[A/G]TAAAGGTCAGCCACAAACCATGGGAAAGGGTTAGG	A // G
AX-174353845	Affx-286150489	scaffold1167_2	186658	+	CGCCTATGCTCCCGGTCACCAATATGCGTCCCGAG[C/T]GGCGGCGCTTCATGTCCGGCAGGAAGGCCTGCAGC	T // C
AX-95730379	Affx-286150473	scaffold4386_1	246384	+	CTTGCAGTGCTCACCCACCCTCTGCAGAACTCACC[C/T]GAGAATTCCTGTCTGTTGTCTGGGAAGCTCTGGGC	T // C
AX-174353846	Affx-286150407	scaffold1909_1	126883	+	TTTCATGTAATGTCATCCCTCCTGCAGCTTCCTGG[A/G]TAATTTTTGACTACAGTTGCCTGGAAATTCCCTTC	A // G
AX-174353847	Affx-286150656	scaffold84_1	209751	+	AACCCACACATAATCGAAAACTCTCATTATAAGTT[A/T]TCTCCTAGCGGAAACTATTTTGCCCCTCCCAAAGG	A // T
AX-174353848	Affx-286150373	scaffold1196_1	3442122	+	GAACCCCCCAGCCCGGAGGAGACAGCGTCTTCGGA[A/G]CCCATGGACTGGCGGGACCCCAGCCAGATGGCAAA	A // G
AX-174353849	Affx-286150367	scaffold1346_1	486006	+	TGTAGAGCATAGACACCATTTTGTTGGAATTATAG[A/G]CATACATAAGCTTAGGGCGGGCATAAGTGAAAAGG	A // G
AX-174353850	Affx-286150423	scaffold1008_1	2010800	+	GTGCTCCACGAGGTGACCCAGCACACCTTCCAGCT[C/T]TTCAGCACAGAGGGCTCGGCCACCACGTGGGACCA	T // C
AX-174353851	Affx-286149977	scaffold5318_1	23812	+	CCTCCCCCTCTCAGGGTATGAAGAAGGGAAGGAGC[A/G]GTATGGGGACGCTCTGCTCAGCTGTGAGGCCACAG	A // G
AX-174353852	Affx-286149629	scaffold2495_1	249201	+	TGGGCTCGCAACCGACGCAGAACAGGCGCGGCAGC[A/C]GACAGCCCCGTGCCCCCGACGCGCCCTGAGGAGCC	A // C
AX-174353853	Affx-286149626	scaffold5_1	1002420	+	CCTGGGGCCTGTGCCAACGGATCCATGCCAGGGCC[A/G]GGCCTCCCTGGGGTCTCCTACGTGCTGTGGAAAGA	A // G
AX-174353854	Affx-286150182	scaffold108_1	244085	+	ATAGGCTCTACATGAGTTTCAGCTTTGCGTAAGCT[A/G]CACAGTGACCTTCTCATGGGTTTTTCATTGGCAAT	A // G
AX-174353855	Affx-286150181	scaffold1449_1	371946	+	ATGTGAGCATCTGGACTTGTTTGAGCAGCCATGTC[A/G]TATAATCTCCTGGCCAAGTGAATGTCCTGGAAATA	A // G
AX-174353856	Affx-286150143	scaffold1106_1	32008	+	GTTTTAAGCAAAATATTCCACAGGGGGTTAGGCAT[C/T]GTACAAACAAAATCAGTAAGAGACTCAGAAGATGA	T // C
AX-174353857	Affx-286150127	scaffold1137_1	2598141	+	GAGGTGGTGGAGAGCTCCCTGCGCTCGCTCCGTTC[C/T]TCCAGCCTGCGGGCCCTGCGCTGCGCCTTCAGCAT	T // C
AX-174353858	Affx-286150077	scaffold752_1	887130	+	CGGGTGTGCACTGGAACCCAGCCTAGGCTCTCCAG[G/T]CATGACCACGACCTCTCTCTCCCCTATCCAGGGGC	T // G
AX-174353859	Affx-286149598	scaffold2298_1	21878	+	CCTCTCATTATATCCATCATCACCTTGCTGGTCAC[C/G]CAGCCCAGCGATGGCTACAAAAGGAAGGATGCATG	C // G
AX-174353860	Affx-286149450	scaffold252_1	405181	+	AAAATTTTTATTGAGATGTTAGGGAGAAACAGCCA[A/G]CATATACATGCCTCATTTCGTCATGATTGGCATTT	A // G
AX-174353861	Affx-286149446	scaffold3283_1	110232	+	ACTAACTGGTGAGAGAAGATGGCAGCATGTCTGAG[A/T]GGATAACAGATGGCTACATAGCGGTCCAGGGCCAT	A // T
AX-174353862	Affx-286149429	scaffold2744_1	80244	+	TTTGAGAATGGACAAAACAATGTTGAAATAAGATA[C/T]GAGAACTATAATTATGGAAAACGCCAGATTCGTAG	T // C
AX-174353863	Affx-286149324	scaffold844_1	481501	+	GGGACGCTGAAAGGCTCCTTCCTGCTCGGATCCCC[C/T]GCTGCGGCCCTGAGCACTTTGCCAGTAGGAGGTAA	T // C
AX-174353864	Affx-286149750	scaffold752_1	2313621	+	ATCTGTTTGTTTGCAGCTGTGGTGATGGTCCTAAA[C/T]AGCATGAGTGTCAGTTGGAGCGCCCGGATCCAGAT	T // C
AX-174353865	Affx-286149728	scaffold1056_1	18782	+	CCATCATAGTCGAAGGGCACAAACCCTCCAGAACC[C/T]AGAGGGCCCAAGCTACAGTGAGAGAAGAGGCAAGA	T // C
AX-174353866	Affx-286149704	scaffold834_1	251348	+	GGCCTAGAACTCTCCACGGCCATCACTCATGTTCA[C/T]AAGGAGGAGGTAAATGAGCAGGCACCAATGAACGA	T // C
AX-174353867	Affx-286149677	scaffold2054_1	2491278	+	GCGTTAAGGCGTCTGTACTAGCAGGTGTGGCCAAA[C/G]CGGGCCCAGCTTCTCTCCCTCCACCTGCAGGGGTG	C // G
AX-174353868	Affx-286149675	scaffold678_1	2174027	+	GCAGACAAAGACTTATTGATATTTTTAGCTTCATC[A/G]AGAACAGCTCCCTCGGCACCAGTTTTGCTGACCTA	A // G
AX-174353869	Affx-286149662	scaffold241_2	338031	+	GTAGGAGAACCCAGCCCTGAGGGCAGTCTGTGGTC[C/T]GGGAGTCGGTGACATCTGTCGTGGAAAGCCCAGGA	T // C
AX-174353870	Affx-286149650	scaffold1266_1	252303	+	CCCGGAGGAGAGCGCCAGCACCCCAGCCGCCCGAT[C/T]GCCCTTCTTCACAGACAGCAGCTACTAAAGCAGCT	T // C
AX-174353871	Affx-286149226	scaffold2401_1	545822	+	ATGCAATGAACCAGTTCCCTACATAGATGTCAAAA[A/G]AGAGCCAGAAAATCAGGTTGGATTGATGTTCATTA	A // G
AX-174353872	Affx-286149202	scaffold546_1	396340	+	TCCACGCCTCCCAGTTTCCCCACAAACAGATGTTT[G/T]CGTCCCTCGCGGAGATCTGCAACTGATGTTCGGGG	T // G
AX-174353873	Affx-286149173	scaffold608_1	449014	+	GAAACGCTGAATAAGCTGCTACTGAAGAAGCCCCT[A/G]CGGCCCCATAACCACCCGCTGGCAACTTATCACTA	A // G
AX-174353874	Affx-286149172	scaffold2669_1	107358	+	TTCTGACACCAAGAACTCTCTTACCATATCACATG[G/T]CTGAACACTATCACTCCTCAGAATTTCTGAAGTAT	T // G
AX-174353875	Affx-286149165	scaffold1238_1	1879131	+	CCATGTCTGCGGGCTGTGATCACAGCATGCTGCAT[A/G]TGCCCATCTGGACAGCACAGGTGGCAATGCACATG	A // G
AX-174353876	Affx-286149125	scaffold281_1	9242	+	AAACATTCAGTCTCTTTGGCAAAACGAGAGAAAGC[G/T]GCAGGGAGCTGCTGAAATGCATTCCTCCTGCGGTC	T // G
AX-174353877	Affx-286149121	scaffold2513_1	99368	+	GTGGCCTCCCGCATTGAGACCTATGGAGGCAGGTA[C/T]CGGGCCTCGGTCTCGAGTCCTCCAGGCAATGTCTA	T // C
AX-174353878	Affx-286148994	scaffold1775_1	310523	+	TTGCCTTTGTCATCCTCCTGCTGGTCCACAGGGAT[C/T]CCGTTGGCATCTATGACTGCTTCTGAGGCACAATC	T // C
AX-174353879	Affx-286149407	scaffold1538_1	1043758	+	GCACAGGCTGCTACCGAGGCTGGGCACCAGCGCTA[C/T]GGAGTCCGGTCCTACCTGCACCAGTTTTATGAGGA	T // C
AX-174353880	Affx-286149342	scaffold722_1	185101	+	GAGGCCCCCCTGTTCCTCCCACAGCCACATGCCGG[C/T]GCCCGCACCGGCACAGATGGGAGGCCCGGACCCGC	T // C
AX-174353881	Affx-286149340	scaffold4315_1	341	+	TGCATCCTCTTTTCCATCATAAAAATCCAGTCTTC[A/G/T]GAAGGCAAGTGCAAAGCATTTTCTACCTGTGCCTC	A // G // T
AX-174353882	Affx-286148982	scaffold2087_1	652303	+	GACAGAAGCTGCCTGTGCCCAGCCATTCATGCATC[A/G]TTCTTGGGGCAAACAGGCCCCAGGTCATAATGAGT	A // G
AX-174353883	Affx-286148948	scaffold1_1	3336181	+	TTCAACTGGCCCCAATTCAAGCAGTTTTACTATAT[A/T]TACAGTGATTTATTTATTTTTATTGAAAATACAAA	A // T
AX-174353884	Affx-286148943	scaffold1744_1	41561	+	TGTGAGATCTTCATTCTTTTGTTTCAGCACATGGG[C/T]TTAATTGCTCTGTGGCATGTGGGATCGCAGTTCCT	T // C
AX-174353885	Affx-286148904	scaffold2119_1	49138	+	TGTCTCATTCCTGGTTCCATGTGGTGAATTTGACA[G/T]GCACAAAAGACAAAATACTACAGCTAATTTTCTCA	T // G
AX-174353886	Affx-286148804	scaffold1767_1	115197	+	GGCCATGATGAGCAGGTTCCCCAGCAGGGTGAACA[A/G]GTACAGCAGCAGGAAGAGCAGGAAGAACATCAGCT	A // G
AX-174353887	Affx-286149083	scaffold1811_1	43017	+	GGGAGGAAACCAGAAGCCCACTAACGGCGCGTAAC[A/G]TAGGGTACAAAATAGAGTGTGTGCTGTTGATAATC	A // G
AX-174353888	Affx-286149037	scaffold52_1	94136	+	TGACACCACACTGAGTAGCAAGAGGTTACTGTTGG[C/T]ATTTCTCTGTGGTGGTATCTGTCCAGACATGCATC	T // C
AX-174353889	Affx-286149026	scaffold970_1	1765812	+	ACAAAAGCAGAGTATAAGATCAACACATTATGTAA[C/T]GCTAAACCAGATATCAGAAGTTAATGGAGCTCATA	T // C
AX-174353890	Affx-286149025	scaffold1767_1	19647	+	ACAAGACGGGCACAGTCACGGGTGCTCATGAGCAC[A/G]TTGTAGCGCAGGGGGTGGCAGATGGCCACGTAGCG	A // G
AX-174353891	Affx-286148662	scaffold3657_1	263	+	GGCAGTGAGCACTCATACGTGTATTAGCCTCAGCA[A/G]ATTGTTAAACCGGTCCACTTCCTGTCCAAGAACAG	A // G
AX-174353892	Affx-286148635	scaffold2447_1	533412	+	ATCTGCTGCGGGGATTTCTCTCTAACGATAGAGTA[C/T]GGCTCAGTGGACAGATCCATGCAATTAGAGAATCG	T // C
AX-174353893	Affx-286148607	scaffold459_1	4661406	+	TCAGTGTACTTCAGCGAGCTGATGGGGTGCCGGGT[C/T]CGACACTGCTGAGCGGACAAGCCCCCTTCCTCCTC	T // C
AX-174353894	Affx-286148551	scaffold55_1	1921	+	GCTTCCGGGTCTCTGGGCTTCTGGGCTTCCGGGCT[G/T]CCTGAGCGCGCACGTTGCAGTCTCCGCCGCGCCTG	T // G
AX-174353895	Affx-286148546	scaffold3962_1	14809	+	ACCACCACGTAGAGGTTTGCTACTAAGATATGGAT[A/G]TGATAAGGAATGGTTTTACCCCCAAAGCAATGGGC	A // G
AX-174353896	Affx-286148536	scaffold535_2	687309	+	TGCTAACGTGGACATCGCTACCACAGAGGCGCTGC[A/G]CATGGCTCAGGAGGTGGACCCCCAAGGAGACAGGA	A // G
AX-174353897	Affx-286148297	scaffold260_1	2242622	+	AATCACCTTTTCTTTCTCTCTTTTTCCTGGTCTCC[C/T]CCTCCATTGCATGGAATTTCTGGTCATTTCTGACC	T // C
AX-174353898	Affx-286148239	scaffold2150_1	135405	+	CGGCCAACCCCAACCTCCCTCCACAGGAGCCGGGC[A/G]CCAGAGTTTGGAGAACAAGGGATTGAGTCTCTCGC	A // G
AX-174353899	Affx-286148222	scaffold2024_1	143735	+	CGGGCGGGGAGCCAGGCTGATGCAGACGGACCTCC[A/G]GGGATGGAGAATGGCCTGGCTGGCGGCACAGGTAA	A // G
AX-174353900	Affx-286148195	scaffold153_1	1301351	+	ACCCTGTTAAAGCGCTTGGCCTGGAAGAGGTGGCC[A/G]TTGGCGCGGTACAGCTTCCGCCATCTTCTGGCTCC	A // G
AX-174353901	Affx-286148188	scaffold1822_1	69231	+	CCTTCCTCAACCCCGAGACTGAACTTGTTGACGAG[A/G]GTGTAGATGTTCCTGCTGCAGTCGACTTCCTTCAG	A // G
AX-174353902	Affx-286148165	scaffold1158_1	257512	+	GCTTCCAAAAGTAATAGAAACCACAATAAAGTGGG[A/G]AGAACAGGTGGAAAAAGCTTTTGTCCTTTGCTGGG	A // G
AX-174353903	Affx-286148130	scaffold3411_1	18025	+	GGAATAGATCAGATTCTTCTAGAGATAGGCAGAAC[C/T]GGGAAGAGTTCCTGGAGGCACCGTCACCAATGGAG	T // C
AX-174353904	Affx-286148056	scaffold2383_1	1129919	+	TCAAACATACCTGTACGGGAAGAGACTGTCTCATT[C/T]TTTCCCATTCACTGTTGTCTGGCATTACGCTTCCA	T // C
AX-174353905	Affx-286148044	scaffold491_1	857072	+	CCCGTAAGAATCAAACTGTCTAAGCGTTTTCAGAG[C/T]TCACGACGTGCACAGCATCAATCCCGTCAAGCCTC	T // C
AX-174353906	Affx-286148485	scaffold153_1	158808	+	TGGCACGCTGGTGGACCACGGGTTCCATCTGCTGA[C/T]GAAGGACGGGCGGCTCTGCTTGTCCCACTGGATGC	T // C
AX-174353907	Affx-286148476	scaffold2183_1	88621	+	TCCTTGTCATGTCCTTTGATCGATTTGTGGCCATC[C/T]GTTATCCCCTGAGGTACATGGTCATTATCACTGGC	T // C
AX-174353908	Affx-286148466	scaffold1161_1	781057	+	GGGCGAAAGCTAGGTCTGCGTCACCTTTACCAGTC[A/G]TGGACGTGGAGTTGGAAAGAGCGTCAGAAAGGCTG	A // G
AX-174353909	Affx-286148441	scaffold1824_1	765548	+	AACTAAACTTGTCTGGGGTTTAACCATGATAAAGC[A/G]GGGAGGGGAAGGTCACCTGTAGGCTCAATTTTATG	A // G
AX-174353910	Affx-286148415	scaffold44_2	419623	+	GTGGGAAAAGCTTTAACCAGAGCTCCTATCTCATA[A/C]GGCACCAAAGAACCCATACTGGTGAGAGGCCCTAT	A // C
AX-174353911	Affx-286148408	scaffold448_2	599362	+	ACCTGCTGAAGCCGGGACCCCATTCTGCCACCCCC[A/C]CCATGAGGCACACTCTCCAGGGCTGGAAACTCAAA	A // C
AX-174353912	Affx-286148406	scaffold1745_1	592488	+	GAGTTCCTGGTATGACATGGACACCCGGTGGCATG[A/G]AAGTGTGTACTCAAAATATAGACAAGTGGCTTATC	A // G
AX-174353913	Affx-286148394	scaffold2918_1	471343	+	CACGCCCGTGTGCAGGCTGCTCACGACCAACGCCA[C/T]GGAGATCACCAGCTTGTCTGCAGTGAACGATTTCC	T // C
AX-174353914	Affx-286148392	scaffold598_1	181065	+	CGCTGTCGCACCACGCGGACCGCAAGCCATACCTG[C/T]TGAGCCCGGTGGAGCACCATCCGGCCGACCACCCC	T // C
AX-174353915	Affx-286148336	scaffold1213_1	427988	+	ACCACTTCAGCTGAATCAACTACCACAACAACTGC[C/T]ACCACTACCACTGAGGCTACAACCACAACCACTAC	T // C
AX-174353916	Affx-286148321	scaffold1710_1	345608	+	CTGATGGCCACAAAGAGGCCTCCCTAAGAACTGCC[C/T]GTTTGTGGAGAGAACTTGGTGAGAAACACCTAAGA	T // C
AX-174353917	Affx-286147978	scaffold5165_1	15275	+	TCATCCACTGTTGCAGCTGTGCAGCTCTGCTACGA[A/G]CACCTGAATGGATCCTGTGTGAAAACCCCCTACTC	A // G
AX-174353918	Affx-286147799	scaffold388_1	853484	+	ACCCCTTACTTCTTGGTCCCATAGATCCAGGCCAC[C/T]GCGACATTCTCGAGGATGACGATGACGGTGAGTGG	T // C
AX-174353919	Affx-286147792	scaffold2768_1	309631	+	TTCCTGGGACACGTTGAAACTTTGCAGGACATGCA[C/T]CTCACAGACAGTTTACTCAGCATGAACTCAGTGTC	T // C
AX-174353920	Affx-286147771	scaffold404_1	784608	+	TTTTTTCTCTTTCTTTATTAGTATGGAAACTTCAT[C/T]GATAACCTGAGACTTTTCACCAAGGGAGGAAGTGG	T // C
AX-174353921	Affx-286147756	scaffold1735_1	733724	+	CCCGCGGGGAACTGCGGCCCCGCTGAGGTGACATT[A/C]GGGACGGAGGGGACCGACGGGACCGATCTGGACAC	A // C
AX-174353922	Affx-286147741	scaffold1174_1	381097	+	GTTTGCAAGAGGAGATCATCCGAAAGCGGGACAGC[A/G]TGGCCTCCATGTCCCCCACGGCCAACTCCTGTCTC	A // G
AX-174353923	Affx-286147740	scaffold3677_1	401407	+	TTCAGAAGCCACATGGCCCAGACCCCATTCTCAGG[A/G]GATGGTGTGATTTCCCCCTTTCTTGACACTGTGTC	A // G
AX-174353924	Affx-286147722	scaffold3730_1	274928	+	ACTAAGGACCTGAATTCCATGATTCTCTTTAATAT[A/G]TAATTATTCAACATTCAGTAAATATTTAGTAAGCA	A // G
AX-174353925	Affx-286147718	scaffold4557_1	9157	+	ACCTTCTGGGGGCCACAGAAGGGTAATCTTAACAA[A/G]AGAATTACTTGGACCAGGGCCAGGGCAAATCCACA	A // G
AX-174353926	Affx-286147717	scaffold558_1	1067970	+	AATTAGTATGTATTCTTTAAAGTCCAATCATTTCA[A/G]TTCTGCAGTAATGCATTTGGATTATTACTGCAACA	A // G
AX-174353927	Affx-286147710	scaffold999_1	2232965	+	CTGCAGAAGAGCCCATGGTGCTGAAGAGCTGGAAG[A/G]TCTGCTGGAGCAACTGCACAACAGCTGTGGCTTGT	A // G
AX-174353928	Affx-286147696	scaffold859_1	16215	+	GGCAGCGGCGGCGGCCCCAAACCCTACAAGTGCCC[C/G]GAGTGTGACAGCAGCTTCAGCCACAAGTCCAGCCT	C // G
AX-174353929	Affx-286147692	scaffold3741_1	11523	+	GTCTTCGCTGCTGGCACAGAGATACCTGGCTGAGT[A/C]CATCAGCTCGAAGGAGCTCAAGTTCAGCTCAGAGC	A // C
AX-174353930	Affx-286147651	scaffold707_2	577014	+	CCCAGCGTGTTGGCGATGCCTGTCTTCACGTTGTC[G/T]GTGCAGATGTGGCTGATCCGGTTCTCATGCTCCGG	T // G
AX-174353931	Affx-286147620	scaffold287_1	556820	+	CAGAATGGAAATAATTCACAGTGGGAGTTAGACTA[C/T]CGGCAAGAGGAAATGTAAGTTTTTATTTTTTAAAT	T // C
AX-174353932	Affx-286147353	scaffold2937_1	3485	+	TCTCCTGACTGACACAGCAGGGTCACGGTCTCCCC[A/C/G]GGGGCCACCGTGGGGCCCGGCCGCACCGAGAGGGA	A // C // G
AX-174353933	Affx-286147841	scaffold650_1	301086	+	ACTGGCCCTCGCACTGGGCCTGGAGAGTCCTGGCC[C/G]ACGACCCCGAGCCTCCTCCTGCTCCTGTTTCTCCT	C // G
AX-174353934	Affx-286147836	scaffold1679_1	3066651	+	TACAACAAAATTATCATCTGGAAGTAAAAGATGTT[C/G]TGAAGACTTTAGTCCTCTCTTACCTGATATGCCGT	C // G
AX-174353935	Affx-286147297	scaffold346_1	1152339	+	GAGCTGGCGGCACACAGGGCCCTGCAGAGGCTGGC[G/T]CAGCTGCTGCAGGCAGACCGCTGCAGCATGTTCCT	T // G
AX-174353936	Affx-286147286	scaffold279_1	2562323	+	CACCCCCGGGGTGGCCTGCCATCCCCCTAGTAGCA[C/T]GGAGCAAAGACAGTCAAACCCAGGAGCAGCTGTTG	T // C
AX-174353937	Affx-286147260	scaffold1893_1	301618	+	CTCAGGGTCACGCTCCCGCCTGTGCCATCAGGCTC[A/C]CTGGCACAGTGAGGCCGGCGAGTCCAGCGCTGCAG	A // C
AX-174353938	Affx-286147257	scaffold279_1	646067	+	CCCAAACTCACCCTTCCAGAAAGTTGGAAAACTAG[C/T]AAGTTCAGATACGGGAGAATCAGACCAGTCGAGCA	T // C
AX-174353939	Affx-286147250	scaffold760_2	211449	+	CACCTGACTGGGTAGACACACTAACGTGAGGCACA[C/G]AGGATCCACCGACAGCTGCTGTGGGTCTTGTTAGG	C // G
AX-174353940	Affx-286147191	scaffold169_1	910119	+	ATGGACCCTGTGACCTTCATCCAGACTCTGCCCTC[A/G]GACCTGCGCCGTAGTGTCCTAGAGGACATGGAGGA	A // G
AX-174353941	Affx-286147529	scaffold2727_1	765921	+	CTAACCTTTCTCACCTGCTAAACAATAAGATCCCC[C/T]GAGGTTTTATCAAAAGGAAAAGGGGGAGCCAAACT	T // C
AX-174353942	Affx-286147513	scaffold1954_1	175127	+	GCCACTCAGGGGCTGTTGATCTGTTTTCTCCTCCT[C/T]GGACAGCTGGCCTTCTGCAGCCCCAGGGGGGAAGG	T // C
AX-174353943	Affx-286147479	scaffold860_1	90084	+	GGGCCAACCTCTCTCCTTCTCTCTAACAGTATGCA[A/G]TTTCATGTGATGCCGCCAAGACCCTGCCTCCTGTC	A // G
AX-174353944	Affx-286147447	scaffold161_1	92353	+	ACACAGCCTCATCTGACTTGTGGGTGCCCTCCATC[A/G/T]TTTGCAACAGCTCAACCTGTTGTGAGTACAGACAT	A // G // T
AX-174353945	Affx-286147373	scaffold3167_1	527815	+	ACTCTAGGAAGCCAACAAAGCTAGTTTCATGTTTT[A/C]GTGCTGTGCCTGTGTATATTTCGATTAACCAGGTA	A // C
AX-174353946	Affx-286147366	scaffold260_1	1916872	+	AAATGAAAAAAGAGAGAGAGAAACATGCAGCAGAT[G/T]TAAAACAACTGTACAGCCAGATCAACAGCTTGAAG	T // G
AX-174353947	Affx-286146966	scaffold2151_1	503935	+	CCATGGCTGGAGCTTCCACTCTTTGTGGTGTTCCT[A/G]ATTTCCTATATCTTGACCATCCTGGGCAATCTAGC	A // G
AX-174353948	Affx-286146950	scaffold832_1	489826	+	CGATACACACCAGGCCTCAATAACTACCCCCGCCC[C/G]CCGACCCTGGGGACTCCTCCCTGCCCCCTCGCACA	C // G
AX-174353949	Affx-286146908	scaffold1522_1	157654	+	GATATTTGGCCGGCCTTATTACCAGCAGGATGTAT[C/G]CAAGATGATCATGAACTTGGCTGACTATCACCGTC	C // G
AX-174353950	Affx-286146883	scaffold260_1	421503	+	CCATTAGTCAGAAGAACCACCTAGCCATGGAGGCT[C/G]TGAAACTAACTAGTTTATCAGCAGTTTGGTCCCAG	C // G
AX-174353951	Affx-286146880	scaffold522_1	1304345	+	GAAGAACTTGGCTGAGAACCTCGCCAGCTGCTTCC[A/G]AGAACTTTGAGCAGTCCCCTTGCTGGCCAAGGGCA	A // G
AX-174353952	Affx-286146872	scaffold699_2	102621	+	CGCTGCTTCGTGGGGACTGGCACCGAGTACCGAGG[C/T]GTGGCCAGCACAGCGGCCTCAGGCCTCAGCTGCCT	T // C
AX-174353953	Affx-286146866	scaffold3960_1	400718	+	TGTCCTCCTCCTGCCCTCCTTCTCCTTCAGAATCT[G/T]GAGTCGGGGGCAACTTCAACTTCCTGCCCCCTTGG	T // G
AX-174353954	Affx-286146851	scaffold381_1	192	+	GCTCCTGCTGACTCTCCAAAGATGGTCACAGAGCC[C/T]GGATCCCCTCCAAAGTTGGCAATGTTCTCCTGGAC	T // C
AX-174353955	Affx-286146825	scaffold1332_1	964223	+	AGGGCCAGCAGCTCGTGGCACCTGACAGCCTCGGC[C/T]GGGTGGCCCTTGCTGTAATACCGCAGGAGCTTCCT	T // C
AX-174353956	Affx-286147585	scaffold1573_1	53998	+	AATGAAGATCTGTCCACGCTGATTATGGGTGGTTT[A/T]TCTTGCTTGTGCGGCTCCTGGTGCTGCCGAAGGTC	A // T
AX-174353957	Affx-286147137	scaffold96_1	45219	+	GAGTGGTTTGGCCTCGGCCTCACGCTGATCGACGC[A/G]CTGGACACCATGTGGATTCTGGGGCTAAAGAAAGG	A // G
AX-174353958	Affx-286147105	scaffold1464_1	1212313	+	CTGCAGCCCTCAGCTGACTGGATCCTCAGGATGGC[A/G]GCCAGGATGCACACATAGGAGCCCAGCACCAGGCA	A // G
AX-174353959	Affx-286146608	scaffold671_1	322152	+	TACACCTTGAGGAACAAGGAAGTGAAGGAAGCCTT[G/T]CAAAGACTAACACCAAGAAGCACTCTGAGTCTAAC	T // G
AX-174353960	Affx-286146543	scaffold1139_1	394315	+	TAAGGGACTAGAACAGTTTTAATAGCCTTCCCCAA[G/T]CCATGGCCATGAAACATTTCTACACATTTCATCAA	T // G
AX-174353961	Affx-286146522	scaffold2573_1	1024579	+	GCCCGCTCCACCTCGCACCCACAGGTACCTCGCTC[A/G]GACCCAGTGGATACCAGCTCCTCGTCCGGCCCGCG	A // G
AX-174353962	Affx-286146428	scaffold1029_1	21320	+	AAGCCCTTGGTGTCGTCGCTGGGGTCCTCCAGCAC[A/G]CGGTTCATCTCCTCGTCGAAGTAGCCGCGCTGGTA	A // G
AX-174353963	Affx-286146387	scaffold407_2	542851	+	CTTGAAATTCTCCAGCATCACCTCCCGGTACAGGT[A/C]CTTCTGAGTAGGGTCCAACTGCCCCCACTCCCACC	A // C
AX-174353964	Affx-286146381	scaffold247_1	201755	+	CTGAGCCACCAGGAAAGCCCAGCTCTTCTGGAAAT[C/G]TGAGCTAATTTTCATCTTTCTGCTCAGGTGCATAC	C // G
AX-174353965	Affx-286146561	scaffold1259_1	144945	+	ACACACCCATGTATTTTCTGCTGCGAAACCTGGCC[A/G]TCATAGACCTCTGTTTCTCCTCAGTCACTGCCCCA	A // G
AX-174353966	Affx-286146546	scaffold1118_1	277260	+	AGGGGCGCAAGCGCTGCTGCAGAGAACGGTGCAGG[A/G]CAGGGCATCCGCTGCAGGGATCGCTCTAGGTTCGC	A // G
AX-174353967	Affx-286146250	scaffold1346_1	631540	+	GTCTAGCTCTCGCAAATCATTGAAGTCTCCTCGGG[C/G]CTTTGTCAAGGAGGCCAAGAAGGCCTCATGGTTCT	C // G
AX-174353968	Affx-286146244	scaffold3167_1	598074	+	TACATCACTTTCTCTTGTTTGGTTTAAAGGGTCTC[C/T]AATCAGTGATTTTTCTGATGTGGGAGGAGATATCT	T // C
AX-174353969	Affx-286146217	scaffold348_1	80312	+	GGCACGAGCTCCAGCCAGAAGGCCACCTTGTTGGC[C/G]CGGTAGTTGTCGCGCACGCGCGGCTTCAGACCGAT	C // G
AX-174353970	Affx-286146206	scaffold399_1	515595	+	AATATGTGTCACTGTATAGTATATACTTTATTACT[C/T]CAATATCTGCTAAGACTATATAGGTTCCTGTTTAT	T // C
AX-174353971	Affx-286146156	scaffold673_1	57138	+	TGGAGCTGTGCAGGAGGTGCCCGTGGGGCTGGTAC[C/G]GCCGGCCAGGGCCATCCTGTGTGACTACAACAACC	C // G
AX-174353972	Affx-286146137	scaffold1537_1	55423	+	GAGACGGGTTGAGGACAATAAGGTGCTGAAATGCA[A/G]CTCTTCCACCAGCTGCCGGGCCTCGCATACCTGCA	A // G
AX-174353973	Affx-286146116	scaffold2221_1	1236194	+	CATCCTGAAGGGGACGAGGAAGCCCAGTGCGCTCC[A/G]GCGCCCAGACACACCGACGGAGCTGCCTCTGGAGC	A // G
AX-174353974	Affx-286146078	scaffold1336_2	210099	+	AGAACCAGATGAAACAACTGATGAATAAGTACCAA[A/G]GTCAAGATGAGAAGCTGTGGAAAAGGAGCCAGACA	A // G
AX-174353975	Affx-286146075	scaffold892_1	1403967	+	ATGTAGGCTGCATCTGTGCAGTCCGAGGAGGTCCG[C/T]GAGCGGATTTTGTTGGATTCAGCCCGCTCTAGACC	T // C
AX-174353976	Affx-286146304	scaffold3139_1	368521	+	CTAAAGATACTTTAACATAAATATTTTATAACTTA[C/T]TGTGAAGACATTTTGCACACCACCACCATAAATAC	T // C
AX-174353977	Affx-286146299	scaffold2223_1	2821	+	GAGTTCCCTCTGGGTCCTGGGACCCCAGACCACAG[A/C]GGGGTCTACAGGTGCTATGGCTCTTTCACTCGCTC	A // C
AX-174353978	Affx-286145903	scaffold994_1	989552	+	CAGGCCAGTGAAGACAATGGACACCCAACCGTGCC[A/G]CTGGAATGAAGAGCCCACTTGGTAGATGTGGCCGC	A // G
AX-174353979	Affx-286145889	scaffold3140_1	593385	+	AGGAAAATCTTATCAGCTTCTGGAGTTGTCGGTCC[A/G]TTGGCACCTTCAGCAATGATCTGCAAGAAAGTTAG	A // G
AX-23172567	Affx-286145886	scaffold1091_1	213943	+	TCCCAGCTTTGCTGTAAAGTCTGCTTCTCAGCCTT[A/G]GAGAGGGGATCTGGCTGTGCTGCTGGGTCAAAGTC	A // G
AX-174353980	Affx-286145841	scaffold760_2	305306	+	GACAGGTGTAGAGGGTCCTGGGACAGGTGTAGAGG[A/G]TCCTGTGACAGGTGTTGAGGTTCCTGGGACAGGTG	A // G
AX-174353981	Affx-286145805	scaffold2151_1	535585	+	GACTTCAAGACTGACCTGCGCTTCCAGAGCTCGGC[A/C/G]GTGATGGCGCTGCAGGAGGCGTGCGAGGCCTATCT	A // C // G
AX-174353982	Affx-286145800	scaffold6_1	51983	+	GATTCAGGGGTCTCCAACAGCTGGCAGTGCCGGGT[A/G]AGCAGCTCTCGAACAGCCTTCTCCCGCGTGCTATA	A // G
AX-174353983	Affx-286145782	scaffold2335_1	188738	+	AAGTTACTGAGGAAAAAGTACATGGGGGTATGCAG[C/G]TGAGAGTCACAGACACTTACAATGATGATGACACC	C // G
AX-174353984	Affx-286145670	scaffold568_1	3021355	+	TATTAAATTCAGGACAAACTTTTTCATTAACAGCT[A/G]CAGTCACCTCTTCATTTTCATCAGTCACACAAGAA	A // G
AX-174353985	Affx-286146017	scaffold1143_1	26993	+	TTACTGCAAAATAATAGCAGCTGGTTTGGTACCAT[C/T]TCCAGGTCTTAGGACAAGGATTGCATTTGTGGTCT	T // C
AX-174353986	Affx-286146006	scaffold5848_1	14538	+	TCCCCGAAGGTGATGGAGCAAATAATATTGGAAAC[A/G]GCATTGTTGATTGTCAAGTGAGGGTCAAAAGGCTG	A // G
AX-174353987	Affx-286145611	scaffold3588_1	453912	+	CAGGAAGAACTGGAGGAGCCTGTGTATGAGGAGCC[A/G]GTGTATGAGGAAGTGGGGGCCTTCCCCGAGCTGAC	A // G
AX-174353988	Affx-286145589	scaffold663_1	344539	+	GACGACGCGGACCGCTCGCAGTCCCGGTCACGCTC[A/G]CGCTCGGGCTCCAAGGAGCGGGAGCGTGCCAAGTC	A // G
AX-174353989	Affx-286145588	scaffold1451_1	158818	+	CGGGAGCAGCTGCTGACCTCCGAGGCTGCTGTTCA[A/G]AGTCTGCAGGCTGCCGTGCGCCAGAGGGACAAGCT	A // G
AX-174353990	Affx-286145552	scaffold1518_1	473	+	AGGCAATGGCTTCCAAACTCCTGCGTGCGGTCATC[C/T]TTGGGCCGCCGGGCTCGGGCAAGGGCACCGTGTGC	T // C
AX-174353991	Affx-286145470	scaffold22_2	1259716	+	GGTGGTTAACAGTTTTTAGCTCCATAAAACAGATC[C/T]GGGTTTTTCAGCCCCCAAAACTAGCATTCGGTAGC	T // C
AX-174353992	Affx-286145742	scaffold2947_1	276365	+	AGTGATGACATCTGCAAAATGCATGAGCAGGGGCA[A/G]TACAGGGGCCAGGGTGGGCAAGCGCTGGTGATGGG	A // G
AX-174353993	Affx-286145720	scaffold4551_1	79818	+	TCCCGCTGGCCCTGATGGAGGACCTTGAAGCGCCT[C/T]TTGCCTATGCTGTCGACCACTGAGCGGCCATCAGC	T // C
AX-174353994	Affx-286145697	scaffold2547_1	2334424	+	GTTTCTGGAGAGCTACAAGGCGGCGTGGATCTTGA[C/T]GGAAGACCACAGTTTTGAGGACCGCATGATAGATG	T // C
AX-174353995	Affx-286145695	scaffold3527_1	34642	+	CACAGTCTATGGTGACGGGGTCCAGGAAGCACTTG[A/G]TGCAGATGGAGCAGGTGAGTTCACTCTGGAAGACC	A // G
AX-174353996	Affx-286145417	scaffold2388_1	561398	+	ATGCCCCCAAGACCCAACCCATAGCCAGCACCCCC[A/G]AAGCCGGTCCGGTTGGAGCGGTAGCCACTGCTGAT	A // G
AX-174353997	Affx-286145377	scaffold1633_1	604433	+	CCCAAAATTTATAGTTAGGATTCATTTTGGAAATC[A/G]CATTTTAAACTTTGGAATCAAAATTGTTTCCTATT	A // G
AX-174353998	Affx-286145351	scaffold734_1	998230	+	AGGGGCAGTTCTCTGGTGCTCTGCACTACCTCTGC[C/T]GCCTGCCCTCTGCCTTCGCAGACCCTTTACCTGGA	T // C
AX-174353999	Affx-286145309	scaffold3660_1	371130	+	CGGCAGCCACTCACCGACTTATTGTCATCGAAGGC[A/G]TGCTCCTCGATCTCCAGCTCCAGACGGTCGGCCGC	A // G
AX-174354000	Affx-286145302	scaffold788_1	31603	+	ACATTTAGGGATATCGCCGTGCTCTTCAGCCGGGA[C/T]GAGTGGTTGCACCTGGATGCTGCCCAGAGAACCTT	T // C
AX-174354001	Affx-286145260	scaffold357_2	410075	+	ACCACGTACTCCCGGCCATCCGCAGCCCGAGAGGG[C/T]GAGAAGTCCGTCAGCTGCAGGTTGCTGTCCCGGAC	T // C
AX-174354002	Affx-286145165	scaffold1207_1	490829	+	TGCGCGGCCGGAGGCAACGTGAATGTGGAGATGAA[C/T]GCAGCGCCCGGCGTGGACCTCACGGTTCTGCTGAA	T // C
AX-174354003	Affx-286145095	scaffold3724_1	7538	+	GCTGGAACTAAAATATACAAAAGGTTTTATACCAC[A/G]AGGAGGTATCCTGACAGAGCAGAGTCGGTGCTGAC	A // G
AX-174354004	Affx-286145090	scaffold824_1	816559	+	GTAGGATGTGGGCACCAGGGGCACCGTGCTGGCCC[A/G]GGGGCCCTCGGCCCCCGTCACCAAGGTAGCAGCAG	A // G
AX-174354005	Affx-286145060	scaffold203_1	139005	+	CACAACGGCTTAAATCAATTCATGAAGGGAAAACC[A/T]GACTCTCTGTTTGAGCATACATCCTTATCAGAACA	A // T
AX-174354006	Affx-286144986	scaffold873_1	226905	+	TACAGGGCAGCCCCATAGAATAAGATCACCACCAT[C/G]ATGTGTGAGGAGCAGGTGGCAAAAGCCTTCTTCTT	C // G
AX-174354007	Affx-286145245	scaffold159_1	2550088	+	CGCCACCGCCCAGCCCCCGAGGACTGGGGCGAATG[C/T]GGTAGGGCCATCAGGGCTCCCGCTCGCAGTCGCGC	T // C
AX-174354008	Affx-286145234	scaffold964_1	1440085	+	CATCAACGTTGTTATTCAGGAGAATGGTTCTCTTG[C/T]GGAAATCCGAAATTTTTTGGGTGAAACATATATAC	T // C
AX-174354009	Affx-286145231	scaffold252_1	2799673	+	GCAAGGGGTGACACAGCCAAGCCCAGCCCCTCTCC[A/G]GAGGAGAAGGCCACACGCTGCCTCATCCTCTGATC	A // G
AX-174354010	Affx-286144947	scaffold1267_1	181067	+	AAGGCCACCAGGGCCTGCGTAGAGTCGCAGGAGCT[C/T]GGCTCCCGCGGGCCCCCCCAGCAGGGCCGGAGGCG	T // C
AX-174354011	Affx-286144890	scaffold481_1	274810	+	GTACTCAAAGCTTTAGAAAGGTTTACTGTTGTTGA[C/T]GATATATATTTAATAGCATTATTTTCCAGTTTATT	T // C
AX-174354012	Affx-286144767	scaffold825_1	2698297	+	CTTTTACCGCTGGCTTACTGTTTGCACGTCTTAAT[C/T]GGTGTCTACTTGGATTAAAACTTCTTTCTTCGCTG	T // C
AX-174354013	Affx-286144612	scaffold2388_1	691645	+	ACCGAGCTGGGCCGGAAGCCATAGCCGCCGCTGCC[A/G]CTGGTGCTGCTGATGATGGCTGCGCGGAGAGAGCA	A // G
AX-174354014	Affx-286144593	scaffold279_1	2993984	+	AGCGACCTCATGTTGGCAAAGTGTGTGTCCATGGC[A/G]CCCCCGTGGGGGAAGTTCTGATTCATCCTCTTCAT	A // G
AX-174354015	Affx-286144786	scaffold809_1	688544	+	TGAAGAGACAAGTTTTTCAGGTGGATATTCTGATC[A/G]GGGTCCTCCAGGACTGTCACTTTCCTAGGGAAAAA	A // G
AX-174354016	Affx-286144252	scaffold345_1	1751198	+	AACCCCGGGGCTCTGAGTGGCAGCCAGGTCAGCAT[C/T]GCTCTCCTCCTTCTCCTGGGCTGTCCCCTGCTTTT	T // C
AX-174354017	Affx-286144248	scaffold1273_1	678	+	TTCAGGCAATGTGGCTGCCCGTCCGGGAGTCTCAA[C/T]CACTCTGTCTGCCACCACACAGCTGGAGAGCACCA	T // C
AX-174354018	Affx-286144213	scaffold3628_1	285	+	CGGGATGCTGTGACAGGCGCCGCGGTGCAGGAAGA[A/G]GCGCAGAAGCAGAGCCCTGGTCTCCTGGCCACAGG	A // G
AX-174354019	Affx-286144173	scaffold1174_1	1282918	+	TGTCGCTGCTTTGTGTTTTCTTACAGACAGTACAC[C/T]GTGCGCTACCGAGAGAAGGGGGAGTCGGCGAGATG	T // C
AX-174354020	Affx-286144117	scaffold1306_1	473969	+	GGGGTCGCGGAACCGGTCTCGCGGTCTTGGCTGGA[A/G]ATGGAGTTCGACAGCGAGGCTCTCAGGCGACTCCT	A // G
AX-174354021	Affx-286144115	scaffold1668_1	4708	+	AGTTCTTTATCTCCATGTCCTTGACCTCTTCGTCA[A/G]GGTTTGGAGGCCCCGTGGGAGAGATGTGAAGGGCA	A // G
AX-174354022	Affx-286143971	scaffold871_1	1124882	+	ACAAAATGCAGCAAATCCTTCGCCCTGCTCTACAA[A/G]TGGAGCTGAAATAGTCCCAGGGCTCTGGGCCTGCA	A // G
AX-174354023	Affx-286144459	scaffold1085_1	799497	+	CGTTGGGTGAGGTCACTTCCCTAGGCTCTGATTGG[C/G]TTCTGAGGAAGCCTTAGACGTACTGATTGGTTCCA	C // G
AX-174354024	Affx-286144391	scaffold1234_1	1182008	+	ATTTAAGCTCTTGCCTTACATCATACTTTATTTTC[C/T]TTAATATACCACATTTATTGAAGGAAAAAGATTAA	T // C
AX-174354025	Affx-286144385	scaffold3_1	590608	+	GTATCATTGTAATGGTCCTGAAAATTGTAGATCAC[C/G]GAGGAGCCAGCTCCAAAATAGGCAGAAATGTCTGG	C // G
AX-174354026	Affx-286144383	scaffold2488_1	51963	+	CCATAGACTGTGGGCACAGCTTCTGCCGTCCCTGT[C/T]TGAGCCTTTGCTGGGAAGAAGGCCAGACTCCAAGG	T // C
AX-174354027	Affx-286144365	scaffold734_1	982112	+	CACATGCAGTCATGGCGAAGAAAGTCCCTCTGGCT[A/G]GCCCTGTCGGCCTCCTGGCTCCTCATCCTGCTAAG	A // G
AX-174354028	Affx-286143962	scaffold357_2	370587	+	GAGTCTCTCTGATGGGTCCTCTGGTTAGGAGGCTA[C/T]GGGCCGTGGCTATGCCTGGCGACTAGCCCAGTAGC	T // C
AX-174354029	Affx-286143954	scaffold847_1	633115	+	TCCAGCTTGGACTTCTTGCCATAATCGACTGAGAG[A/G]CGTTCCATCAGCAGGGAGGTGAACCCAGAACCAGT	A // G
AX-174354030	Affx-286143905	scaffold54_1	539065	+	TGGATTTCGGCCGAGAGGCGCTCGAGCAACTCCTC[C/T]TGCTGGGCCCGCTGCTCCTGCAACTGCAGTAGGTC	T // C
AX-174354031	Affx-286143840	scaffold6400_1	18605	+	GTCCATCCCAGCTACAACTCAAACACCTTAAACAA[C/T]GACATCATGCTGATTAAACTGAAATCAGCTGCCAG	T // C
AX-174354032	Affx-286143824	scaffold847_1	1200459	+	AAGCCCAGCCCTCCTACCTCTCTCTGCCCAGCACA[A/G]CGCCCCAGAGGCAGCGGGGTGGCCGGTCCCTCGGC	A // G
AX-174354033	Affx-286143812	scaffold1256_1	112047	+	AGGTTATTGTTCAGATTCACAGGTGCTCCAGAGCC[A/G]TTCATTCCAGCAGGTAGAGGTGCCACAGGTGGTGG	A // G
AX-174354034	Affx-286143795	scaffold1167_1	4168	+	CAGCTCTACCGAGAAGACACAGTTGTCTGAGGGTC[A/G]GGCCTGGCGTGCATCCACCAGGCCTGGCCCCAGCT	A // G
AX-174354035	Affx-286143644	scaffold3660_1	249445	+	CACTGGCTGGATGGTGAGGACACCGCCGTCCAGGA[A/G]ACGGTCAAGGCGAACGTGAAGATGCAGTGCTTCTC	A // G
AX-174354036	Affx-286144525	scaffold375_1	867502	+	CACCTGTTCCGCCTCGGGGACGCCATGCTAAGGAT[C/T]GTGCGGAGCAAATCGAGGCCCCTGCTCCACGTGAT	T // C
AX-174354037	Affx-286144521	scaffold973_2	3180	+	CGGCTACAAGGTGAAGCAGCGCCTGGGTGGGGGCC[A/G]TGGCGGCCCATCCCGCCGGGCCCCCCGTGCGGCCC	A // G
AX-174354038	Affx-286144093	scaffold3551_1	313595	+	TTATAGGTGAGGGGGTGCCGCTGTACCCGCTGTGC[C/G]GTCCCCCCTCCACTCCCCCGGAGGCTAGCGCTGCT	C // G
AX-174354039	Affx-286144092	scaffold913_1	160700	+	ATTCATGGATGGAGGGAGTTCATTTCATTTTTATG[C/T]CCATGGAGCTATGAATACTGGATACAATATTGTGC	T // C
AX-174354040	Affx-286144059	scaffold2806_1	337822	+	GTGGTGTACATCGTGAAGGCGATGTACTTGGCCTC[A/G]TTGAAGTTCGCCGGAACGTTTCTGGTCTTGAAGGC	A // G
AX-174354041	Affx-286144052	scaffold2192_1	1059166	+	ATGCAGCCTATGACACTCTCAAGTCAGATGATGCC[C/T]GCAAAGGCCACAGTCAAATCTCCTTTTTAAATATA	T // C
AX-174354042	Affx-286143998	scaffold913_1	165396	+	CACGTTTGGCAAATATATGCTGGTTGTGGAGATCA[C/T]CATTATTTTAATATCTAACTACAGGATCCGATGTT	T // C
AX-174354043	Affx-286143552	scaffold991_1	755923	+	TTCTTACATTGCAGGTATAAGGTGCTGATGAGGAA[C/T]GTGGCGATGCCTGAGGACATCAGGGGCAAGTGCAC	T // C
AX-174354044	Affx-286143491	scaffold1335_1	678873	+	ATCTTTGGTCTGTCCTTCGTGTAAAGGAGGAGCAG[A/C]CTAACAGAGTCTGTCACCAAATTCCTAAAGAGATA	A // C
AX-174354045	Affx-286143477	scaffold2431_1	236191	+	AGGCAGTACTTCATCGGGGTCTTGGACATTGCTGG[A/C]TTTGAGATCTTTGATGTGAGTAAGCAGAAACTTAG	A // C
AX-174354046	Affx-286143412	scaffold1663_1	263042	+	TTGCCCCTTGGGCCACCCTTTCGGAGACTGGGTCC[C/T]GCCTTACGACGCGTAGGTCAGCCTGTGGGTGGTTT	T // C
AX-174354047	Affx-286143408	scaffold2047_1	165485	+	AGGACGCACATACATGAAGAAGAGAGTGCCATAGA[A/G]CAAGGAAACAGAGAGCAGGTGGGCACTGCATGTGG	A // G
AX-174354048	Affx-286143775	scaffold2166_1	358059	+	CTTTCCCACCTAGGGATGAAACCTAGTGTCCGCGG[C/T]CTCTCCTGCCTGTTGTCCGGGCGCAGGAAAGGGCT	T // C
AX-174354049	Affx-286143770	scaffold386_1	2637429	+	GCCCTGAAATTCCGCGGCTGGTATGTGAACCGGAT[G/T]CGACTTGCGAAACCAGTGAAAGAGATGAATTCATT	T // G
AX-174354050	Affx-286143763	scaffold1093_1	1432080	+	TCGCAGATGCACTCTCCAGAGCCTGTGATCCCGTC[A/G]TCGCACTGTCCATGGTCTGAGCAGCCACAAGCTGT	A // G
AX-174354051	Affx-286143691	scaffold1001_1	1286445	+	CATATCGTGGAGAACGATCTTTATATAGATTTTGG[C/T]GGCAAGTTTCATTGCGTATGTAAAAGACCGGAAGT	T // C
AX-95718302	Affx-286143686	scaffold1860_1	262752	+	CCACTCTCCGATACCTAGCTCTGAAAGCTTGTGCC[A/G]GACTGAATTTGCATCAGAACGGGTGAGACTGGACT	A // G
AX-174354052	Affx-286143668	scaffold482_1	1256216	+	ACCTGTCAGGCTCAAATTTCTTTCAGAATTATCCC[C/T]GGGACTTTCTTGTCTCTGGACAAACTCCTCATCAA	T // C
AX-174354053	Affx-286143345	scaffold153_1	2539537	+	GGCCCCTTCCCGCCCTGGCACTCACCCTCACTAGA[C/T]GGGGCGATGGCGCTGTCATCCCACTCCAGGGTGGT	T // C
AX-174354054	Affx-286143334	scaffold1046_1	964425	+	ACCCTGGATATCCCTCCTGAAGATGAAGTCATCAG[A/G]AAGGTGAAGGAAGATGGGACTAGGGGCAGGGAGAA	A // G
AX-174354055	Affx-286143304	scaffold712_1	178613	+	AAGAGGTTCCAGAGCCTGGTGTTCTTATCCCTGCC[C/T]GAAACTTCTAAGACAGAGGTGTTGCCGAGGTAAGC	T // C
AX-174354056	Affx-286143282	scaffold3189_1	14083	+	GGGCAAGGGGCTGGGGGCCAGGCTTTACCTGTGCT[G/T]AGCAGCAAGGCCCAAGGGATGACACTGGACAGCTT	T // G
AX-174354057	Affx-286143266	scaffold4636_1	62285	+	CACAGCCAAGAGGAATCCCTCAGTGGTGACCAGCA[G/T]GGAGAAGAAGAAGAACTGGGTGGCACATCCCTCAA	T // G
AX-174354058	Affx-286143210	scaffold1873_1	87078	+	AGCCCGGGGCCCAGGCACCAGGTCAGAACCACCCC[C/G]GGCCCGGCCTGGGCTCCTCCGCCCCCACCTCACAC	C // G
AX-174354059	Affx-286143048	scaffold299_1	516765	+	AACCTGCGGCTGCAAACGTTCTGCCAGGACTGCAG[A/C]GTCTTAGATGTCCAGACCCACATGCCACTGGTGAT	A // C
AX-174354060	Affx-286143040	scaffold3898_1	78893	+	GCATCGCAGTGGGTGGCATCGTCAGAAGAGAAGAG[C/T]ACAGCATCCTTGATGAAGTTGGACAGGGCGCGCAG	T // C
AX-174354061	Affx-286143006	scaffold184_1	2239112	+	CCGGACTCTTTGCCAAGGCCGACAGGTGCCACCGC[A/G]AGTGAGGAGTCCCCCATTCAGAGACTGAACAGGGT	A // G
AX-174354062	Affx-286142972	scaffold1164_1	1589699	+	TAGTACACATCCACTTACAGGAGCACTGATTTCCT[A/G]AGATTCCAAAAGTGTTTCACTCTGATAATCAGTGG	A // G
AX-174354063	Affx-286142929	scaffold2054_1	1528423	+	GGCTATGGTCCTTGCTTTCTCCTGAGGAGAAAGTC[C/T]TTGCTCGGGTGACCCATAAGTTGCAGAGGAGGTTG	T // C
AX-174354064	Affx-286142787	scaffold940_1	755310	+	TATAATTTTCTAAATACATACCTAAACAAACAAAA[A/C]CCCCTGCCACAGTTTCCATATCTATCTCCTCTTGC	A // C
AX-174354065	Affx-286143197	scaffold994_1	1664412	+	CAGGAAGAGATGAAGGGCTTGGGTGCAGACCTCAC[A/G]TTACCAACCCCAACAGACGACTTCTTCCCTTGGCT	A // G
AX-174354066	Affx-286143163	scaffold1259_1	410548	+	CTAGGCCAGAGACAAAAGGAGAGGCCCACCTCCTG[A/G]GGAGGCCCGAACTAACCAGAGCAGGACCCAACAGT	A // G
AX-174354067	Affx-286143150	scaffold207_4	35105	+	TTGCAGAGTGAAGTGCGTTGCCATCCTCAGAAACC[A/G]TCTCAGACGACTGAGTTAAGTCATCCAGGTCGTTC	A // G
AX-174354068	Affx-286143100	scaffold3874_1	106383	+	GGCAAAGTACAACCCAATCTTCTCTCCAAAGTACC[G/T]CCTGTTTATGATATAAAAGTCTTGCAAATTATATT	T // G
AX-174354069	Affx-286142757	scaffold1401_1	60301	+	ACATCTGTTTCACCACCACAACAATCCTAAAGATG[C/T]TAATTAATATACAGAGCCAGAGAAAAGCTATATCC	T // C
AX-174354070	Affx-286142750	scaffold206_1	141659	+	TGGGCCCGGGGACCCCACAGAAACTCATAGCGGGC[C/T]GGATCACTGTTGGGCACCTGTCGGTACTCGAAGTA	T // C
AX-174354071	Affx-286142693	scaffold333_1	480753	+	CCTATTCCCAAGCTCTGCCCTCTCCTCCAGGGGAA[C/T]AGGAGCAGGAATCTCGCTGGGGCCTCCTTCCAGAC	T // C
AX-174354072	Affx-286142689	scaffold1377_3	119730	+	AAAGTACAAAGTCCAGATTACAGTAAAGAAAGGGA[A/G]GAGTGCAGACGAGCCCGAGGACAGAATGGTAAGTG	A // G
AX-174354073	Affx-286142596	scaffold351_2	132604	+	CAATGCTTTTTAATCACCACTGAGATTTTCCCCCC[A/G]TAACATCAGAATGGCAAGCAGGCGAAAGTCTACAA	A // G
AX-174354074	Affx-286142517	scaffold2447_1	533277	+	GATTACCCTTGCTGTGTCTGTCTGCATTCTTGCTT[A/G]CAGTCCTCTCGGCGGTCACAAGACCCAGCGTGTAG	A // G
AX-174354075	Affx-286142491	scaffold275_3	282280	+	GCAGCATCAGGTGACGGGAGCCAACTCACGGCTGC[A/G]AGAAACGAGGAGAAAGACGAGTGTGCCATGATTTC	A // G
AX-174354076	Affx-286142842	scaffold1278_1	3021473	+	TGAATTGAATTCGTGTATTGGTTTTGGTACCAAGC[A/G]ACTGGCGATCCAAATATTTAATGTAACAAATATTT	A // G
AX-174354077	Affx-286142837	scaffold909_1	622613	+	GACGCGTTTGTGATGCTGGAGGTGCTGGCTGGCTT[C/T]GTCCACTTGACCGTTCAAGTCAGCGATCAGCCGAA	T // C
AX-174354078	Affx-286142831	scaffold970_1	1767733	+	CTGCCAAGATAAGTGTTGAGATACTTGATTCTGAT[C/T]CAGTATTCTGTTGGTGGTGGTGGTGCTGTCAGAAA	T // C
AX-174354079	Affx-286142462	scaffold1860_1	55698	+	CTCCATTCCGACCCCCTCCTTACCCCATCTCAGGG[A/T]GAGGGGCTCCTGAAGCCCCTCGTGCTGCACATGGC	A // T
AX-174354080	Affx-286142440	scaffold355_1	328770	+	ATTCTTTACATCATTAGGTTTCAGATGGAGCTCTG[A/C]GATGTTTTGCATCACTAGCTGACCGATTTACCCGT	A // C
AX-169370656	Affx-286142425	scaffold2097_1	26660	+	AGGTGCCAGCTCAGCCTCTGCTCGTGTCTGCAGGT[A/G]CGGGAATGGAAGGAGCAGGGCAGCAAGACCTTCAT	A // G
AX-174354081	Affx-286142578	scaffold2995_1	104384	+	CTTTCGGTCTGTTCCGTGATGGCAGCCGCCGCCGC[C/T]GTGGTCACCCCGTCGGGTTTGGAGGATGAGGTGTC	T // C
AX-174354082	Affx-286142221	scaffold4232_1	37300	+	GAACAGTTTCAGGTTCTCTCCATGCTCTGGGCACC[A/G]TGGATGGCCCTTGAGCAGGGGTAACTTCTTAATCT	A // G
AX-174354083	Affx-286142207	scaffold2778_1	321690	+	GTTGAAATGCTCCAGGAAATAACTCCCACCTTGAA[A/G]GAACTGAAAACGCAAAGTCAGAGGTAAGAATGCTT	A // G
AX-174354084	Affx-286142202	scaffold1566_1	137673	+	CTTAGCCCTGGTGATCTGCACACTGCTTTTGGATT[C/T]AGTGCTCATTTTCATCTCCTACATATTGATCCTGC	T // C
AX-174354085	Affx-286142200	scaffold2739_1	81124	+	ATCACCGTCTGCAAGGTGTCTGTGTAAATCACAGC[C/T]GCCAGGCCCCCTAAGAGCAAAGGATGCGATGTGTC	T // C
AX-174354086	Affx-286142197	scaffold1433_1	178619	+	GTGACCTTGCGAAAGCAGCAGCAGCTTCTGGCTGC[C/T]TGCAAGTCCCTCCCCAGCTCCCCAAGCCACTCAGC	T // C
AX-174354087	Affx-286142153	scaffold484_1	542111	+	TCTTCCGCCATGTACTTCTCAAACCTGCTGACTAG[C/T]GCCTTTGTTTTAGCCGCGTCTTCAATATCCCAGAC	T // C
AX-174354088	Affx-286142123	scaffold1992_1	191924	+	GGCTCCACAAAGTACTGCAGGCACACGGGGCAAGT[G/T]GTCTCCTGCTGTAAGCACTCGGCCACGCTCCCGGA	T // G
AX-174354089	Affx-286142092	scaffold1055_1	701987	+	CTGGCGGCCTCGCAGCTGAAGCTGGATCACTACGG[C/T]GCAGCGCTGCGCTCCTGCAGCCTCGTGCTGGAGCA	T // C
AX-174354090	Affx-286142087	scaffold1727_1	792384	+	ACCGCAAGTGTGGTGTCATTGAGTTTACTAATCAC[A/G]ATGTTACCAGTGCTGGCTTCAGTTGCATAAATCAC	A // G
AX-174354091	Affx-286142063	scaffold1466_1	70831	+	AACTTCCCTTGTCCCGCCTGGGGACTAAATTCCCA[A/C]CTCCACCCCCCAAAACAGAAACATAAGAATAAAGA	A // C
AX-174354092	Affx-286141909	scaffold2501_1	501064	+	GGCCCAGGTTACTGCAACCTGAACTTCGACGCCAC[A/C]ACGGCCAGCGAGGAGCTCTTCCTGTTCAAGGAGAC	A // C
AX-174354093	Affx-286141820	scaffold2105_2	208091	+	GAGAGTCCCGATGTGGCGTGAGCAGGGCGGGGCCG[A/C]GGGGCACCCAGGGGTACAAGGCAAGGGGCCCAGCT	A // C
AX-174354094	Affx-286141788	scaffold2306_1	203165	+	TCAATCAGGTAGCCAGTAATGGGGCTGCCTCCATC[A/G]CTGTCGGGTCTGTCCCATGCCACAAAGATGCAGTC	A // G
AX-174354095	Affx-286141785	scaffold1570_1	48245	+	TCCGGAAGGACGCGGAGCCCTGCCTGCAGGGGCCC[C/T]TGTACAACGTGCTGCTGGCCTACGGGCACCACAAC	T // C
AX-174354096	Affx-286141770	scaffold407_1	350384	+	AAACTTTGTCTCCTGGATTCTTTTCCTGATGGCCA[A/G]AGAAATGTATAAAACCAACCCAATCAAAATAAATC	A // G
AX-174354097	Affx-286141553	scaffold864_1	2435404	+	CTTGGAAAGTCACTCCGCTGCCCCAGTTTTTGATC[C/T]TCACATGCCGTGGACAGGCTGACGGGGGTGCGTCC	T // C
AX-174354098	Affx-286141988	scaffold673_1	66490	+	TGCGCCCCTCTGTCACCCTCCTTGCTCACCGAGTC[A/G]AAGTACAGCAGGACGTGGGGACCCTCGGTCTCAAA	A // G
AX-174354099	Affx-286141416	scaffold287_1	164181	+	CTATTTATTGCCTTTTTAAAATTTGTTTTAAAATA[A/C]AACAATACTTGTCATAATAAAGATATAAAAGAAAG	A // C
AX-174354100	Affx-286141317	scaffold1474_1	239481	+	CCTGATGGTGGCTGGAGGTATATGCACATGACTGG[A/G]ATGAAAAAGAGGGATACGACCATAAGATGGGCTCC	A // G
AX-174354101	Affx-286141617	scaffold607_1	838456	+	ATTTGTTCTGCAGGGGAGGCTCTGCCCCACTTTTT[A/G]CTAAGTATTTGCTTAAATAGAGGTCTCTTGACTCT	A // G
AX-174354102	Affx-286141613	scaffold873_1	154771	+	CCCAAGAGGATGAAGTCAGTGGAATTTTGAAGAAC[C/T]GTCTCCATGTTTACAGCACATAATAGCTCCTAGAA	T // C
AX-174354103	Affx-286141285	scaffold423_1	819492	+	AGACGGTCTGGTATGTCCAGTCTCCGTTGGGCTGG[A/G]CGATCCTCCAGGCCCTGCCGTGTGGGAGGACCTCC	A // G
AX-174354104	Affx-286141254	scaffold1735_1	557617	+	CGATAATCTTCTACCTGGGGATATTTCACTATCTT[G/T]GATACCAACTTTGCCCTGGTGTTGTAGTAGGTGGA	T // G
AX-174354105	Affx-286141201	scaffold248_2	1896179	+	TGAAGTCCATATTTTCTTTTCCCCTGCAGGAATTG[C/T]GAAGGGCAGAATATTCGATACAAGACATGCAGCAA	T // C
AX-174354106	Affx-286141168	scaffold399_1	515409	+	TTTATAGAGAAGCTCTCCAGACTTGAACTGGAAGG[A/G]AAAAAAAAAACTGAATCTGGGTGAACAATTTTGAA	A // G
AX-174354107	Affx-286141164	scaffold435_3	541050	+	TGATATAAACACCACAGACCTCCTACCTTAACACA[G/T]CATTTCTTCCATCACTCCTTGTACACCAAACCTGG	T // G
AX-174354108	Affx-286140925	scaffold4539_1	67352	+	ACGAGGTTTATGGAACTCACAGGAAAGAGGAAGCC[A/G]AGAGGAAAACAGGTGAGGTGTAGGCACGCGGAGGG	A // G
AX-174354109	Affx-286141342	scaffold1823_1	431759	+	CTCTCCCTCCAGGAGTGGATCTCACCTCACTGCGG[A/C]AGATGAAGCTTCAGAGACCGGTGAGCATGTTAACG	A // C
AX-174354110	Affx-286140894	scaffold1436_2	96523	+	CCTCATTTCTCAGTTAGTTATTTCTGGTTTTAAAT[C/T]AGCTGTATGGCCCCAGAAGCGACCAGGGGTGCGAC	T // C
AX-174354111	Affx-286140848	scaffold203_1	138751	+	TCAAGGGTGAATTCAATGATAAATGAGAATACCAA[C/T]CCTGGATGCCAAAAATTCATCTTCCAAAAAACTAG	T // C
AX-174354112	Affx-286140825	scaffold26_1	131677	+	TGACCTACGTAGGGAAGAACCAGAATCTGGGTGCT[G/T]ATTTCTCCAATGTAGGTTATTTTACAGGTGGACTT	T // G
AX-174354113	Affx-286140808	scaffold971_2	585395	+	CAGGGCAAACTCGGAGTCCCAGGACTGCCAGGCTA[C/T]CCAGGAAGACAGGGGCCAAAGGTAACGTACAACCT	T // C
AX-174354114	Affx-286140792	scaffold1333_1	1069677	+	AGGAAAAGTGCATCACTGATGAGACATTATCCTTG[C/T]TGGGAACCACTGTTTCTGTCCTCAGTTCAGGCAAA	T // C
AX-174354115	Affx-286140744	scaffold786_1	885559	+	GTTCAGTCATGAATGACCATTTGTTCTCTACCTCT[A/C]TCAAACTATCTTTATGTGCTTTTATCTTGGCATAG	A // C
AX-174354116	Affx-286140640	scaffold934_1	25567	+	ACTGCCTTCTCACAGCCTCCTTGATCTCCTTGTTG[C/T]GCAAGCTATAGATAAAGGGGTTGAGGAAGGGTGTG	T // C
AX-174354117	Affx-286141059	scaffold5_1	347859	+	TCCTCTTCATCATCCTCCTCCTCTTCCTCCTCCTC[C/T]TCTTCCTCCTCCTCCTCCTCTTCCTCATCCTCTTC	T // C
AX-174354118	Affx-286141032	scaffold86_1	152573	+	GATGCCGTCAGCTGCCAGCATGCCCCCCGTGCCCA[A/G]CAAACCGCCTGGGCCCAGTGCCCCAGTGGCTACAC	A // G
AX-174354119	Affx-286140988	scaffold1353_1	706641	+	GGCTGCACCAGCAGAGCCTGCCCCCCACAACCTTC[C/T]GCAAGAGCCTCAGCCCCTCTGGGCATGGAGGCAGC	T // C
AX-174354120	Affx-286140967	scaffold840_1	572428	+	TTGCCACTCTGAGCGACACATGCGTGACTCTAGTC[A/G]TCCAGAACAGTTGACACCGAGGTATTGTTGACTTT	A // G
AX-174354121	Affx-286140947	scaffold2048_1	793254	+	ACCGGTACTTTGCTGGCTGGGCTGACAAGTGGCAC[A/G]GCATGACCATCCCCATGGATGGTGAGCATTTCTGC	A // G
AX-174354122	Affx-286140945	scaffold6_1	436269	+	GCATAATGCACAAAGCCTTCCAGCATTTTGGGCAT[C/G]ACCGCTGTAGCAGCACAGATGTTAACAGCCAGGAG	C // G
AX-174354123	Affx-286140613	scaffold86_1	24517	+	TCTGACTCACGTTCAGATGCACTGTCATCCGTCTC[A/G]AGCTCTTTTCTAAGAGCAGATTGCAGCTCTCTCAC	A // G
AX-174354124	Affx-286140590	scaffold616_2	1245023	+	TCTGTCTCTTACTAACTCTGTGCTCTTGGGCAAGG[A/T]GTTAATCTCTCTATGCCTCCGTTTTCTCACCTGTA	A // T
AX-174354125	Affx-286140538	scaffold346_1	644044	+	TCTATGAGGCCGCTAAAGCGCTCACCTTCCGCATG[A/G]CCGCGCGCATCCTGCTGGGGCTACGGCTAGACGAG	A // G
AX-174354126	Affx-286140487	scaffold1143_1	170741	+	TTGCCAGTGACCTTAGGAAAGTTACCGAACTCTTT[C/T]AAGAACAGTCTCTCATTTGTAAAAGAAAGGATAAT	T // C
AX-174354127	Affx-286140381	scaffold650_1	617447	+	GCCCCCCCAAAGCCTGGTGCCCCTGCGTCGGGGTC[A/G]GGCAGTGCCACATCAGGGGGCACTGTGGGGGGTCA	A // G
AX-174354128	Affx-286140378	scaffold3236_1	6748	+	CATGGGCTGCTCAGTGACTTCGTGGTTTCTCATCA[A/G]GATGCAGTTCCAGCGGCGGACGAAGCCAAAGCTGG	A // G
AX-174354129	Affx-286140352	scaffold1725_1	61131	+	CTCCTTTCTGCCCAGCTCCTCAGGGCCTTCTGTGT[C/T]TGTGCCTGGCCACTGGCAGCACTAGCAGTGGCATT	T // C
AX-174354130	Affx-286140701	scaffold1153_1	593904	+	GTTGGTTCAGCTGTTGGGAAAATCAAGGCAAATGA[C/T]GCAGACACTGGCTCAAATGCGGACATGACATACTC	T // C
AX-174354131	Affx-286140694	scaffold2563_1	574473	+	ACAGTCTTGTTCCTTTCAGGTGGAGGGGGACCCAG[A/G]ACAATGGCTGCTGCTCATGATTTGGAAATAGAGGA	A // G
AX-174354132	Affx-286140659	scaffold68_1	139671	+	ATCCCAAATTTATTCTCCAGCAGTTGTGGCTGGGC[A/G]GAAGAGGGGGCACGGAGAGTCCCGAGAGTGGCAGG	A // G
AX-174354133	Affx-286140215	scaffold772_1	24640	+	GCCAGAATGAAGGTCCTCGGCCGGGAAAACAGCTT[C/T]GAGAAGCTGGAGGCAGAGACAAATGTTGACACTGG	T // C
AX-174354134	Affx-286140209	scaffold2095_1	215931	+	GGACCATTTAAACTACCTATGTTGTTTGATAAAAA[C/T]GTTGATGGAAATCTTGAAGTCAGTATACATCTAAA	T // C
AX-174354135	Affx-286140197	scaffold874_1	1527558	+	TCCTTGGGTTACAACATCACTCGGTGCCACACTTT[C/T]AATGTCACTATCTGCTACCATTACTTCCGTGGTCA	T // C
AX-174354136	Affx-286140174	scaffold2467_1	307951	+	CTGGGGGTGATCCTGAACCTGGCAAAGGAGCGTGA[A/G]CCGGTGGAGCTGGCGCGCAGCGTGGCCGGCATCCT	A // G
AX-174354137	Affx-286139933	scaffold2844_1	438041	+	TCGGTGTTCAGTTTCTGAACCAACATTCCTCCAGA[A/G]GACACTGTTATCTGCAGTAAATGGAGATTTGTGAA	A // G
AX-174354138	Affx-286139930	scaffold188_2	1099215	+	ACTTGAAGGTTTTTGAGAGCATTCACTCGTCTTTT[A/C]ACTACCCTAGGCAAGCTTTCAATGTATCCTGTTGG	A // C
AX-174354139	Affx-286139886	scaffold3550_1	245983	+	TTTTGTTCGAAGAACAGAAGGACATCCAGCCTAGT[A/G]TTCTTCATAATGATCCTCACGCTAGGCATTCAGAT	A // G
AX-174354140	Affx-286139867	scaffold2151_1	249607	+	CAGAAGAAATGGTCCACTTGGTTTTTACCACAGAG[A/G]GGAAGAGTCATAGTCAGTGCTGTTTGGACTACAGA	A // G
AX-174354141	Affx-286139845	scaffold682_1	26671	+	ACGCCGGCCTGCTCGAAGTAGAAGGCCTTCTCCAT[G/T]ATGTTTGGCACCGCGGTCTCAGCCTGCAGCGGGGT	T // G
AX-174354142	Affx-286139814	scaffold2447_1	216112	+	CCAAAAAGCCAGAGATGCCCTTGCTCACCAGCTCC[C/T]AGACAATGGGACCGACTGCGGCTGGGCCCCGTTCG	T // C
AX-174354143	Affx-286139776	scaffold1406_1	1014565	+	AGGATGGTGGCAATGTAGGTCTCCTCCAGGGGGCC[C/T]GGCTTCAGCTACAGACAAGGGGCCAGCAGGGCCTC	T // C
AX-174354144	Affx-286140114	scaffold216_1	2469398	+	GAAGATTCTTCACAGAAAGTAAAAGAGTTGATCAA[C/T]TTTCTTTCAGAACCAGAAATTTTGGTTAAAGAAAA	T // C
AX-174354145	Affx-286140113	scaffold1073_1	870479	+	GCTGTGTAGTTACCGGTGAGATAAGTCCCGGGAAC[C/T]ATCCTTCGGCGTGTCAGGTAGGCCTTGCGTTGCGT	T // C
AX-174354146	Affx-286140108	scaffold577_1	8070070	+	CCACATGTTGGACCTCCTCATTCATAACTCTAAGC[G/T]CTTCTGGTGAGCCCTGGCCATGCTGCAGGTAGGAT	T // G
AX-174354147	Affx-286140106	scaffold1071_1	848246	+	TTGGATGTAGAAATAATTATGTTTATTGTCTGGAT[G/T]TATTGGGTGACAAAGGTAATGAAGTGCAGTCCTTA	T // G
AX-174354148	Affx-286140084	scaffold4229_1	8192	+	CCGGCTGGCCCGTGGACCCCAGGGCTCTGACGGGG[A/T]GCTCCTCTGCCATCACATAGAGCAGGAGTACCGGG	A // T
AX-174354149	Affx-286140041	scaffold3344_1	42197	+	AGCTTTAGAGAGCAGAACAAACGTTTGCCTGGGAC[A/G]TTCACACATGGGAGTTGAAGGAAAAAGTTTCTGCC	A // G
AX-174354150	Affx-286139970	scaffold980_1	847607	+	TAGGGCAGCCACAGCAGAGCGAAAAGGACCACCAC[A/C]ACAGCCAGCATCTTGGTGATCTGCCGAGTAAGACA	A // C
AX-174354151	Affx-286139951	scaffold2517_1	402486	+	CTTCTGTTTATGTTGGATTTGTTTAAAGGATTCTT[C/G]GGGGCTATTATTTCCTTTTTATAAAGCGAGAAGCC	C // G
AX-174354152	Affx-286139427	scaffold1330_1	533973	+	GCTGCTACTGGCCGCAGTTTGTAGGGGTCCCGGCC[C/T]GCCTCAAACACCATGCCACCATCCAGGGTCACAGC	T // C
AX-174354153	Affx-286139423	scaffold379_1	1517462	+	GCCCCCAGCCACTTGAAATCCACACCAGTGGCCAC[A/G]CCGTGCACTCCCCGGAGACTGAGCCTGGCCGAATC	A // G
AX-174354154	Affx-286139398	scaffold118_1	385439	+	GGCATGCGGGGAGGAAGAGGTGGCCTCATGGACCG[C/T]GGTGGTCCTGGTGGAATGTTCAGAGGCGGTCGTGG	T // C
AX-174354155	Affx-286139397	scaffold180_1	24880	+	ATGTCAGTTATAGCCTGCTTACCAACATATACTTT[A/C]TTATAGGTATAAAATTTAAACAACTATTTGAAGAA	A // C
AX-174354156	Affx-286139339	scaffold6_1	436487	+	GCCCACCAGGAAGAAGTTGGTGTAGGAAATGTTGA[A/G]GGTGCTGGTATTTCCATCCTCACTCATTGGCTTTG	A // G
AX-174354157	Affx-286139323	scaffold497_1	188373	+	ATGGAGGCTGTGAGCCATGTTCAGGCACCTTTCAC[A/G]AGTGCAACACATTTGGAGCATGTGAGACCCATGTT	A // G
AX-174354158	Affx-286139303	scaffold2151_1	249190	+	GCACTGCATTAACTCTGCCTCAAGTCTAGGATTCT[C/T]CTCATTTGTCTCCTTAGTGCCCCTTTGACTTCCTT	T // C
AX-174354159	Affx-286140131	scaffold952_1	58642	+	AGAAAGATGGAGCAGCCCGGGGCGGCGGCGGCGTC[G/T]GGCGTGGGAGGCAGCGGCGAGGAACCCGGTGGGGG	T // G
AX-174354160	Affx-286140128	scaffold1395_1	236383	+	GTCTTCGGAGAAGTGAGGGTCGATATGGGGGCATG[C/T]GCACAGGTGAGAGAGTGAACCCAAGTGTGAGCCTG	T // C
AX-174354161	Affx-286139683	scaffold1375_1	4140112	+	CAGAGTCACGTCTGAGCCCAGGCGCTCGTACTGCA[C/T]GTGGGGAGTCTCTGTGGCGGGTGGGGAAGGCACAG	T // C
AX-174354162	Affx-286139663	scaffold707_2	43376	+	GAAGGGGACCTGGGGTCCACCTTCAACGCCATCTC[C/G]GAGCAGTGCAGAGCCTTCTTTGACAACGTGAGTGC	C // G
AX-174354163	Affx-286139643	scaffold3593_1	62963	+	TGATGGAGCTGATGCTCAGGATAGTGAAGACAATG[C/T]GAGCATAGGAGAAGATTATTGGGAGGAAGGTTCCA	T // C
AX-174354164	Affx-286139612	scaffold1310_1	1422506	+	GTTTGTTTTATTAGCTTGCCCAACAACAGGTGGAA[A/G]ACGTCTTGGGAAAAATTACTGACAGTAAAAATAAA	A // G
AX-174354165	Affx-286139205	scaffold702_1	238015	+	CAATGGCAGTGGTGAAACAAAAGGTTTCAATGAAA[C/T]TAATACCAGTTCTTATAAGTCCTTTGAACAAGTTC	T // C
AX-174354166	Affx-286139201	scaffold1750_1	1414006	+	AAAATCTATTCTTCCACATAAAGAGTATGAAAATA[C/T]GTTTGTGGAGGACAATGATGGAGGCTCAGATCAGA	T // C
AX-174354167	Affx-286139170	scaffold1167_2	308480	+	GATGCCAGTCATAGCCACACAGCATATTTCATTCT[C/T]CCTACAGCCCTGGGATGGGCACCTCTTTCATTGTC	T // C
AX-174354168	Affx-286139134	scaffold644_1	3034957	+	CATATGCTGACATCTGGGATACACTAATTTGTTTC[A/G]TGTTATAAAAAATGCCAGATAAATGAAGGTTTTAA	A // G
AX-174354169	Affx-286138857	scaffold2057_1	75113	+	TTCAGGATGAAAAATATGCCCAGGGCAAACTGTAC[C/T]ATATCAATGCCACCAAGAGCTGCCACACCAATTCC	T // C
AX-174354170	Affx-286138832	scaffold2151_1	282279	+	TACCACTTTGTGGGAGAAATAAATTAGACCATTTC[C/T]TTTGCGAGATCCCTCCTTTTCTCAAACTTGCCTGT	T // C
AX-95760052	Affx-286138820	scaffold2518_1	29473	+	CCCCTGCTCTCCTGGTCCACTGAGGAGAGGGGACA[A/G]TGATGCCAGAAGGGCGGCCCAGATGGCCCCACAGG	A // G
AX-174354171	Affx-286138496	scaffold1722_1	9154	+	GTGCAGTACATGCTGTATAAGTATAAGATGAGGGA[A/G]TTCATTAAGAGGTCCAAAATGCTGCAGAAAATCAA	A // G
AX-174354172	Affx-286139113	scaffold2607_1	521828	+	CTTTTCTCCCTTCTTTTTCAGATCACTGGGTTCGG[A/G]GGGTTGTCTTTGCGGAGGTTCTTCTGCAGTCCTAG	A // G
AX-174354173	Affx-286139090	scaffold1141_1	958584	+	ACACTCCCGGGAAGGGCCTGTCCCAGTCGGCTCTG[A/C]CCTACCGCCGCAGCATCCCCACCTGGCTGAAGCTC	A // C
AX-174354174	Affx-286139089	scaffold808_1	149468	+	CTGGCCCTGCAGTACTTGTCGGAGCACAGCTTCTC[C/T]GCCAGCCAGGGGGACCGGGAGCAGGCGCCCAACCT	T // C
AX-174354175	Affx-286139058	scaffold11_1	1348361	+	TCCCCAAGTCCTCAGCAGCCTTTGAACCAGCATCC[A/G]CAGGAGGCCAGCTCTCCTTTGATCACTTCGGTGCT	A // G
AX-174354176	Affx-286139024	scaffold2841_1	143085	+	TCCCTTAAGCCTCTTTCTCCTGAAGCTTCACCAGG[C/T]CGAACAAATTTTTCTTCTCTGGTAAAAAGGGAAAT	T // C
AX-174354177	Affx-286138472	scaffold1438_1	244209	+	GTTATTAGCCTTGTAGATATCATCTTCATCATCTG[A/T]GTAAAGTTTTTGCTCCTCATCAGCCCTCTCACGCT	A // T
AX-174354178	Affx-286138427	scaffold2149_1	280401	+	GATACTGAACACAGTGAAATGAACCCTGCCTTCGA[A/C]ACGTGCTCACACTGCATGACGAGTGCAATGAAACT	A // C
AX-174354179	Affx-286138381	scaffold774_1	19097	+	ACCTCCTTTCTTACATTCTCTCTGCTGTTGTCGCT[C/T]CGGCGAGTGCCCCCGGCGGGGAACGTCGGCGCGCA	T // C
AX-174354180	Affx-286138380	scaffold3845_1	7427	+	AGAGCCTTCTCTTCCTCAACAAACTTGCAGGAGAG[A/T]TTCAGGAGAAAGGACTGACACACACCTGGGTCAAC	A // T
AX-174354181	Affx-286138362	scaffold454_1	621680	+	ACGTCAGGGAGGAATTCAAGCACCGAGTCACGCTG[A/G]AGCAGTGTCCGGACAGGAATCTGTTCCTTGTGGTG	A // G
AX-174354182	Affx-286138343	scaffold3058_1	246296	+	GGAGTTGGCTGGCATACCGAAGGCTCACACACATA[C/T]GGATACAATGATATTGGCCTAGGAATTGCCTTCAT	T // C
AX-174354183	Affx-286138245	scaffold1184_1	707600	+	AATGTTACCGAATTTCCTGTTGTAAAGATGTACAA[A/G]GAAGGCCAGAACCCGGTATCTTACACTGGTATGCT	A // G
AX-174354184	Affx-286138704	scaffold206_1	748182	+	GGAAAGAACTTGGTAGACTTTACCTTTGTGGAGAA[C/T]GTGGTCCACGGACACATCCTGGCTGCAGAGCACCT	T // C
AX-174354185	Affx-286138672	scaffold1180_1	1385965	+	GGCTAGTCTTCAAAGTACGGTGGTGATGAGAAGAA[A/G]GAGCTCTTCCTTTTGCTCCCACTGTACATCAGGGA	A // G
AX-174354186	Affx-286138655	scaffold1353_1	744151	+	GACTCATCACGGATCTTCTCTCTCATCAGGGAGCC[A/G]TTTTTAAAGCTGCAGAAGTGCACACACAACCCTGA	A // G
AX-174354187	Affx-286138558	scaffold629_1	1604771	+	CCCGGTTGGGTTTTCCTTCAGACTTTTGGAAACCC[G/T]CGCCGAGCACTGCCGGCCCCTGACGCCAGCTTGCG	T // G
AX-174354188	Affx-286138537	scaffold480_1	580213	+	TCAATATAGCTGCTGTACTGTATACTAATATTTAA[G/T]AGATTGACAAATGGTCATTAATTACACTTGTTCAA	T // G
AX-174354189	Affx-286138170	scaffold535_2	1370745	+	CAGGGTGAAGAGTTGTTCAGGAGTGCCAGCACCCC[C/T]GGGACGAGTCTGGAGGTGGCCAGGCTGGAGGCTGG	T // C
AX-174354190	Affx-286138155	scaffold2217_1	383997	+	GTATTTCAGAAGACTTGCGTGCTGAGCTGGGGGAG[A/T]CACCTACCCAGGAGTACATGGAGAGGAAGAGGGCT	A // T
AX-174354191	Affx-286138150	scaffold303_1	1902316	+	ATTGCTAAAAATGTTCAACAGCTGCATATCAAAGC[A/G]AGAAAGATAAATGTTACTACAACACTGCCTTAAGT	A // G
AX-174354192	Affx-286138000	scaffold386_1	3033249	+	ACTCTCAGTAGGAAATTTGCAAAGTTCAGTCTTCA[A/G]TTCATCTGGTGAGGCTAATGTATTTCATCAGTTAA	A // G
AX-174354193	Affx-286138755	scaffold328_1	33201	+	TCCCTGTACAATTCCCTCTGACCGAGGTCCAGGCA[C/T]TCCCACTCCTCTTGAGTGAAGTCTATGGCCACATC	T // C
AX-174354194	Affx-286138743	scaffold757_1	941521	+	CGAATGCGCAGGGCCAGCTCCTTGTTGACGTAGTC[A/G]CGGATGTCCACCAAGGACGACACATCCAGGGACAG	A // G
AX-117119139	Affx-286138286	scaffold4044_1	194280	+	GGAACAGGGGCACCTTCAGGAAGACCAGGAGCAGG[A/C]AGCGGGCGCTGCCCAGCAGGGGCCTGTTGGGGACA	A // C
AX-174354195	Affx-286137948	scaffold209_1	771454	+	GGAGCCCCGGCGCCCTTAGCCCGGACACCTGGGCC[A/G]TCCTGCGGCAGGACTCTGACTCGGACGTTGCAGAC	A // G
AX-174354196	Affx-286137896	scaffold2250_1	113227	+	TGATCGACTTGACCAAGCAGGGTCTCCTCTTCCGC[A/G]GCCAGATTTCAGAACGTCTCCGGACCAGGGGCATC	A // G
AX-95696251	Affx-286137874	scaffold5253_1	5193	+	GGGGGTCCTGGGGGCCGGCTATACCTGTGACAGCC[A/C]CCAGAAGAAGGTGTGCTGGTTCTGTGAGGAGAGCA	A // C
AX-174354197	Affx-286137868	scaffold3960_1	55934	+	CACCAGCTGTGCCCACTCATTATGGAGAAGGTCCT[C/T]ATCCTTCTGCTCGTCGCCCTCGCGGTAGCCTATGC	T // C
AX-174328277	Affx-286137832	scaffold1164_1	397741	+	AACCAACATGAAGCTGCTAGGAATGGCGGGTGCCC[A/G]CCCCCAGGGCACTGGGTCTGTAGTCATTCCTCGCA	A // G
AX-174354198	Affx-286137810	scaffold1940_1	6776	+	TCAACATTTTCTCCCAGCGCAGCAAGAAATCCTGA[A/T]ACCAGCGCTGACAGTCTCCCATGGAGACCTTCTTG	A // T
AX-174354199	Affx-286137581	scaffold506_1	382698	+	TCCGAGAACTGTTCCATCAGGGCTGACCTCAGCAT[C/T]GATGGCCTTCTGGTCCATGTATGTGCAGTCCTGAG	T // C
AX-174354200	Affx-286137566	scaffold1992_1	21406	+	CATAGTTCCATAATGCCTATATGTATACTTTGAAT[G/T]AACACATTATAAATCAGTATTTAAAATTTTTAATG	T // G
AX-174354201	Affx-286137558	scaffold1639_1	63604	+	GACAAGAGAAGCCTTCCCTCTGGGCCTCATCAGGC[C/T]GAGGGCTCATGCCCCCACTTGCATCTGACGTGAAA	T // C
AX-174354202	Affx-286137555	scaffold5295_1	9340	+	CCCATGGAAGATATCACTGTGTCCGTGATCTGCAG[A/T]CAGCTTGGATGTGGGGACAGTGGAAGTCTCAACAC	A // T
AX-174354203	Affx-286137552	scaffold1766_2	25997	+	TGGGTGCATGAGTCCGGTCGGCCGGTGCAGCGGGC[A/G]GAGATGCTGCAGGTGCTGCAGAGCCTGGAAGCGGT	A // G
AX-174354204	Affx-286137481	scaffold1811_1	701320	+	AAAGCTTGGAAAAGCTACTATCACATCTAACACTT[C/T]CCGACAAGTAGGATGCAGCAATTATCAGCTTGTAT	T // C
AX-174354205	Affx-286137428	scaffold878_1	4332103	+	CTGTTGTTCTCATCCAGGTCCAGCTGCAGGAAGCT[A/G]GAACCAGCCGCTGGCTTGGGCACCGAGGAGAAGAG	A // G
AX-174354206	Affx-286137408	scaffold2349_1	90155	+	CTCAACCCAATCATCTATGGGGCTAGGACCAAGGA[A/G]ATTCGGAGTCGACTTCCAAGACTGCCTCACTTGTG	A // G
AX-174354207	Affx-286137388	scaffold2237_1	571933	+	TAGTGAGCATTGCCACACTCCCACTTCCGGCTGGC[A/C]AGGGCCACACGCTCCTGCCCCGTGAGCATCTCCAG	A // C
AX-174354208	Affx-286137372	scaffold44_2	419411	+	AACGGCAGAACCATGTGGAACATCCTTAGAAGGGG[C/T]CAATAAAGATATTTCTCCTCCTCCTAATTGGGGAG	T // C
AX-174354209	Affx-286137747	scaffold1353_1	1041838	+	CCTCTCTTCCAGCTCTCCGTCCTGGAAGGCTCCTA[C/T]CCGTGCTGGCTTCTTGGGAGGAAAGAGAAGAGACT	T // C
AX-174354210	Affx-286137718	scaffold888_1	593195	+	TCATCCAGCCACAGGTGCCTCAGGGAATGCAGGCC[A/G]CTGAAGCAGCTGGGGGGCACGGAGCTGATGCGGTT	A // G
AX-174354211	Affx-286137676	scaffold1785_1	496428	+	CTGGCCGACTTCAAGCTGCCAGGTCACAGCACTCA[A/T]TGAGGCGCTGAGAAGCGGGGCACAACTGCTTGACA	A // T
AX-174354212	Affx-286137650	scaffold751_1	504576	+	ACACAGAACAGGGCCAGCCGCGGGAGCAGGGCTGC[A/G]CCCGAGGGCGCCCGCCTGTTCTGACCGAAGAGGAA	A // G
AX-174354213	Affx-286137629	scaffold568_1	3991087	+	GGCAGTAGCAGTAGGGCAACCAGGGTGAAAACATT[C/G]AATGGAGAGAAAAATATCTAATGCCACTCAGGGTT	C // G
AX-174354214	Affx-286137605	scaffold1318_1	145732	+	TGGGAATCATGAGCTCCTTTGTCAAGGACATTTTC[A/G]AGTGCATAGCTGGTGAGGCATCACGCCTGGCGCAT	A // G
AX-174354215	Affx-286137602	scaffold1152_1	67589	+	GGGAAGCATCATTTTCTGCGACCCTAAAGTAATCA[C/T]GTCTTGGCCTTTCCCAGACGGCTGCCAGCCATCTC	T // C
AX-174354216	Affx-286137596	scaffold779_2	621891	+	GCCTGAACATAAAAGGCGCGTAAAAACGACCACAG[C/T]ATCTTAAAACCACCACCTTCGGGTCTTTTCGGTTT	T // C
AX-174354217	Affx-286137592	scaffold3230_1	7977	+	CATCAGGACATGATCCGCCTTGCTTGTGCTGACAC[C/T]AAGTTTAATGTTATTTATGGGTTAGTTCTGATCAC	T // C
AX-174354218	Affx-286137034	scaffold1055_4	158308	+	TCCCTTCTGGCCCAGCCCACCATGGTGAGTAAGGA[A/G]ACCCAGTTCCCTTCCTCTGACAGCCTGGCCACTTA	A // G
AX-174354219	Affx-286137033	scaffold1767_1	281813	+	AAGTCATCAATATTCTCCTTGGGGAGAGTGCGGCG[C/G]CGCTCCTGAATGACGGCATCTGTGAAGTCGTGCAC	C // G
AX-174354220	Affx-286137031	scaffold820_1	1293198	+	AAAAGAAATCCTCTGTGTGACTTCTGTCCATGACC[A/G]CTTCTTTCAGATGATTCCGTGTCTCATGATGTATT	A // G
AX-174354221	Affx-286136898	scaffold1127_1	1723088	+	CCTGACCCCGCCGCAGCCCAGGCCCGTCAGGGGCC[A/G]CTGACCCTCGCTGATAGCGCTGATGGAGCATGAAG	A // G
AX-174354222	Affx-286136881	scaffold2460_1	111976	+	TATGCACCCGTGTGCAACTTTCATAGGATTTCTTG[C/T]GATAGATAAAGGGGAAGACACATTCGGGTTCGTCT	T // C
AX-174354223	Affx-286136879	scaffold1484_1	1034562	+	GTAGCCGATGTAGCAGCTGAAAGCAATGGCAGTAT[A/T]CCCCCACAAGCCATGACCATATTGTCCATCACTTG	A // T
AX-174330804	Affx-286137368	scaffold1346_1	633544	+	ATCATTTTTTTTTTTTTACCTCCAGTAGGGGCCGT[C/T]GTTTCTCTAGCAATTCCTGTCTATGGACTTCAGAG	T // C
AX-174354224	Affx-286137289	scaffold371_2	1080250	+	CAGGGCCAGGAACCCCTTACCTTTAAGGCCTCAAA[C/T]TCTTGGCGGACATGGCCCAGCCACACGCCCTTCAG	T // C
AX-174354225	Affx-286137261	scaffold5755_1	26738	+	CCATGCTCTTTCTACGGTTCCATGTCATTCCAATA[C/T]CACGTGTTATCAAGTCTCCAGGAAACTAGAAGGAG	T // C
AX-174354226	Affx-286137245	scaffold1366_1	956264	+	ACTTGAAAACCATACCTTATCAGAATAGCCAGATA[A/G]TAACATCAAGGCAAACACAAGTGAACAGTTCAGAT	A // G
AX-174354227	Affx-286137244	scaffold3772_1	28591	+	TTATGTTTTGAAAAGAAAAGTAGCTTTTTATACTT[A/T]TTAGTTTTGATTTCAGTAACTAGTTTAACTACAGG	A // T
AX-174354228	Affx-286137243	scaffold2925_1	13358	+	CCAGGAGTTGGATAACGGAAACAGGGGTTATTGGC[A/G]TTACAGATAATCCCCTGAACCCAAGGAAGTGTTCC	A // G
AX-174354229	Affx-286136745	scaffold2156_1	109482	+	ACACGACCCTGCATATTATGAATGGCTAAACTCTT[A/G]TTTCTGGGAACATCAAGGTAGCTTCTCATTTCAAG	A // G
AX-174354230	Affx-286136639	scaffold2792_1	137836	+	TTCCCCCATGTACTTCCTTTTAGCCAACCTCTCAT[C/T]TATTGATTTGTGTTTTTCTACCTTAACAGTGCCTA	T // C
AX-174354231	Affx-286136970	scaffold6885_1	661	+	ATTGAGGAATGGGTTAGAAACCTGCCGTTTTCATC[A/G]CCTGCAGCCACACCCTTGGATGCTGACCACGAGAA	A // G
AX-174354232	Affx-286136939	scaffold73_1	4370659	+	TCACAGGAAGAGTCCGATCACCTTTCCTTCTGTCC[A/G]TTTCTCTTTGGGGAACAGGATACCAGCGAAAGTTG	A // G
AX-174354233	Affx-286136923	scaffold445_1	805021	+	AATGCAGAGCCCAGGGCTCATGGCTGTGATGTAGC[A/G]GAGAGGGCGGCAGATGGCCACATAGCGGTCATATG	A // G
AX-174354234	Affx-286136617	scaffold2744_1	80126	+	AATGGTTAGTTTGAGGCTGCGCATACATGAATATC[A/G]TTGTGCCGTAGAAGACAGATACCGCCATCATATGT	A // G
AX-174354235	Affx-286136608	scaffold1030_1	1165177	+	CTGTCATACTCCATTTCTGAGCAAGTGAAAGACTC[A/G]TGCGAGTCACTATCAGAAGAAGATTCTGGAGCTGG	A // G
AX-174354236	Affx-286136575	scaffold3559_1	354697	+	GAGAAGAGCACGTTCTTGGAGATGGCCTTGGCCAG[C/T]GCCGTCATGGTCTTGTAGTCCTTGGGGATGACCTG	T // C
AX-174354237	Affx-286136544	scaffold757_1	492751	+	TTCTGGGCCATGATGTTGTCTGTCCAGGATGCTCC[C/T]GTCTTCCCATCGCCAGCGAAATTACACTTGGTCAC	T // C
AX-174354238	Affx-286136535	scaffold462_1	90153	+	TCCTCCCACACCACCTGGATGTGCTGGCAGTCTGG[C/G]TCCCAGAAGGGCTCCTCAAACTCCAAGAAGATTTT	C // G
AX-174354239	Affx-286136524	scaffold1353_1	553889	+	GTGACCATGATGGTGGAGACAGACGACCAGAGCCC[C/T]GAGAAGGTCAACATCTTGGCCAAGATCAACCTGCT	T // C
AX-174354240	Affx-286136443	scaffold576_2	48211	+	TGATCACTCCCAAGCGCACCAGCAGGAGGCGCCCC[A/G]CCGGCTCCACACCCCGAGCCCGCAGCTCCTGCAGG	A // G
AX-174354241	Affx-286136441	scaffold388_1	1573236	+	TGTCTGGAAAGTTGTCTTTTTCTTTCCATGAGGGA[A/G]CAACTAAAGAGTGAGGGATGGAGACACCTCACAGC	A // G
AX-174354242	Affx-286136281	scaffold928_1	51747	+	CACAGAGCGAACTGAGGTTACAGTCCTATGTTCTA[C/T]GGTGACTTAATGCTTAGATAACATTTGTGCAACTT	T // C
AX-174354243	Affx-286136261	scaffold304_1	52269	+	GCTGGCCCTGAGGGGTGGGAGCTCAACCGAGCGCC[C/T]GCAGACCCCTCCTCCCTGGAAGCCCTCAGAGGCTC	T // C
AX-174354244	Affx-286136690	scaffold423_1	692612	+	TGATTCCGGAACCATTTGACTTTAACTTGGCGAGG[A/G]TAGAAATCTGTCACTGAACAGACCAGCAGATTATG	A // G
AX-174354245	Affx-286136224	scaffold2001_1	386888	+	ACTCTGTCAGCTCTTATCAGTCACCGGAGAACTCA[C/T]ACAGGAGAGAGGCCCTATGGATGCAATGAATGTCA	T // C
AX-174354246	Affx-286136184	scaffold512_1	960529	+	ACAGGGACACAGCCCTGGAACAGAAGGACCAGGCC[C/T]CGGAAGGAAAAGACGAAGACTTAGAACCTAAAGAC	T // C
AX-174354247	Affx-286136175	scaffold1766_3	1539518	+	GAGGATGCGGATGACTGCAAGAGTCAAGTGTGTCA[A/G]TGTGATAAGATCGCTGCCAATTGCTTCGCAGCAAA	A // G
AX-174354248	Affx-286136162	scaffold856_1	197167	+	GCCTACGGGGTAACCTGTCCTGGTGTGTGACCTGC[A/G]CAGAACCGCGCGGCGTGTGCGCTCAAGTCTGGCTG	A // G
AX-174354249	Affx-286136152	scaffold874_1	2422239	+	CTAATCTCTGGGTGGCATTTTCAATATGGACTTTC[A/G]TTTACCACCTGTCTTGCTTAAACTGAAAAATAAAT	A // G
AX-174354250	Affx-286136148	scaffold2765_1	1382788	+	CATCTCACCATCCTGGCCCTGCCTGTCTTCACCAC[C/T]CTGCCCGGGGACCGCAGCCTGCGCCTCGGGGACAA	T // C
AX-174354251	Affx-286136105	scaffold5253_1	15771	+	ACCAGTGGAGGGATGTGTCAGCAGAGCTGTCCAGA[A/G]TCCCTGGCATCTCCAGGGCATTACTTCAGTTCAGC	A // G
AX-174354252	Affx-286136438	scaffold473_2	815126	+	GCACAAGCAGCCTGTCCGGCTTCACCCACCAACCT[C/T]GTGTCGCTTCTGGCACCTGGGTCACGCTGCTATCT	T // C
AX-174354253	Affx-286136388	scaffold731_1	307947	+	CAGTGTAAGAAGAAAGAAGAGAAAATGGGGAAAAT[A/G]TGGCTAGTTCACGAGAGTCATCACAACCAAAATGA	A // G
AX-174354254	Affx-286135822	scaffold1267_1	279166	+	GGTAGCCATCCCGGCCCCCCAGCGCGTGGACCCAG[G/T]ACGCCCGGAGCTGGGTGGCGCCTTCACTGGTCACA	T // G
AX-174354255	Affx-286135780	scaffold427_1	644749	+	AGAGTAGATCCAAGGACCAGGGAAAGTTTGTGTCT[C/G]TCTTCTACACTGTGGTGACGCCCATGCTTAACCCC	C // G
AX-174354256	Affx-286135723	scaffold407_2	952379	+	GCGTGCTCCATCAGCCGTGTCCATGGCGTAACCAT[C/T]TCTACTTGCAAGAACGAGCAAACTGTAGTGTTTAG	T // C
AX-174354257	Affx-286135700	scaffold379_1	1780250	+	CCCTCTAGGTCGTTCAAATGGGGCGAATCGGACCC[G/T]CTGCCTTATGCCGTGTACGGACACTCGGTGCTCTC	T // G
AX-174354258	Affx-286135689	scaffold1737_1	388987	+	CTCCAAATATGAAGCAGTTCTGAGCATCACCCATC[A/G]GGCCACCCAGACCCAGGAGCTGCTGCAGCCCATGG	A // G
AX-174354259	Affx-286135648	scaffold159_1	2678713	+	CTAGCCCCCCAGGCCCAGGAGATCGACCAAAGTAA[C/T]GAGTTCAAGAACCTGCGAGTAAGTCGTGAGGCCCA	T // C
AX-174354260	Affx-286136006	scaffold652_1	2122522	+	GGGGTGCCTTGCAGGGCTTGGGGGGTGGCTTGGGG[C/T]ATAGCTGGCTGTCTGAGCCCCTCAGCGCCTCCCCT	T // C
AX-174354261	Affx-286135996	scaffold2359_1	1166312	+	TGTTGGTATCTAGTCCTGCACCAGACCAGGCGGGA[A/G]AGCCGAGACCATGCCACCCTCAACGACATCTTCAT	A // G
AX-174354262	Affx-286135984	scaffold2040_1	367126	+	TGGACTTCTAGGGTTTCGACCCTCACTGTGACCAC[C/T]CGTTGGGAGCCGTGGCCTCTGGCTGCAGACATGAC	T // C
AX-174354263	Affx-286135972	scaffold2096_1	794202	+	AGATCTTTTCTCGGTATTTAGCTGCTTCTTCTGGG[G/T]TGCCTGGTTGTAGGACGAAGTTTTCTTTGAGAGCC	T // G
AX-174354264	Affx-286135954	scaffold3588_1	179797	+	AGATATCAGGTGGCAGAGGAGGTACCGTCTGGCAC[C/T]GTGATAGGGAAGCTGCCTCAGGAACGGGGCCGGGA	T // C
AX-174354265	Affx-286135948	scaffold388_1	2729581	+	TTTGATTTCTAGTAATTTCTGTCATAAATTGCCAA[C/T]GTTTTAATGAAAATCTGGTGACATAATAGGCATTT	T // C
AX-174354266	Affx-286135936	scaffold281_1	1418986	+	ATATGCGAGATCTTGGTGATGGGCTCCATCTTCTC[A/G]GGGCACCCGATGCTGACCTGGGCAGGACACAGGGA	A // G
AX-174354267	Affx-286135928	scaffold667_1	2425194	+	CTTCTTCGGGACAGTGACATAGAAGAGTACCTCTC[C/T]TTGGCATATGGAGAATCAACTACTGTAGTTCTTCA	T // C
AX-174354268	Affx-286135918	scaffold550_1	111649	+	CCTCGACGCCAGTGGAGGTGATGGAGGTAGTTCCG[A/G]ACGTGGGCCTAAAGAGAGAGGTGCAAGCGAGCAGG	A // G
AX-174354269	Affx-286135624	scaffold638_1	343639	+	TGCTCTACATGCTGCGGCTCAATGGGCGGCGGCGC[A/G]GGCTCCTCTAGCGGAGGCCTGGCGTCGGGGTAATT	A // G
AX-174354270	Affx-286135485	scaffold1931_1	35530	+	CCTGAAAGGGTCTCATCAACATCTGAACTTACCAT[C/T]GTCTTTTTCACATATACTTCTTGACCTCGGGATAA	T // C
AX-174354271	Affx-286135110	scaffold690_1	83	+	CGGCGGATGCACGACCTGAACGACGCGCTGGACGA[G/T]CTGCGCGCGGTGATCCCCTACGCGCACAGCCCGTC	T // G
AX-174354272	Affx-286135051	scaffold197_1	922027	+	TGGTTCCAGCTCCTTCATGAGAACTCCAAGCAGAA[C/T]GGCTCAGCCAGCAGCGGAGCCAGCCCGGCCAGCGG	T // C
AX-174354273	Affx-286135041	scaffold374_1	1690003	+	ACAGAGAATGGGCTCCAGGACAACGACATCAAGCC[A/G]CGGGTCAGCGAGTGGGAGGTGATCCAGGAGACGGG	A // G
AX-174354274	Affx-286135003	C97221861_1	96	+	AGATGGCCCTGGCAGGTGAGCCTGAGAGTCAGCCA[C/T]CAGTACTGGAGGCACCACTGCGGGGGCTCCCTGAT	T // C
AX-174354275	Affx-286134927	scaffold596_1	200479	+	ACCCAATTCCGTCCTCTACTCCACAGGGCTCTGAG[C/G]CCAATGCTGGTGGATGGGAATGGAGTAGCAATGAC	C // G
AX-174354276	Affx-286135295	scaffold2539_1	628034	+	CGGGTCTTGAAGAGCACAGAGTCCACGCGGAACTG[C/T]GTGTACAGCAGGGGCATGTAGCCGTACACCTTGAC	T // C
AX-174354277	Affx-286135279	scaffold543_1	124469	+	GCCATCTTCGTGCAGCGGGACCTAGAGCTGGTCCA[C/T]GGTTTCATGCCCAACTTCTTCAGGCTGTTCCGTAC	T // C
AX-174354278	Affx-286135274	scaffold1866_1	240633	+	TGGACAAGGAGATAAACAGTCTGGAAGACTGCATT[C/T]GCAGCAGAGCTCCTCTGTGTCAGCTCTACGGATCC	T // C
AX-174354279	Affx-286135245	scaffold2427_1	344689	+	CCGTTAACGGGTGTGCTCTCGTGGTTGCCCACGGC[A/G]GGGTACACCGGCACGGGCCCCAAGAACTTCTTCAC	A // G
AX-174354280	Affx-286135204	scaffold5_1	903830	+	TGTCACGCTGACCTGGGCAGCTGGACAGACACACC[C/T]GGCTGGTGCCACCTGGACGGCTGCCTGCAGTGCCC	T // C
AX-174354281	Affx-286135183	scaffold4386_1	141153	+	GAGATGACATCTATGTATCAGATGGTGAGGATGAC[A/G]ACGACGCATCTCTGGGTAGTGACCTGGATCCAGAG	A // G
AX-174354282	Affx-286135174	scaffold2132_1	27005	+	GCTGTTCTGGGGCAGCACAGGGCCAGCCTCAGGGA[C/T]GTGCCAGGGAGAACCCGACCAGTAGCACTGAAGGA	T // C
AX-174354283	Affx-286135149	scaffold2140_1	906799	+	CCTGCCCTGTGCTCTGCCCACCCAGCACTCCCCAC[A/G]GCCCGTGCTGGGGGGCCGGGCAACATCAAGACCCT	A // G
AX-174354284	Affx-286135144	scaffold1184_1	933472	+	CCTTTCTGCACCTCGAGTTCCTCGGCACTGACCAT[C/T]GATGGGTCAATAGCTGCGTATTTGGTTCCATGGAA	T // C
AX-174354285	Affx-286135128	scaffold438_1	277653	+	GGGAATGTCTTCAGCTTGCCCTACTGTGGTCCCAA[C/T]GTCATTGACCATTACTTCTGTGACATCCCCCCTGT	T // C
AX-174354286	Affx-286134806	scaffold188_2	3419517	+	TCCACGAGGTTGGACTTCTGGCTGAAGCCTCGCCC[A/G]CATTCCACACACACCAGGGGCTTCTCCCCCGAGTG	A // G
AX-174354287	Affx-286134800	scaffold825_1	991066	+	TTTGGGGAGAGCCAGATCCCCACCCCCTTCTCATC[A/G]CTGCCCATTGGGAGTAGACCTTGTGCTCCCCCAGA	A // G
AX-174354288	Affx-286134775	scaffold1259_1	415779	+	GCACCGTCTCCAGAGCCATCCTCTCGCAACGAAGA[C/T]CAACGAAGGAATGAGCCACAATCACCTCTCCCTGC	T // C
AX-174354289	Affx-286134768	scaffold2352_1	30983	+	AAATCTCTGTGAGCAGCTGGGAAGATCTTGACGTG[A/G]TTCTTGCCATGTTACTCTTCTCCCCTCTTCAGACA	A // G
AX-174354290	Affx-286134760	scaffold1279_1	352673	+	GGTTGCGCGTGGCCCACGGGGTGGGAGCGGAGCCC[A/G]GACCGGGAGGAGGCGCTACCGCGCGTAAGAATTGG	A // G
AX-169381935	Affx-286134745	scaffold642_1	12934	+	ACCCCTGGTGAGGATATTCATCTAGAAAGTTCCAT[C/T]CCTCATACCGATTCAGGAATTGGAGAGGAGCAAGT	T // C
AX-174354291	Affx-286134693	scaffold1070_1	39517	+	CCCACATACTCAGTATCTGCTCAGAGCTCGATGCC[A/G]GGCATCAGATGACTGAAGATTTCCTGTAAGAGAAG	A // G
AX-174354292	Affx-286135434	scaffold652_1	717063	+	AAGGTTATCTGTAGAGTTCTTAAGTAAAAGATCAT[A/C]TGATCATTCTCTTCTGAAACATGAAATTCCAAAAG	A // C
AX-174354293	Affx-286135432	scaffold2775_1	152818	+	TTTAACTTTGGACTTACATCTGTGACTGGAGGGGG[C/T]GGCTCTGGCTGGTGGTTTGGTGAACCATTTCTAAA	T // C
AX-174354294	Affx-286135422	scaffold7282_1	1526	+	TCTTGGCTCAGGAGCTAATGCAGCTGGACTGGAGG[A/G]TCTAGTAAGTGCTCTCACCTGTGTGGGAGGCTGTC	A // G
AX-174354295	Affx-286135371	scaffold142_1	2690001	+	CTATTGCCTAAAGAGGCCTAGTGAAGGCTTATAGA[G/T]TTGGAGGGAAAATGACCTTTCATTTGATTTTAAAA	T // G
AX-174354296	Affx-286135319	scaffold673_1	29483	+	AGGAGACGTGGCCGCCATCACCACCAAGGTGCTCC[A/G]GCTGAATGGGGACAAGATCTTGGAGGACTTCAGCA	A // G
AX-174354297	Affx-286135318	scaffold1454_3	101713	+	TCCTCCCCCACTGCAGCTTCCACGCGCTGGCGCCA[C/T]GCGGCCAGCTTAGGCCGGCTTTTGAAGATGTCACA	T // C
AX-174354298	Affx-286134495	scaffold1145_1	453983	+	GGCGCCCGGTCTGAGGCTGGACTGACCCTGCTCCT[C/T]TCAGCTGCTCCCTTTGCCCACAAGGCGGGGGGCGG	T // C
AX-174354299	Affx-286134461	scaffold5_2	497051	+	CCCTGCTCTACCCACCCGCCCAGGACCATACCTGT[G/T]AAGGTTTTCCTTCACCAGTGAGGCATTCAGCAGAG	T // G
AX-174354300	Affx-286134456	scaffold2506_1	441782	+	CCGCAGTTAACCTCATCAGAGCCATCTAAGCAGTC[A/G]CCAACACCGTCACAAAGCCAGTGGGAAGAAATACA	A // G
AX-174354301	Affx-286134455	scaffold903_1	378324	+	TGATCTCATCACTTTCCCTGAAGACCAGTCTGTGA[A/G]GACCAGTGTGCCGACCGTCTCCTTTGTGGACCACG	A // G
AX-174354302	Affx-286134403	scaffold1029_1	309410	+	GCCCTGCGGCTGCTCTCCCAGGAGTTCATCAGAGC[A/G]GAGCCCCCAGACTCGCTGAAGACGCCCATTTGGAA	A // G
AX-174354303	Affx-286134387	scaffold1355_1	185447	+	AGCATGAGCAAAGCAGCGATGATGGCGAAGGCAGC[A/G]TAGGTGATGCTGTACATGAAGGGCAGATCCACGTC	A // G
AX-174354304	Affx-286134301	scaffold251_1	849992	+	TTACCTCCAGAAGTTTTTACATCTTTTTTGTTCCA[A/G]TAGTTCAGTTTATACCCCCATTGATTTATTCCATA	A // G
AX-174354305	Affx-286134656	scaffold3607_1	84014	+	CGTTCAGGGAAGTTTTAGGCATGATCTTGAGAACA[A/C]GTAACTAAAATAAACATCAGAGAAGAGTTAAAATG	A // C
AX-174354306	Affx-286134258	scaffold818_1	253939	+	GAGATAATGCTGTTCATATCCAGTAGTTGTGTTGT[A/G]GGGACCAGCATTATCACTGTCCTCCTCTCCTACAG	A // G
AX-174354307	Affx-286134252	scaffold549_1	783818	+	TCTGTCCTGCCCGCTGCCACCCACAACTCCGCTGG[A/G]CTCCCACCCCCACCCCAAGAGGCCACTCCCGTCTC	A // G
AX-174354308	Affx-286134213	scaffold1265_1	500192	+	CAAGACCCTCTCCTGTTCTGTCCTACCCCACCCCC[C/T]ACCCCCAGCTGAACGGATCTGAACATGGGCCGGGC	T // C
AX-174354309	Affx-286134189	scaffold871_1	1213040	+	TCACCCCTCAGAGACCCAGCAGCAGGGCTTTACCC[A/G]TCCTGTGTGACCATGACTGTGTCCAGCCAGCTGAA	A // G
AX-174354310	Affx-286134127	scaffold1333_1	2660717	+	CCACAGAGGAATAGCTCAGCCTGAACAAAGTGATG[A/G]TCCCAGCTAAGACATCAGATGTGGTTTCTGTGCTC	A // G
AX-174354311	Affx-286134311	scaffold832_1	489406	+	ACTCTGGTCCAGGGCAACTCTGTGAAGGAACTGGA[C/T]CGGGCCACCCTACTGGACTGTGCCCCACCTGAGCC	T // C
AX-174354312	Affx-286133905	scaffold824_1	712743	+	CCCTGAGGGCGCCATCCCTCGGGCCCGTGGGCAGC[A/G]GCGCCCCCCGATGAGGCCGCACAACCCCTCAGAGC	A // G
AX-174354313	Affx-286133900	scaffold71_1	810727	+	AGGGGGGCTTAGGGGCAGCTGCCAGAAAGGGGCTC[A/G]TTTTGTGGGAGTGTCCTTCAGCTTTCATGGGCTCA	A // G
AX-117097823	Affx-286133877	scaffold3845_1	7383	+	GACACAGCCCTTGTGCCTGGGAGGTTGTCAGAGCA[C/G]AAGTCATGAGAGCCTTCTCTTCCTCAACAAACTTG	C // G
AX-174354314	Affx-286133806	scaffold1412_1	596864	+	ATCTTGATGGAGCCTACAATCTCACTGCGCAGGAC[A/G]TTCCCGTTGGCACTGACCTGGGGGGTTGGGGGGCC	A // G
AX-174354315	Affx-286133763	scaffold319_1	705673	+	CTTCCAGAGTGCCACCCCACCTGCAGGCAATGCCG[C/T]GGCCCGTTGGAGTCTGACTGCATCTCCTGCCACCC	T // C
AX-174354316	Affx-286134077	scaffold5102_1	23814	+	GTGGCCCAGGCGGCCCAGGCTGCCCAGCCCGAAGA[C/T]CCTGGGAGCCAGGGAGGGGAAGGATTCATTCAGGA	T // C
AX-174354317	Affx-286134067	scaffold597_1	640575	+	GGAAATTTTTATAAACTAAATCTACATTGGTAAGG[C/G]TGTCGCCCTCTTTGTACAGAAGGATGACTAATTTA	C // G
AX-174354318	Affx-286134052	scaffold1891_1	358096	+	GAATACCATCCCCAAGAGTATAACAGCTTTCAATG[A/G]GTTCTGCAAACTCTTCCAACCAACTGTCAAAGGTG	A // G
AX-174354319	Affx-286134039	scaffold760_5	627103	+	GCGTTCTTCATGGGAGCCGAGCCTGCAGGTCCCCC[A/C]GTCACAGCCACCTCCTGCTCCCCTGAGAACATGTC	A // C
AX-174354320	Affx-286133986	scaffold964_1	746279	+	CATGCCTTGTGGATTTCAGCCTCACCCAGCTGCGG[G/T]CCCTCAATGTCAGCTACAACGTCCTGGAGTGGTTC	T // G
AX-174354321	Affx-286133983	scaffold207_1	1252238	+	CTGCTCTCTTCTCCTCCAGTAGGCGTGGCTGCGGC[C/T]GGTCAGGGGCTGCGAGGACCACGCGAGCACCGGCT	T // C
AX-174354322	Affx-286133673	scaffold3430_1	35508	+	AAGGGGATCTAGGGTACAGTCCATAACCTTCACTT[A/G]GAGTGATTATCTGCCGACCCAGAATCCTTCAAAGT	A // G
AX-174354323	Affx-286133636	scaffold1149_1	1753613	+	TCCCATGCTGGGGGTGACGGTACCTGGCTTGGGCA[C/T]GTCTCTCTGTGGCTCCGGCAGGCGGAAGACGTAGT	T // C
AX-174354324	Affx-286133617	scaffold2293_1	7665	+	CGATGTCAGTATGTTCCTGCTGCTCCCAGATGGAA[C/T]TGCTGAATCCTCTACGGGCTTGGAGTTGGTAAGAA	T // C
AX-174354325	Affx-286133532	scaffold1192_1	172017	+	TTTCCAGGACAGTAAACCATTTCAAAACTTATCTA[A/G]TAGGGGTGGGGCAAGGCGGGGGTTCCTCTTGGAAA	A // G
AX-174354326	Affx-286133411	scaffold2214_1	33038	+	GGGAGGTGAATGAATAAACATTTTGAGTTTCCCTA[A/G]TGTTGAAGGAGGTTGATGTACCTTTTCTTGCCAGG	A // G
AX-174354327	Affx-286133403	scaffold2029_1	611009	+	CAAATAGGAAACTACCTTCCTTTTTTTTCCCCCCC[C/T]ATAAAACAAACAGTTCTCACTGGTTAAGAATGAAT	T // C
AX-174354328	Affx-286133723	scaffold1414_1	93476	+	CATTTATTTATTTATTTTTTTAAATTCCAGTGTCT[C/T]CTAGAACTACAGAATGAAGCTGTGTTCATGTGGAC	T // C
AX-174354329	Affx-286133377	scaffold1843_1	198646	+	AAGTATATTTTCATAATACCAAGCATGGACTCTCA[A/G]GATGTGAGCTTTTCACAAAATGAAATAAATCCAGC	A // G
AX-174354330	Affx-286133373	scaffold541_1	1286066	+	CTTCGCGGCAAGAAGAAGGAGGAGCTGCTGAAACA[G/T]CTGGAGGACCTGAAGGTGGAGCTGTCCCAGCTGCG	T // G
AX-174354331	Affx-286133358	scaffold1660_2	971733	+	GAAAGGAATGCATGAGATGGGAGTGACTCCTGATC[A/G]GGAGACGTACGTTAATTACGTGTTTCCGAGCTTTG	A // G
AX-174354332	Affx-286133336	scaffold809_1	2383157	+	CCTGAGTCCTCCACTTGAAGGTTGGCCATTTGGAT[G/T]TGCAGCATGCCTTCACTGGGGATGTCTTCTAGGAA	T // G
AX-174354333	Affx-286133334	scaffold2756_1	4912	+	CCATTGATGTTGAAGATGACAGGAGGCAGGGTCTT[G/T]ACGGCATCACATGAAACCACATACTGTTAGAGAGA	T // G
AX-174354334	Affx-286133248	scaffold430_1	930826	+	TGAGCAAAACATGGCTTTCATTATTTTTTAAGAAT[C/T]TGTGTTTGTTTAAAATTTGAATATAAAACACTACT	T // C
AX-174354335	Affx-286133444	scaffold172_1	1172748	+	CTTTGGAAACAACGTTTCTACTTAAAAAAACAAAA[A/C]ACACAAACGAAAGGCATGGAAGTCTGGGCCCTGTT	A // C
AX-174354336	Affx-286133427	scaffold864_1	1046649	+	ACCTTACCTGGGGGTGAGATGGTTTTCCCATCGGC[C/T]ATAAATTCCTGTCTCTCATACTTAGCTCGAATCCA	T // C
AX-174354337	Affx-286133042	scaffold1259_1	327157	+	CCGAGCCCCTGTGAGTTCATCAACACCACCGCCCG[C/T]GTGCCCTGTTTCCTGGCGGGTGAGTCTAGGCTGGG	T // C
AX-174354338	Affx-286133030	scaffold478_1	40830	+	CAGAACTCCAAACCAATTAGTAACACCTTCATACC[C/T]ATCACCTGATAAATGGAATCCACTATATTTACAAT	T // C
AX-174354339	Affx-286132951	scaffold1781_1	28602	+	GCCACATAGCGGTCATATGCCATCGCTGACAGGAC[C/G]AAGGACTCAGAGATGACAAAGAAGCAGAAGAAAAA	C // G
AX-174354340	Affx-286132950	scaffold2599_1	343345	+	CAAGCAGCGTTCACGTTCATTTGGTGACACAACAG[A/C]TGGACAGTGTTCTAAAGTTTTGAACACTGAATTTT	A // C
AX-174354341	Affx-286132914	scaffold331_1	408760	+	TCTGACAAGTCCCTGTACACCCAGCTGTGCTTTTA[C/T]CGGTACATTTTTGATGCGGAGTGTGCACTGGAGAA	T // C
AX-174354342	Affx-286132887	scaffold331_1	853609	+	AGGGTCTCTGCCCTGTCCTACCTTGGGCACCCCCA[A/G]TCCCGTGGGAGTGGACGGTGAGAAGTTGGATTCCC	A // G
AX-174354343	Affx-286133105	scaffold441_2	261145	+	AGGAACTTCTCGGCAAACCAGCGATTGAAGCACTG[A/G]TCGTACTCGCGCTTCATGTCGGTGCAAGCCTCCCC	A // G
AX-174354344	Affx-286133096	scaffold1267_1	514203	+	TGCTGCAGTTTGGGGGACGAGGGGGCGGAGGAGTC[C/G]GGCGTGGCGATCTCCTCGATGTCAGAATAGGAGGA	C // G
AX-174354345	Affx-286133091	scaffold1850_1	39759	+	TGGCAATAATCCGCTCCTGGTCCATGGAGCTACCC[A/G]AGGCAGGACGAATGTAAGTGAAAACAACAGGAGCA	A // G
AX-174354346	Affx-286132507	scaffold1822_1	47352	+	ATCAGGAGAGCTAGGGACCATGGCTCCCTGAAGCT[C/G]CTGGTGATCACCAGCAGCAGGGGAGCTCGGGAGAG	C // G
AX-174354347	Affx-286132506	scaffold371_1	32379	+	CCATTTTTGTCTGCTTGTTTAAGGTCCTCAATGAC[A/G]GTCCACAACCAGCTCTCGGGGAATTGGCTTCGGGA	A // G
AX-174354348	Affx-286132467	scaffold1596_1	788207	+	TCGGATGCCCTATCCAGGGTTCACAGCGGAAGGTC[A/G]AAGTACTCTTGGAGACACAGAGGCCTCGGACCCGC	A // G
AX-174354349	Affx-286132430	scaffold954_1	1581180	+	TTCCTTCCTGCATGTAATTCCCCGTCCAAAGAAAT[A/G]AAGGAGTAAGTATGAATTGATGAATTGTTCTTATG	A // G
AX-174354350	Affx-286132423	scaffold3431_1	80277	+	CACCTTTCAGTCCTTCACCTTATCTCTTCCATGGA[A/G]CTTTGGTCCCTGAACAACCAGTGAACCCTTTTCTT	A // G
AX-174354351	Affx-286132404	scaffold449_2	2648178	+	CTGGAAAAGTACCAGCAATACAAAGATGTCTACAC[A/G]GCTCTGAAAAAAGGAAAGGTAGAGCCCTTTCCAGT	A // G
AX-169418155	Affx-286132355	scaffold3190_1	119629	+	GGTGGGGTTGAAGACTTTATGACTGGACAATGCCC[C/T]GCTTCAGCAGTCGGAGGGCCCCATCCCGGATCTGC	T // C
AX-174354352	Affx-286132704	scaffold1073_1	1638578	+	GTGGCTTGAACTTGGATTATATTTGCAGTACATCA[A/G]TCATCTCTGATGACCCAGTTGAAGGTGAACAAAAG	A // G
AX-174354353	Affx-286132694	scaffold1522_1	512590	+	CCAGAAGAGCAAAAGCCTCCCAGTGTTGTTGATAT[A/G]GTTAGGAATGCAACAGCCAAGGAATAATCGCAGCC	A // G
AX-174354354	Affx-286132660	scaffold2275_1	108987	+	TTCTGATAATCCCACGAGGATGAACTCAGTCACCG[A/G]GGAGCTGTTTACCAGAGCCATTCTCTTCTGGGGAG	A // G
AX-174354355	Affx-286132651	scaffold2266_1	684882	+	TCGGCCGTGTGCCCGGGAGGGGGTGGCTCTCGCTC[A/G]GGCTGTTTGGGGCACCTGCCCTCGTTGAACACAGG	A // G
AX-174354356	Affx-286132235	scaffold555_1	26077	+	GCAGGGGCTCTTCTCAGCCGTGCCCCTGAGCACGG[A/G]GGAGCGGGAGGAGCTCCTGCGTGCTGTGCGCAAGG	A // G
AX-174354357	Affx-286132153	scaffold1735_1	752606	+	ACAGGAGACGCCGTCTCTGGGCTCCCAGGACCAGG[A/G]CTCCTGAGGACAGCACTGCAGTGGTAGTGCCCGCT	A // G
AX-174354358	Affx-286132110	scaffold4539_1	116600	+	CAGCGGCGGCTGTCGGTGTACCAGCAGATCGCACG[C/T]GAGCAGGCATTTTGCACCCGCTGCAAAGAGCCGGC	T // C
AX-174354359	Affx-286132088	scaffold1267_1	280616	+	GTAGAGCCGCAGGAGAAAGCCGTCCCTGCCCCCCG[A/C]GGGGGGGCTCCAGACTGCCCTCAGGGTAGGGGGCT	A // C
AX-174354360	Affx-286131980	scaffold1913_1	1157612	+	GAAAAAGCAGACCAACAGCAGAGGTTCTTAAATAA[A/G]ATCAATCACTTTTCTCTATCACTAGTTTCCAACCT	A // G
AX-174354361	Affx-286131969	scaffold4911_1	56263	+	ACCAACACATAGGCTAACAGAGAAAGGGCAAATAA[C/T]AGTGCCCGCAGTGGTACTGGAGCTGGGAAGCCCAG	T // C
AX-174354362	Affx-286132848	scaffold1602_2	848363	+	CCGTCCCCAGGGGCTGGGGGCTGCGTCGAGGGGCC[C/G]GAGGCCTTCCTGCCCGAGCTGCGGGGCTCCGGGGC	C // G
AX-174354363	Affx-286132845	scaffold313_1	1316632	+	AAAGTGTAGGTGAAGGGGCAAACTGCCCGGGAGAG[A/G]GCATCAAGTCAGTCCTCCTGGTGGAGGATGGGGGA	A // G
AX-174354364	Affx-286132835	scaffold376_1	314037	+	TCCAGTTGGTTGAGAGATGCAGTAGACATTTGCCT[G/T]GTTGGAAACCTTAAAGAAGCAAAGATAAATGGATC	T // G
AX-174354365	Affx-286132833	scaffold892_1	1402971	+	ATGTTGTTCGACAGGGTTCTGTCTGAATTATCACC[A/C/G]TCCTGGGGGGGCATTGCGATGGTGGCTCTCCGGCC	A // C // G
AX-174354366	Affx-286132343	scaffold2642_1	26273	+	TGCTCCAGGGTCCACTGCCTCCCAGAGAATGTGAC[C/T]CCAGAAGAACAGCACAAAGTGACGTCTGTGGATGG	T // C
AX-174354367	Affx-286132318	scaffold613_1	3385189	+	ATCCTCACCCTGGCTCCACACTCCTCCTACTTCGA[C/T]GCCATCCCCGTCACCATGACGATGTCCTCCGTCGT	T // C
AX-174354368	Affx-286132316	scaffold2784_1	807872	+	TTCTCTACCAGGGCCGGGGCCTGGCGCAGACTGTG[A/G]TTCATCCTATGGAAGGGAGATGGACCAGTGTGAGG	A // G
AX-174354369	Affx-286131945	scaffold4134_1	677654	+	TGTCCTTAAGGAAACCAAACCTCCAGCCTCCCTCA[C/T]AGCAGAGTGGGTGTTGCAATGTCCCTGGAGAGTCA	T // C
AX-174354370	Affx-286131919	scaffold1443_1	10510	+	CCCACCTTTTGTCTCTGGGCTGGCCTGGTTGGGCC[A/G]CAGGACAGCTCTGTGGCTAATGGTCAGTGAAGAGC	A // G
AX-174354371	Affx-286131840	scaffold789_1	1021892	+	TTTACTAAAATGAAGACATGTCTGCTTAAACCAAA[A/G]AAATGCTTTGGCTGGGATCTTTGAAATTAAGGCCA	A // G
AX-174354372	Affx-286131829	scaffold375_1	986741	+	AAGGGGCTGGAGGAGAGGTGTGAGGAGCAGCCGCG[A/T]GCGGAGACACCAGCGCTGAATCCAGCTTCTTCACC	A // T
AX-174354373	Affx-286131803	scaffold1330_1	688648	+	CGCAGGCCCTCCTGGAAGTAGCCCTTGTACACCTC[A/G]CTGGTGCTGTACCTGAGGAGGGTCACCAATGGCTG	A // G
AX-174354374	Affx-286131776	scaffold2410_1	16889	+	GGATGTGTTTACTTGGTGGGGAGCTTGGAAACGTT[G/T]GACCAGCACGAGATCTGGAAGGTGGGAAGCCTGCC	T // G
AX-174354375	Affx-286131769	scaffold750_1	1293455	+	CTCCCTGGACAACAACTCGTGCTGCCAAGTGACAA[A/G]CTGACTTTCAGAACTGGAGTGCCGCTTGGGGTCTT	A // G
AX-117104989	Affx-286132080	scaffold506_1	858311	+	ACCCCGTGAGGTTGGAGTGCCGGGTGTCGGGGGCA[C/T]CCCCACCACAGATATTCTGGAAGAAGGAGAACGAG	T // C
AX-174354376	Affx-286132042	scaffold2700_1	400	+	CTTCTGTTTCCTAATGTTCCAGGGCTTGCAAACCC[C/T]AGAGATTCCCAGCTGAGACTTGTCTTAGTGGGTAA	T // C
AX-174354377	Affx-286132007	scaffold538_1	467226	+	GCCGGCATACACACAACCACTCTGCTGTGGTGGAC[A/G]GCCAACAACACCTTCATAGAGGATGCCTACCACGG	A // G
AX-174354378	Affx-286132000	scaffold2882_2	112674	+	GCTGCTCCTAGGACTTGCCCCATAGGCAGGCGGGT[A/G]GGGAAGGGGGTGCCCTGAAACCAAACTGGAAGCCC	A // G
AX-174354379	Affx-286131673	scaffold3822_1	30279	+	ATGCCAATGCCTGCCAAGCGCAAACAGAAGCCCCA[A/G]GCGCCAGGAAGAAGCTCGGGGCTGGCGGGATGAGG	A // G
AX-174354380	Affx-286131658	scaffold5632_1	128322	+	GAGAGGATGGGGCCTACATGCCTAGCATTGACGAC[A/G]AAGTGAAGGACATCATGAGGCTGCTGTGCTCCGTC	A // G
AX-174354381	Affx-286131632	scaffold561_1	2793128	+	TTTGCAAGTAAGGAAGAGGCGACCACGTTCTCCAA[C/T]GCCATGCTGTTTGCCCTGAACATCATGAATTCCCA	T // C
AX-174354382	Affx-286131587	scaffold299_1	227819	+	TTTCGCCAGCACGCCGGCAAGATCGACCTGCTGGG[C/T]GGCAGCACTGTGGCCTCCCTGGACGTCCCGTCGTC	T // C
AX-174354383	Affx-286131566	scaffold2447_1	1514707	+	TTGCCCACACCGTGGGCTTGTGGAGCTACGCCATG[A/G]AGAAGGTAGCTGCAGAGTACAGAGGGAGCCTGTCT	A // G
AX-174354384	Affx-286131544	scaffold146_1	160601	+	TTGTAGCCAGGGGCTTTGATGATGGCCCACTCGCC[A/G]CTCTCCCAGTAGTCCTTGAGGTTCATGGAGGAGCC	A // G
AX-174354385	Affx-286131532	scaffold445_1	804744	+	ATTTGCTGGAGGCTGATGGTATTCGGAGGATGGCT[C/T]GGACAATCCAGACATAGGACATGACCATGACCCCT	T // C
AX-169408077	Affx-286131518	scaffold1261_1	25354	+	ACATTCAGGGTTCCCACAGGCAGGATTTCCATTGA[C/T]TTGCCCCAGAACTTGTTTTTCCATCTGATATCTAA	T // C
AX-174354386	Affx-286131753	scaffold3045_1	192832	+	ACTGCTCGCGCCCAAAGCCCAGCGGGCCCGCCTCC[C/T]CTCGGCTCTCCGCCGGGGACCGCGAAGCCGTGTCT	T // C
AX-174354387	Affx-286131734	scaffold10248_1	398	+	GTCTGGTCCAGTGGCTCCATGGTGCTTCTCCTGCT[C/T]AGACACCGCCAGAGGGTACAGTATATTCACACCCC	T // C
AX-174354388	Affx-286131304	scaffold1588_1	332997	+	GGAAAAGCATTTAATGAGAGTTCTTCCCTTATTGT[A/G]CATCTGAGAAACCATACTGGAGAAAAACCCTACAA	A // G
AX-174354389	Affx-286131298	scaffold2539_1	203572	+	ATGCGCCTCAGTGGTGACGTCGGGGAGAGGATTGC[C/T]GGAGGGGATGAGCCCGTGGATGCCTCCTCGGATAA	T // C
AX-174354390	Affx-286131282	scaffold4411_1	59550	+	TCGAGGGCCTGGGCTGCCTGGCGGTTCCAGAAGGC[A/G]GGGTCTTCCTCCTCGACTGCCCAAGGGGAGAGTGG	A // G
AX-174354391	Affx-286131222	scaffold785_1	246652	+	CTTTATTGTTTTCTCAGCTTGCAAAAGAAATATAG[A/G]TTCATTCTAAGCAACTCCAACATTATAGAAATATA	A // G
AX-174354392	Affx-286131206	scaffold2248_1	463415	+	GGTACACTGTGCTCCGCCTGATGATTCGGCAGAGG[C/T]TGGAGGAGATAGCTGAGACCCCAGCAACAATCTGA	T // C
AX-174354393	Affx-286131141	scaffold584_1	609222	+	AAGAAGGGGAACTATGCCTTTCTGTGGGATGTGGC[C/T]GTGGTGGAGTATGCAGCGCTGACGGATGATGACTG	T // C
[truncated: 631,901+ more rows]
