# Supplementary material for: Genome-wide identification of SNPs associated with body weight in yak
Source: BMC Genomics. 2022 Dec 15;23:833. doi: 10.1186/s12864-022-09077-4 (PMC9756674; doi:10.1186/s12864-022-09077-4)
Supplement: Supplementary file 4 — Additional file 4. [file 12864_2022_9077_MOESM4_ESM.xlsx]

## Sheet: Sheet1
Table S3. Pearson correlations among the content of PTH, ADM and weight.
	weight	PTH	ADM
weight	1	-0.056	-0.21 2*
PTH	-0.056	1	0.048
ADM	-0.21 2*	0.048	1
*. Correlation is significant at the 0.05 level (2-tailed).
